# Supplementary material for: The complete chloroplast genome sequence of Epipremnum aureum and its comparative analysis among eight Araceae species
Source: PLoS One. 2018 Mar 12;13(3):e0192956. doi: 10.1371/journal.pone.0192956 (PMC5846728; doi:10.1371/journal.pone.0192956)
Supplement: S2 File — (FASTA) [file pone.0192956.s002.fasta]

>Acorus americanus
ATGGCAACCCTTCGAGCCGATGAAATTAGTAATATTATCCGTGAACGTATTGAACAATATACTAGAGAAGTGAAGGTTGTGAATACCGGTACAGTCCTTCAAGTAGGCGACGGCATTGCTCGTATTCATGGTCTTGATGAAGTAATGGCAGGTGAATTAGTCGAATTTGAAGAGGGTACGATAGGTATTGCTCTTAATTTGGAATCCAATAATGTTGGCGTTGTACTAATGGGTGACGGTTTGACAATACAAGAGGGAAGTTCTGTAAAAGCAACAGGAAGAATTGCTCAGATACCGGTGAGTGAGGCTTATTTGGGTCGTGTTGTAAATGCTCTGGCTAAACCTATTGATGGGAGAGGTGAAATTGCAGCTTCTGAATTCCGGTTAATCGAATCTCCTGCCCCAGGTATTATTTCGAGACGTTCCGTATATGAGCCCCTTCAAACAGGTCTTATCGCTATTGATTCGATGATCCCTGTAGGGCGCGGTCAGCGAGAATTAATTATTGGGGACAGACAGACCGGTAAAACAGCGGTAGCCACAGATACTATTCTCAACCAAAAAGGACAAAATGTAATATGCGTTTATGTAGCTATTGGCCAAAAAGCATCTTCCGTCGCGCAGGTAGTGACTAATTTCCAGGAGCGAGGGGCGATGGAATACACTATTGTGGTAGCCGAAACGGCGGATTCCCCCGCTACATTACAATACCTGGCTCCTTATACAGGAGCGGCTTTGGCTGAATATTTTATGTACCGTGAACGACATACTTCAATAATTTATGATGATCTCTCCAAACAAGCGCAAGCTTATCGCCAAATGTCTCTTCTATTAAGAAGACCGCCCGGACGTGAAGCTTACCCAGGAGATGTTTTTTATTTGCATTCCCGCCTTTTGGAAAGAGCCGCTAAATCAAGTTCTCGTTTAGGTGAAGGAAGTATGACTGCTTTACCAATAGTTGAAACTCAATCTGGGGATGTTTCGGCTTATATTCCTACTAATGTAATTTCCATTACAGATGGGCAAATATTCTTATCCGCCGATTTATTCAATGCCGGAATACGACCTGCTATTAATGTGGGTATTTCTGTCTCCAGAGTAGGATCCGCAGCTCAAATTAAAGCCATGAAACAAGTAGCTGGCAAATCAAAATTGGAACTAGCTCAATTCGCGGAGTTAGAAGCTTTTGCACAATTCGCTTCTGATCTCGATAAAGCTACTCAGAATCAATTGGCAAGAGGTAAACGATTGCGCGAGTTACTTAAACAATCCCAATCAGAACCTCTCGCGGTGGACGAACAAGTGGTTACTATTTATACCGGAACGAATGGATATCTTGATACGTTAGAAATTGGGCAGGTAAAGGAATTTCTCGTTAAGTTACGTACCTACTTAAAAAAGAATAAACCTCAGTTTCAAGAAATCATATCTTCTACCAAGACCTTTACCGAGGAAGCAGAAGCTCTTTTGAAGGAAGCTATTCAGGAGCAGCTCGAACTCTTTCTACTTCAGATAACTCCTACTACTTCTGGTTCTGCGGTTCCCTCACTTGACGAGAAAAACTTAGGGCGTATCGTCCAAATCATTGGCCCAGTACTGGATGTCGCCTTTCCCCCGGGAAAGATGCCTAATATTTACAACGCTTTGGTGGTTAAGGGTCGAGATACTGCCGGTCAGCCAATTAATGTGACTTGTGAGGTACAGCAATTATTAGGAAATAATCGGGTTCGAGCTGTGGCTATGAGTGCTACAGATGGTTTGACGAGAGGAATGGAAGTGATTGACACGGGAGCTGCTCTAAGTGTTCCAGTCGGTGGAGCTACTCTCGGAAGAATTTTCAACGTTCTTGGGGAGCCCGTTGATAATTTAGGCCCTGTAGATACTCGCACAACATCTCCTATTCATAGATCTGCGCCTGCATTTATACAGTTAGATACGAAATTATCAATCTTTGAAACAGGCATTAAAGTGGTAGATCTTTTAGCTCCTTATCGCCGGGGAGGAAAAATCGGACTATTTGGGGGAGCTGGAGTGGGTAAAACAGTACTCATCATGGAATTGATCAACAACATTGCCAAAGCGCATGGAGGTGTATCCGTATTTGGCGGAGTAGGCGAGCGTACTCGTGAAGGAAATGATCTTTACATGGAAATGAAAGAATCCGGAGTAATTAATGAAGAAAAGATTGAAGAATCTAAAGTAGCTCTAGTGTATGGTCAGATGAATGAACCGCCGGGCGCTCGTATGAGAGTTGGTTTGACTGCCCTAACCATGGCGGAATATTTCCGGGATGTTAATGAACAGGATGTACTTCTATTTATCGACAATATCTTCCGGTTCGTACAAGCGGGATCAGAAGTATCTGCCTTATTAGGGCGGATGCCTTCCGCCGTGGGTTATCAACCTACCCTTAGTACAGAAATGGGTTCTTTGCAAGAAAGAATTACTTCTACAAAAGAGGGATCTATAACGTCTATTCAAGCGGTTTATGTACCTGCGGATGATTTGACTGACCCTGCTCCTGCCACCACATTTGCACATTTGGATGCTACTACTGTACTATCAAGAGGATTAGCTGCCAAAGGTATTTATCCGGCAGTAGATCCTTTAGATTCAACGTCAACTATGCTCCAACCTAGGATCGTTGGCGAGGAACATTATGAAACTGCGCAAAGAGTTAAGCAAACTTTACAACGTTACAAAGAACTTCAGGACATTATAGCTATCCTTGGGTTGGACGAATTATCCGAAGAGGATCGTTTAACCGTAGCAAGAGCACGAAAAATTGAGCGTTTCTTATCACAACCCTTCTTCGTAGCAGAAATGAACTTAAAGCTTTGTTTACTGACTCCTAATCGAATTATTTGGGATTCAGAAGTGCAAGAAATCATTCTATCTACTAATAGTGGACAAATTGGCATATTACCAAATCACGCCTCTATTGCCACAGCTGTAGATATCGGTCTTTTGAGAATACGCCGCGACGACCGATGGTTAGCGGTGGCTCTGATGGGGGGGTTTGCTAGAATAGGAAATAATGAGATCACCATTTTAGGAAATGATGCCGAGATGGGTACTGACATTGATCCGCAAGAAGCTCAACGAGCTCTTGAAATAGCTGAAGCTAACTTGAGTAAAGCTGAAGGTAAGAGACAAGCAATTGAGGCAAATTTAGCGCTAAGACGAGCTAGGACACGGGCGGAGGCTATTAATGTTATTATGAAAAATATAACCGATTCTTTCGTTTCCTTGGGCCACTGGCCATTCGCCGGGAGTTTCGGGTTTAATACCGATATTTTAGCAACAAATCTAATAAATCTAAGTGTAGTGCTTGGTGTATTGATCTTTTTTGGAAAGGGAGTGTTAAGTGATTTATTAGATAATCGAAGACAGAGGATCTTGAGTACTATTCGAAATTCAGAAGAACTGCGTAGAGGAGCCCTTGAGCAGCTCGAAAAAGCCCGGGCTCGCTTACGGAAAGTAGAAATGGAAGCAGATGAGTATCGAGTGAACGGATACTCCGAGATAGAACGAGAAAAGATGAATTTGATTAATGCCACTTATGAAAATTTGGAACGATTAGAAAATTACAAAAATGAAACCCTTCATTTTGAACAACAAAGAGCAATTAATCAGGTCCGGCAACGAGTTTTCCAACAAGCGTTACAAGGAGCTCTAGGAACTCTGAATAATTGTTTGAATAGTGAATTACATTTCCGTACCATCAGTGCTAATATTGGCATGCTTGGGGCCATGAAAATGAATCCACTGATTTCTGCCGCTTCCGTTATTGCTGCTGGATTAGCCGTAGGACTTGCTTCTATTGGACCTGGGGTTGGTCAAGGTACTGCTGCAGGCCAAGCCGTAGAAGGTATTGCGAGACAACCAGAAGCAGAAGGTAAAATACGAGGTACTTTATTGCTTAGTCTGGCTTTTATGGAAGCTTTAACAATTTACGGACTGGTCGTAGCATTAGCACTTTTATTTGCGAATCCTTTTGTCATGAATGTTATACTATGTTCCAGCAACATGCTCAAAGGGTTATATGATATATCTGGTGTAGAAGTGGGCCAACATTTATATTGGCAAATAGGAGGGTTCCAAGTCCATGCCCAAGTACTAATCACTTCTTGGGTCGTAATTGCTATCTTATTAGGTTCAGTCACTGTCGCTGTTCGGAATCCACAAACCATTCCGACCAACGGTCAGAATTTCTTTGAGTATGTTCTTGAATTCATTCGAGACTTGAGCAAAACACAGATTGGAGAAGAATATGGTCCTTGGGTTCCCTTTATTGGAACAATGTTCCTATTTATTTTTGTTTCGAATTGGTCAGGCGCTCTTTTACCTTGGAAACTCATAGAGTTACCTCACGGGGAGTTAGCCGCACCCACGAATGATATAAATACTACTGTTGCTTTAGCTTTACCCACATCTGTAGCATATTTCTATGCGGGTCTTACCAAGAAAGGATTGGGTTATTTCGGGAAATACATTCAACCAACTCCGATCCTTTTACCAATTAATATCCTAGAAGATTTCACAAAACCTTTATCACTGAGTTTTCGACTTTTCGGAAATATCTTGGCTGATGAATTAGTAGTTGTTGTTCTTGTTTCTTTAGTACCTTTGGTAGTTCCTATACCTGTCATGTTTCTTGGATTATTCACAAGCGGCATTCAAGCTCTTATTTTTGCAACTTTAGCCGCGGCCTATATAGGCGAATCCATGGAAGGTCATCATATGATATTTTCAACTTTAGAACATATATTAACTCACATATCTTTTTCGATTATTTCAGTTGTGATTACAATTCAGTTGATGAACTTATTAGTCCACGAACTGGTACAACTAGGTGATGCGTCAGAAAAAGGCATGATAGCTACCTTTTTCTCTATCACGGGATTATTGGTTACTCGTTGGATCTATTCGGGTCATTTCCCACTAAGTGATTTATATGAATCATTAATCTTCCTTTCATGGAGTTTCTCCATTATTCATATGGTTCCATATTTTAGGAACCACAGAAATCATTTCAGTGCAATAACTGCGCCAAGTGCCATTTTTACCCAAGGCTTTGCTACTTCGGGTCTTTTAACGGAAATGCATCAATCCATAATATTAGTACCCGCTCTACAATCCCAGTGGTTAATGATGCATGTAAGTATGATGTTATTGAGCTATGCAGCTCTTTTATGCGGGTCATTATTATCAGTTGCTCTTCTAGTTATTACGTTTCGAAAAAACAGCGATATTTTTGATAAAAGAAATAATTTCTTAATTAGGTCATTTTTCTTTGGTGAGATTGAATACTTGAATGAAAAACGCAGTGTTTTACAAAACACTTCGTTTGATTCATTTACAAATTATCACAAATATCAATTGACTCAACGATTAGATTTTTGGAGTTATCGGGTCATTAGTCTAGGGTTTATCTTTTTAACCATAGGTATTCTATCGGGGGCAGTGTGGGCTAATGAGGCATGGGGATCTTATTGGAATTGGGACCCAAAGGAAATTTGGGCATTTATTACCTGGGCTATATTCGCAATTTATTTACATACTAGAACGAATCATAGTTTGCAAGGTGCGAATTCGGCAATTGTGGCTTCTATCGGATTTCTTATAATTTGGATATGTTATTTTGGAGTCAATCTATTAGGAATAGGTTTACATATGCTAAAGGAGAACCCGGAGACACGTATGAAAAATCTTCGTATAGGAATCCACAACGAAACGATCCAATTGGTCAAAACAGACAATGAGTATCATCTCCATACCATTTTGCATTTCTCGACAAATATAATCTGTTTCGCTATTCTAAGTGTTTATTCTATTCTGGGTAATGAAGAACTTGTCATTCTTAATTCTTGGGTTCAGGAATTTCTTTATAACTTAAGCGACACAATAAAAGCTTTTTCGATTCTTTTAGTTACTGATTTATGGATTGGATTCCATTCACCCCACGGTTGGGAACTAATGATTGGTTCGGTCTACAATGATTTTGGATTAGCTCATAACGAACAAATTATATCTGGGCTTGTTTCCACTTTTCCAGTTATTCTAGATACGATTGTGAAATATTGGATCTTCCATTATTTAAATCGTGTCTCTCCTTCACTTGTAGTGATTTATCATTCAATGAATGACATGGAAGAATTCAAAGTCTATTTCGAAAAAGATGGGTCTCGTCAACAATACTTCCTATATCCACTTCTCTTTCAGGAGTACATCTACGCACTTGCTCATAATCATGTTTTAAATGGATTGATTTTTTACGAATCCTCGGAAAATTTCGTTTATGATAATAAATTTAGTTTAATAATTGTAAAACGTTTAATTACTCAAATGTATCAACAGAATTCTTTGAGTAATTTGGTTAATGATTCTAACCGAAATCGATTAGTTCGGCAAAACAAGAATTTTTATTATCAAACGATATTAGAGGGTTTTTCAGTCATTATGGAAATTCCATTCTCCATAATATTTTTATCTTCCGTTGAAGAAAAAAAAATACCAAAAATTCAGAATTTACGATCTATTCATGCAACATTTCCCTTTTTAGAAGACAAATTATCACATTTAAATCATGTATCAGATATATTAATACCCTATCCCATCCATCTCGAAATCCTGGTTCAAGTTCTGCAAGGCTGGATACAAGATGTTCCGTCTTTACATTTATTGCGGTTCTTTCTCCATGAGTTTCATAATTGGAATAGTCTCATTACTCCAAAGAAATCCATTTTTCTTTTTTCAAAGGGGAATCAAAGACTCTTCTTGTTCTTATATAATTCTTATGTATTTGAGTGTGAATCCGCATTAGTCTTTCTCCGTAAACAATCCTTTTATTTACGATCAACATCTTTTGGAACCTTTGTTGAGCGAACACATTTCTATGGAAAAATAGAGCATATTGTAGTAGTGCGTAGGAAGAATTTTCAAAAGGCCTTATCTTTGTTCAAAGATCCTTTCATCCATTATATCCGATATAAAGGAAAATCAATTCTGGCTTCAAAGGGGACTCATTTTCTGATGAAGAAATGGAAATATCACCTTCTAAATTTCTGGCAATGTCATTTTGACTTTTGGTCTCAACCGCATAGGATTCATATAAACCAATTATCAAATCATTCTTTCTATTTTATGGGCTATCTGTCAAGTGTACGAATCAATTTTTCGACGGTAAGGAGTCAAATGCTAGAGAGTTCATTTCTAATGGATACTCCTACTAAAAAATTCGATACTATAGTCCCAATTATTCCTCTAATCGGATCATTGGCTAAAGCTAAGTTTTGTAACGTATCGGGGCATCCTGTTAGTAAGCCGGTCTGGGCTGATTTGTCAGATGCTGATATTATTGATCGATTTGGACGAATATGTAGAAATCTTTCTCATTATCACAGTGGATCCTCAAAAAAACAGAGTTTGTATCGAGTAAAGTATATACTTCGCCTTTCGTGTGCGAGAACTTTGGCCCGTAAACATAAAAGTACAGTGCGCGCTTTTTTCAAACGATTAGGTTCAGAATTCTTAGAAGAATTCTTTACGGATAAAGAACAAGTTCTTTCTTTGATCTTCCCTTCCCTTCGTTCACCTTCACACAGGGTCCATAAAGAACGTATTTGGTATTTGGATATTATCCGTATCAATGACCTGGTGAATATGCAAAATCGAAATACCTTTTCTTGGGTAAAGGAACAGATGACTCGATTCATTTCAGTATCGATCATGATATATGTAATAACTCGGACATCTATTGCAAATGCATATCCCATTTTTGCACAACAGGGTTATGAAAATCCACGAGAAGCAACTGGACGCATTGTATGTGCTAATTGCCATTTGGCGAATAAGCCCGTGGATATTGAAGTTCCACAAGCCGTGCTTCCTGATACTGTATTTGAAGCAGTTGTTAGAATCCCTTATGATAAGCAACTGAAACAAGTTCTTGCTAATGGTAAAAAGGGGTCTTTGAATGTAGGGGCTGTTCTTATTTTACCCGAGGGATTTGAATTAGCCCCCCCCGATCGTATTTCTCCAGAAATGAAAGAAAAGATGGGGAATCTGGCTTTTCAGAGTTATCGCCCTACTAAAAAAAATATTATTGTGATAGGTCCTGTTCCGGGTCAGAAATATAGTGAAATCGTCTTTCCTATTCTTTCCCCCGACCCTGCTACAAAGAAAGATGTTCACTTCTTAAAATATCCCATATATGTGGGCGGGAACAGGGGAAGGGGTCAGATTTATCCCGATGGGAGCAAGAGTAACAATACAGTCTATAATGCTACAGCCGCTGGTGTGGTAAGCAGAATCCTACGTAAGGAAAAGGGGGGTTATGAAATAACCATAGCTGATGCATCGGATGGACATCAAGTGGTTGATATTATACCTCCAGGACCAGAACTTCTTGTTTCGGAGGGTGAATCCATTAAGCTTGATCAACCATTAACGAGTAATCCCAATGTGGGCGGATTCGGGCAGGGCGATGCAGAAATAGTACTTCAAGATCCATTACGCGTCCAAGGTCTTTTGTTCTTCTTGGCATCTGTTATTTTGGCACAAATCTTTTTGGTTCTTAAAAAGAAACAGTTTGAAAAGGTTCAATTGTACGAAATGAATTTTATGAGTAAAGTATATGATTGGTTCGAGGAACGTCTCGAGATTCAGGCGATTGCAGATGATATAACTAGTAAATATGTTCCTCCTCATGTCAACATATTTTATTGTCTAGGAGGGATCACACTTACTTGTTTTTTAGTACAAGTAGCTACGGGCTTTGCTATGACTTTTTACTATCGTCCAACTGTTACAGATGCTTTTGCATCTGTTCAATATATAATGACTGAGGTCAACTTTGGTTGGTTAATACGATCAGTTCATCGATGGTCAGCAAGTATGATGGTACTAATGATGATCCTGCACGTATTTCGTGTGTATCTTACAGGTGGATTTAAAAAACCCCGTGAATTGACTTGGGTTACAGGTGTGGTTCTGGGTGTATTGACTGCATCTTTTGGTGTAACTGGTTATTCTTTACCTTGGGACCAAATCGGTTATTGGGCAGTAAAAATTGTTACAGGCGTACCTGACGCTATTCCTGTAATAGGATCTCCTTTGGTAGAGTTATTACGTGGAAGTGCTAGTGTGGGTCAATCCACTTTGACTCGTTTTTATAGTTTACACACTTTTGTCTTACCTCTTCTTACTGCCGTATTTATGTTAATGCACTTCCCAATGATACGTAAGCAAGGGATTTCAGGTCCTTTAATGGGACATAATTATTATGGAGAACCCGCGTGGCCCAACGACCTTTTATATATCTTTCCAGTAGTAATTTTAGGTACTATTGCGTGTAATGTGGGCCTGGCGATTCTAGAACCATCAATGATTGGTGAACCCGCGGATCCATTTGCAACTCCTTTGGAAATATTACCCGAATGGTACTTTTTTCCCGTATTTCAAATACTCCGTACAGTTCCCAATAAGTTACTGGGTGTTCTTTTAATGGCTTCAGTACCGCTGGGATTATTTACAGTACCCTTTTTGGAGAATGTTAATAAATTCCAAAATCCCTTTCGTCGTCCAGTAGCTACAACAGTCTTTTTGATCGGTACTGCAGTAGCCCTTTGGTTAGGTATTGGAGCCACATTACCTATTGATAAATCCCTAACTTTAGGTCTTTTTATGATTGAAGTTTTTCTATTTGGAATCGTATTAGGTCTAATTCCTATTACTTTGGCAGGATTGTTCGTAACTGCATATTTACAATACAGACGCGGTGATCAGTTGGACCTTATGGATATTGTAAGTCTTGCTTGGGCTGCTTTAATGGTAGTCTTTACATTTTCCCTTTCACTCGTAGTATGGGGAAGAAGTGGACTCATGATTATTCGTTCGCCGGAACCAGAAGTGAAAATTGTGGTAGATAGGGATCCCATAAAAACTTCTTTCGAGGCATGGGCCAGACCCGGCCATTTTTCAAGAACAATAGCTAAAGGCCCTGATACTACCACTTGGATCTGGAACCTACATGCTGATGCTCACGATTTCGATAGCCATACCAGTGATTTGGAGGAGATTTCTCGAAAAGTATTTAGTGCTCATTTCGGTCAACTCTCCATCATCTTTCTTTGGCTGAGTGGCATGTACTTCCATGGCGCCCGTTTTTCTAATTATGAAGCATGGCTGAGTGATCCTACTCACATTAGACCCAGTGCCCAGGTAGTTTGGCCAATAGTGGGTCAAGAAATTTTGAATGGTGATGTGGGCGGGGGTTTCCGCGGAATACAAATAACCTCTGGTTTTTTTCAAATTTGGCGAGCATCTGGAATAACTAGTGAATTACAACTTTATTGTACCGCAATTGGCGCGTTGGTCTTTGCAGCGTTAATGCTTTTTGCAGGTTGGTTCCATTATCACAAAGCTGCTCCAAAATTGGCTTGGTTCCAAGATGTCGAATCTATGTTGAATCACCACTTAGCGGGGTTACTAGGACTGGGGTCTCTTTCTTGGGCGGGACACCAAATACATGTATCTTTGCCGATTAACCAATTTCTCGACGCGGGAGTGGATCCTAAAGAGATACCACTTCCTCATGAATTTATATTGAATCGGGATCTTTTGGCTCAACTTTATCCAAGTTTTGCCGAAGGAGCAACTCCATTTTTCACCTTGAATTGGTCAAAATATGCAGAATTTCTTACTTTTCGGGGAGGATTAGATCCTATAACAGGCGGCCTATGGTTGAGCGATATTGCGCACCATCATTTAGCTATTGCAATTCTTTTCCTGATAGCTGGTCATATGTATAGAACCAACTGGGGCATTGGTCATGGACTAAAAGATATTTTGGAGGCTCATAAGGGTCCATTTACGGGCCAAGGTCATAAAGGCCTTTATGAAATCCTAACCACGTCATGGCATGCTCAATTAGCTCTTAACCTGGCTATGTTAGGCTCTTTAACCATTGTTGTAGCTCACCATATGTATTCCATGCCCCCCTATCCATACCTAGCTACTGACTATGGTACACAACTTTCGTTGTTCACACATCACATGTGGATCGGTGGATTTCTCATAGTTGGTGCTGCTGCACATGCAGCCATTTTTATGGTAAGAGACTACGATCCAACTACTCGATACAACGATCTATTAGATCGTGTCCTTAGGCACCGTGATGCAATCATATCACATCTAAACTGGGCATGTATATTTCTAGGCTTTCACAGTTTTGGTTTGTATATTCATAATGATACCATGAGTGCCTTAGGGCGCCCCCAGGATATGTTTTCAGATACCGCTATACAATTACAACCCATCTTTGCTCAATGGGTACAAAACACCCATGCTTTAGCACCTGTTGCGACAGCTCCTGGTGCAACAACAGGCACCAGCTTAGCTTGGGGGGGTGGTGAGTTAGTAGCAGTAGGCGGCAAAGTAGCTTTGTTACCTATTCCATTAGGAACTGCGGATTTCTTGGTACATCACATTCATGCATTTACGATCCATGTGACTGTATTGATACTACTGAAAGGTGTTCTGTTTGCTCGGAGCTCCCGTTTAATACCTGATAAAGCGAATCTTGGCTTTCGTTTCCCTTGTGATGGTCCTGGAAGAGGAGGAACATGTCAAGTATCCGCCTGGGATCATGTCTTCTTAGGTCTATTCTGGATGTACAATTCAATTTCGGTAGTCATATTCCATTTCAGTTGGAAAATGCAATCGGATGTTTGGGGTAGTATAAGCGATCAAGGGGTGGTAACTCATATCACAGGAGGAAACTTTGCACAGAGTTCCATTACTATTAATGGGTGGCTTCGGGATTTCTTATGGGCACAGGCATCTCAGGTAATTCAGTCTTATGGTTCTTCATTATCTGCATATGGTCTTTTTTTCCTAGGTGCTCATTTTGTATGGGCTTTCAGTTTAATGTTTCTATTCAGCGGCCGTGGTTATTGGCAAGAACTTATTGAATCCATCGTTTGGGCTCATAACAAATTAAAAGTTGCTCCTGCTACTCAGCCTAGAGCCTTGAGCATTGTACAAGGACGTGCTGTAGGAGTAACTCATTACCTTCTGGGTGGAATTGCCACAACATGGGCATTCTTCTTAGCAAGAATTATTGCAGTAGGAATGGCATTAAGATTTCCAAGGTTTAGCCAAGGCTTAGCTCAGGACCCCACTACTCGTCGTATTTGGTTTGGTATTGCTACCGCACATGACTTCGAGAGTCATGATGATATTACTGAGGAACGTCTTTATCAGAACATTTTTGCTTCTCACTTTGGTCAGTTAGCAATAATCTTTCTGTGGACTTCCGGAAATCTGTTTCATGTAGCTTGGCAAGGAAATTTTGAGTCATGGGTACAGGACCCTTTACACGTAAGACCTATTGCTCACGCAATTTGGGATCCTCATTTTGGTCAACCGGCTGTCGAAGCCTTTACTCGAGGAGGTGCTCCTGGACCAGTGAATATCGCTTATTCCGGCGTTTATCAGTGGTGGTATACAATCGGATTACGCACCAATGAAGATCTTTATACTGGAGCTCTTTTTCTATTATTTCTTTCTGCTATATCCTTAATAGGGGGTTGGTTACACCTACAACCCAAATGGAAACCAAGCGTTTCTTGGTTCAAAAATGCGGAATCCCGTCTGAATCATCATTTGTCAGGACTTTTCGGAGTAAGTTCCTTGGCTTGGACAGGGCATTTAGTTCATGTCGCTATTCCCGCATCAAGGGGCGAGTATGTCAGATGGAATAATTTCTTAGATGTATTACCGCACCCCCAAGGTTTGGGACCACTTTTTAGCGGTCAGTGGAATCTTTATGCCCAAAACCCCGATTCCAGTAGTCATTTATTCGGTACCTCCCAAGGAGCGGGAACTGCCATTCTAACTCTTCTCGGGGGATTCCATCCGCAAACGCAAAGTTTATGGCTGACCGATATGGCTCATCATCATTTAGCTATTGCATTTATTTTCCTGATAGCTGGTCATATGTATAGAACCAACTTCGGGATTGGGCACAGTATAAAAGATCTTTTAGAAGCACATACTCCTCCGGGGGGTCGATTGGGGCGTGGGCATAAGGGTCTTTATGATACAATCAATAATTCGCTTCATTTTCAATTAGGTCTTGCTCTGGCCTGTTTAGGAGTTATTACTTCCTTGGTAGCTCAACACATGTACTCTTTACCTGCTTACGCATTCATAGCGCAAGACTTTACTACTCAAGCTGCGTTGTATACTCATCACCAATACATCGCAGGTTTCATCATGACGGGAGCCTTTGCTCACGGAGCTATATTCTTCATTAGAGATTACAATCCGGAACAGAATGAAGATAATGTATTGGCAAGAATGTTAGACCATAAAGAAGCTATCATATCTCATTTAAGTTGGGCCAGTCTGTTTTTGGGGTTCCATACCTTGGGACTTTATGTTCATAACGACGTCATGCTCGCTTTTGGGACTCCGGAAAAACAAATCTTGATTGAACCTATATTTGCCCAGTGGATACAATCCGCTCATGGTAAGACTTTATATGGGTTTGATGTACTCTTATCTTCAACGAGTGGCCCAGCATTCAATGCTGGTCGAAGCATTTGGTTACCCGGTTGGTTGAGTGCTGTTAATGAGAATAGTAATTCACTATTCTTAACAATAGGTCCTGGAGACTTCTTGGTTCATCATGCTATTGCTCTAGGTTTGCATACAACTACATTGATCTTAGTAAAGGGTGCTTTAGATGCGCGTGGTTCGAAGTTAATGCCAGATAAAAAAGATTTCGGTTATAGTTTTCCTTGCGACGGCCCGGGACGGGGGGGTACTTGTGATATTTCTGCTTGGGATGCATTTTATTTGGCGGTTTTCTGGATGTTAAATACCATTGGATGGGTTACTTTTTATTGGCATTGGAAGCACATCACATTATGGCAAGGTAATGTTTCACAATTTAACGAATCCTCTACTTATTTGATGGGATGGTTAAGAGATTATCTATGGTTAAACTCTTCCCAACTTATCAACGGATACAATCCGTTTGGTATGAATAGTTTATCGGTCTGGGCATGGATGTTCTTATTTGGACATCTTGTTTGGGCTACTGGATTTATGTTCTTAATTTCCTGGCGTGGATATTGGCAGGAATTAATTGAAACTTTAGCATGGGCTCATGAACGCACACCTTTGGCTAATTTGATTCGATGGAGAGATAAGCCAGTGGCTCTTTCCATCGTGCAAGCAAGATTGGTTGGATTAGCCCACTTTTCCGTAGGTTATATATTCACTTATGCAGCTTTCTTGATTGCCTCTACATCAGGTAAATTTGGTATGTCACATTCAGTAAAGATTTATGATACATGTATAGGGTGTACTCAATGTGTACGAGCCTGTCCTACAGATGTATTGGAAATGATACCCTGGGACGGATGTAAAGCTAAGCAAATTGCTTCTGCGCCAAGAACAGAGGACTGTGTAGGTTGTAAGAGATGCGAATCCGCCTGTCCAACAGACTTCTTGAGTGTCCGGGTTTATTTAGGGAATGAGACAACTCGCAGCATGGGTCTACCTTATATGCAAGATATAAAAACATATCTCTCTGTGGCACCTGTGCTAACTACTCTATGGTTTGGGTCTTTAGCAGGTTTATTGATAGAGATCAATCGTTTATTCCCGGATGCCTTGTCATTCATGACTGCAATTTTAGAGAGACGCGAAAGTACAAGCCTATGGGGTCGCTTCTGTAACTGGATAACCAGCACCGAAAACCGCCTTTACATTGGATGGTTCGGTGTTTTAATGATCCCTACCTTATTGACCGCAACTTCTGTATTTATTATCGCCTTCATCGCTGCTCCTCCAGTAGATATTGATGGTATCCGTGAACCTGTTTCCGGGTCTTTACTTTATGGAAACAACATTATTTCTGGTGCCATTATTCCTACATCTGCAGCTATAGGTTTGCACTTTTACCCAATTTGGGAAGCAGCATCCGTTGATGAGTGGTTATACAATGGTGGTCCTTATGAACTAATTGTTCTACACTTCTTACTTGGTGTAGCTTGTTATATGGGTCGTGAGTGGGAACTTAGTTTCCGTCTGGGTATGCGTCCTTGGATTGCTGTCGCATATTCAGCTCCTGTTGCAGCTGCTACTGCTGTTTTCTTGATCTACCCTATTGGTCAAGGAAGCTTCTCTGATGGTATGCCTCTAGGAATATCTGGTACTTTCAACTTTATGATTGTATTCCAGGCTGAACACAACATCCTTATGCATCCATTCCACATGTTAGGCGTAGCTGGTGTATTCGGCGGCTCCCTATTTAGTGCTATGCATGGTTCCTTGGTAACCTCTAGTTTAATCAGGGAAACTACTGAAAATGAATCTGCTAATGAAGGTTACAGATTCGGTCAAGAGGAAGAAACTTATAATATCGTCGCTGCTCACGGTTATTTTGGCCGATTAATCTTCCAATATGCTAGTTTCAACAATTCCCGTTCCCTACATTTCTTCTTGGCTGCTTGGCCTGTAGTAGGTATCTGGTTCACTGCTTTAGGTATTAGTACTATGGCTTTCAACCTAAACGGTTTCAATTTCAACCAATCCGTAGTTGACAGTCAAGGTCGTGTTATTAACACTTGGGCTGATATCATCAACCGTGCTAACCTTGGTATGGAAGTAATGCATGAACGTAATGCTCACAACTTCCCTCTAGACCTAGCTTCTGTTGAAGCACCTTCTACAAATGGCATGGGTTTGCCTTGGTATCGTGTTCATACCGTCGTATTGAATGATCCCGGTCGGTTGCTTTCTGTCCACATAATGCATACAGCTCTAGTTGCTGGTTGGGCCGGGTCAATGGCTCTATACGAATTAGCGGTTTTTGATCCCTCTGACCCCGTTCTTGATCCAATGTGGAGACAAGGTATGTTCGTTATACCCTTCATGACTCGTTTAGGAATAACCAATTCGTGGGGTGGTTGGAGTATCACAGGAGGAACTATAACGAATCCGGGTATTTGGAGTTACGAAGGTGTGGCAGGGGCACATATTGTGTTTTCTGGCTTGTGCTTTTTAGCAGCTATTTGGCATTGGGTATATTGGGACTTAGAAATATTCTGTGATGAACGTACGGGAAAACCCTCTTTGGATTTGCCCAAGATCTTTGGAATTCATTTATTTCTCTCAGGAGTGGCTTGCTTTGGCTTTGGCGCATTTCATGTAACAGGCTTGTATGGTCCTGGAATATGGGTGTCTGATCCTTATGGACTAACCGGAAAAGTACAACCCGTAAATCCAGCTTGGGGCGCGGAAGGTTTTGATCCTTTTGTTCCGGGCGGAATAGCCTCTCATCATATTGCAGCGGGGACTTTGGGCATACTGGCAGGCCTATTCCACCTTAGTGTCCGTCCACCCCAGCGTCTATACAAAGGATTACGTATGGGCAATATTGAAACTGTACTTTCGAGTAGTATCGCTGCTGTGTTTTTTGCAGCTTTCGTAGTTGCGGGAACTATGTGGTATGGTTCAGCAACTACCCCCATCGAATTATTTGGTCCGACGCGTTACCAGTGGGATCAAGGATACTTCCAGCAAGAAATATATCGAAGAGTTGGTGCTGGACTAGCCGAAAATCTGAGTTTATCGGAAGCTTGGTCTAAAATTCCTGAAAAATTAGCTTTTTATGATTACATCGGTAATAATCCGGCAAAAGGTGGATTATTTAGAGCAGGCTCAATGGACAACGGAGATGGAATAGCCGTTGGATGGTTAGGACACCCCGTCTTTCGAGATAAGGAAGGGCGTGAACTTTTTGTACGCCGTATGCCTACTTTTTTTGAAACATTTCCGGTAGTTTTGGTAGATGGAGACGGAATTGTGCGAGCCGATGTTCCTTTTCGAAGGGCAGAATCCAAATATAGTGTCGAACAAGTAGGCGTAACTGTTGAGTTCTATGGTGGCGAACTCAATGGAGTCAGTTATAGCGATCCTGCTACTGTTAAAAAATATGCTAGACGTGCCCAATTAGGTGAAATTTTTGAATTAGATCGCGCTACTTTAAAATCCGATGGTGTTTTTCGTAGCAGTCCGAGGGGTTGGTTCACTTTTGGACATGCTTCATTTGCTTTACTCTTCTTTTTCGGGCACATTTGGCATGGAGCTAGAACCTTGTTCAGAGATGTTTTTGCTGGTATTGATCCAGATTTGGATGCTCAAGTGGAATTTGGGGCATTCCAAAAAATTGGAGATCCAACTACAAGGCGACAAGCAGTTGTGGAAACGCTCTTTAATGGAACTTTAGCTTTAGCTGGTCGTGACCAAGAAACCACTGGTTTCGCTTGGTGGGCCGGGAATGCCAGACTTATCAATTTGTCCGGTAAACTACTCGGGGCTCACGTAGCCCATGCCGGATTAATCGTATTCTGGGCAGGAGCAATGAACCTCTTTGAAGTGGCTCATTTCGTACCAGAGAAGCCCATGTATGAACAAGGATTAATTTTACTTCCCCATCTAGCTACTCTAGGTTGGGGGGTAGGTCCGGGTGGGGAAGTTATAGACACCTTTCCATACTTTGTATCTGGAGTACTTCATCTAATTTCCTCTGCAGTCTTAGGCTTTGGCGGTATTTATCATGCGCTTCTTGGACCTGAGACTCTAGAAGAATCCTTTCCGTTCTTCGGTTATGTATGGAAAGATAGAAATAAAATGACCACAATTTTAGGTATTCATCTAATTTTGTTAGGGATAGGTGCTTTTCTTCTAGTATTCAAGGCTCTTTATTTTGGGGGTGTATATGACACCTGGGCTCCTGGGGGGGGAGATGTAAGAAAAATAACCAACTTAACACTTAGCCCAAGTGTTATATTTGGTTATTTACTAAAATCTCCCTTTGGAGGAGAAGGATGGATTGTTAGTGTGGACGATTTAGAAGATATAATTGGAGGACATGTATGGTTAGGTTCCATTTGTATACTTGGTGGAATCTGGCATATCTTGACCAAACCCTTTGCATGGGCTCGCCGCGCATTTGTATGGTCTGGAGAGGCTTACTTGTCTTATAGTTTAGGTGCTTTAGCTGTCTTTGGGTTCATCGCTTGTTGTTTCGTCTGGTTCAATAATACCGCCTATCCTAGTGAGTTTTATGGACCTACTGGGCCGGAGGCTTCTCAAGCTCAAGCATTTACTTTTCTAGTTAGAGACCAACGTCTTGGGGCTAACGTGGGATCCGCTCAGGGACCTACTGGTTTAGGTAAATATCTAATGCGGTCCCCAACGGGAGAGGTCATTTTTGGAGGAGAAACCATGCGCTTTTGGGATCTCCGTGCTCCTTGGTTGGAACCTCTAAGGGGTCCCAATGGTTTGGACTTGAGTAGGCTGAAAAAAGACATACAACCTTGGCAAGAAATGGACGACTGGTTACGGAGAGACCGTTTCGTTTTTGTAGGTTGGTCCGGTCTATTGCTCTTCCCTTGTGCTTATTTCGCTTTAGGAGGTTGGTTCACAGGTACAACTTTTGTAACTTCGTGGTATACCCACGGATTGGCTAGTTCATATTTAGAAGGCTGCAATTTCTTAACCGCTGCAGTTTCTACTCCTGCTAATAGTTTAGCACATTCTTTGTTGCTACTATGGGGTCCTGAAGCACAAGGCGATTTTACTCGTTGGTGTCAATTAGGCGGTCTGTGGACTTTTGTTGCTCTACACGGTGCTTTCGGACTAATCGGTTTCATGTTACGTCAATTCGAACTTGCTCGATCTGTTCAATTGCGACCTTATAATGCAATCGCATTTTCTGGTCCAATTGCTGTTTTCGTTTCTGTATTCCTAATTTATCCACTGGGTCAGTCTGGTTGGTTCTTTGCACCCAGTTTTGGTGTGGCAGCTATATTTCGATTCATCCTCTTCTTCCAGGGGTTTCATAATTGGACCCTAAACCCATTTCATATGATGGGAGTTGCCGGAGTATTGGGTGCTGCTCTGCTATGCGCTATTCATGGTGCTACCGTAGAAAATACTTTATTTGAGGACGGTGACGGCGCAAATACATTCCGTGCTTTTAACCCAACGCAAGCCGAAGAGACTTATTCGATGGTCACTGCTAACCGATTTTGGTCCCAAATCTTTGGGGTTGCTTTTTCTAATAAACGTTGGTTACATTTCTTTATGTTATTTGTACCAGTAACCGGTTTATGGATGAGTGCCCTTGGAGTAGTTGGTCTGGCTCTGAACCTACGTGCCTATGACTTCGTTTCCCAGGAAATCCGTGCCGCGGAAGATCCTGAATTTGAGACTTTCTACACCAAAAATATTCTCTTAAATGAGGGTATTCGTGCTTGGATGGCAGCTCAGGATCAGCCTCATGAAAACCTTATATTCCCTGAGGAGGTTCTACCCCGTGGAAACGCTCTTATGTCTGGAAGCACGGGAGAACGCTCTTTTGCTGATATTATTACCAGTATTCGATACTGGGTTATTCATAGCATTACTATACCTTCCCTATTCATTGCGGGTTGGTTATTCGTCAGTACAGGTTTAGCTTACGATGTGTTTGGAAGTCCTCGTCCAAACGAGTATTTTACAGAAAGCCGGCAAGGGATTCCATTAATAACTGGCCGTTTTGATCCTTTGGACCAACTTGATGAATTTAGTAGATCCTTTATGACCATAGATCGAACCTATCCAATTTTTACAGTAAGATGGTTGGCTGTTCATGGACTAGCTGTACCTACCGTTTCTTTTTTGGGGTCAATATCAGCAATGCAGTTCATCCAACGAATGCTTACTCTCAAACTCTTCGTTTACACAGTAGTGATATTTTTTGTTTCTCTATTTATCTTCGGATTCCTATCTAATGATCCAGGACGTAATCCTGGACGTGAGGAAATGGCTGATACTACTGGAAGGATTCCTCTTTGGCTGATAGGTACTGTAGCTGGTATTCCTGTGATCGGTTCAGTGGGTGTTTTCTTTTACGGTTCATATTCCGGATTGGGCTCATCTCTGATGCTTAATATACTTAATTTGATCTGTATCTGTCTTAATTCTGCCCCTTATTCGAGTAGTTTTTTCTGCGCTAAATTGCCCGAGGCTTATGCTGTTTTCAATCCAATTGTAGATTTTATGCCAGTCATACCTGTACTCTTTTTTCTCTTAGCCTTTGTTTGGCAAGCCGCTGTAAGTTTTCGCATGACACAATCAAACCCAAACGAACAAAATGTTGAATTGAATCGTACCAGTCTATACTGGGGGTTATTACTCATTTTTGTACTTGCTGTTTTATTTTCCAATTATTTCTTCAATATGGAAGTAAATATTCTCGCATTTATTGCTACTGCACTGTTCATTCTAGTTCCGACTGCCTTTTTACTTATCATCTACGTAAAAACAGTCAGTCAAAATGATATGGAAACAGCAACCTTAGTCGCCATCTTCATATCTGGTTTACTTGTAAGCTTTACTGGGTATGCCTTATATACCGCTTTTGGGCAACCCTCTCAACAACTAAGAGATCCATTCGAGGAACACGGAGACATGGAAGCATTGGTTTATACATTCCTGTTAGTCTCGACTCTAGGGATAATTTTTTTCGCTATCTTCTTTCGAGAACCGCCAAAGGTTCCTACTAAAAAGATGTCACCACAAACAGAGACTAAAGCAGGTGTTGGATTCAAAGCTGGTGTTAAAGATTACAAATTGACTTATTATACTCCTGAATATGAAACCAAAGATACTGATATCTTGGCAGCATTTCGAGTAACTCCTCAACCCGGAGTTCCACCCGAGGAAGCAGGGGCTGCGGTAGCTGCCGAATCCTCTACTGGTACATGGACAACTGTGTGGACCGATGGACTTACCAGCCTTGATCGTTACAAAGGCCGATGCTACCACATCGAGCCCGTTGTTGGGGAGCAAAATCAATATATTGCTTATGTAGCTTATCCTTTAGACCTTTTTGAAGAAGGTTCTGTTACTAACATGTTTACTTCCATTGTGGGTAATGTATTTGGGTTCAAAGCCCTACGAGCTCTACGTTTGGAGGATCTTCGAATTCCCCCTGCTTATTCCAAAACTTTCCAAGGCCCGCCCCATGGAATCCAGGTTGAGAGAGATAAATTGAACAAGTATGGTCGTCCCCTATTGGGATGTACTATTAAACCAAAATTGGGGTTATCCGCGAAGAACTACGGTAGAGCAGTTTATGAATGTCTCCGTGGTGGACTTGATTTTACCAAGGATGATGAGAACGTGAACTCACAGCCATTTATGCGTTGGAGAGACCGTTTCTTATTTTGTGCTGAAGCAATTTATAAAGCGCAAGCGGAAACAGGTGAAATCAAAGGACATTATTTGAATGCTACTGCGGGTACATGTGAAGAAATGATGAGAAGGGCCCAATGTGCCAGAGAATTGGGAGTTCCTATCGTAATGCATGACTACTTAACAGGTGGATTCACTGCAAATACTAGCTTGGCTATTTATTGCCGAAACAACGGCCTACTTCTTCACATCCATCGTGCAATGCATGCAGTTATTGATAGACAGAAGAATCATGGTATGCACTTTCGTGTACTAGCTAAAGCGCTACGTATGTCTGGTGGAGATCACATTCACGCCGGTACAGTAGTAGGTAAACTGGAAGGGGAACGTGAAATGACTTTAGGTTTTGTTGATTTACTACGTGATGATTATATTGAAAAAGACCGAAGTCGTGGTATTTTTTTCACTCAAGATTGGGTCTCTATGCCAGGTGTTTTGCCCGTAGCTTCCGGTGGTATTCACGTTTGGCATATGCCTGCCTTGACCGAGATCTTTGGGGATGATTCTGTACTACAGTTCGGTGGAGGAACTTTAGGACACCCTTGGGGAAATGCACCTGGTGCAGTAGCCAATCGGGTAGCTTTAGAAGCGTGTGTACAAGCTCGTAATGAGGGACGTGATCTTGCTCGCGAAAGTACTCAAATTATCCGTGAAGCTTGTAAATGGAGCCCTGAGCTAGCCGCTGCTTGTGAAGTATGGAAGGAAATCAAATTTGAGTTCGAACCAGTAGATAAGCTAATGGTTCGAGAGGAAGTAGTAGGATCCACTCGGGCACTACAGTGGAAGTGTGTTGAATCAAGAGCAGACAGTAAGCGCCTTTATTATGGTCGTTTCATTCTGTCCCCACTTCTGAAAGGACAAGCCGATACTATAGGTATCGCCATGCGAAGGGCTTTACTTGGAGAAATAGAAGGAACATGTATCACACGTGCAAAATCTGAGAAGGTACCACATGAATATTCTACGATAGCGGGCATTGAAGAATCAGTACATGAAATTTTAATGAATTTGAAAGAAATTGTATTGAGAAGTAATCTTTATGGAACTCGAGACGCATCTATTTGCGTCAGAGGTCCTAGATGCGTAACTGCTCAAGACATCATCTCACCACCTTCCGTAGAAGTAGTTGATACTACACAACATATAGCTAGCCTGACGGAACCGATTGATTTGTGTATTGGATTACAAATCCAGAGGGATCGCGGATATCGTATGAAAACCACAAAAAACTCTCAAGATGGAAGTTATCCGATAGATGCTGTATCCATGCCTGTTCGAAATGCGAATCATAGTATTCATTCTTATGGAAATGGTAATCAGAAACAAGAGATACTTTTCCTCGAAATATGGACAAATGGAAGTTTAACTCCTAAAGAAGCACTTCACGAAGCTTCCCGTAATTTGATTGATTTATTTATTCCTTTTCTACATGCAGAGGAAGAGGACATTAATTTCGAGGAAAATCAAAACAGGTTTACTGTACCCCCTTTTACCTTTCCTGATAGATTGGCTAATCTAAAGAAAAACAAAAAAGAAATTGCATTGAAATGTATTTTTATTGACCAATCAGAATTGCCTCCCAGGACCTATAATTGTCTCAAAAGGTCCAATATACATACATTATTGGACCTTTTGAGTAACAGTCAAGAAGATCTTCCCAAAAGAACCAGATTCCGTAAACAACATAGAGGAAGAATGAAGGGAATGTCTTATCGAGGCAGTCATATTTGTTTCGGAAGATACGCTCTTCAGGCACTTGAACCATCTTGGATCACATCTAGACAAATAGAAGCGGGGCGAAGGGCAATGACACGATATGCACGTCGTGGTGGAAAAATCTGGGTACGTATATTTCCGGACAAACCCGTTACAATAAGACCCGCGGAAACACGTATGGGTTCGGGGAAGGGATCCCCCGAATACTGGGTATCCGTTGTTAAACCGGGTCGAATACTTTATGAGATGGGTGGAGTATCAGAAACTGTAGCCAGAGCCGCTATTGAAATAGCCGCGTCCAAAATGCCTATAAGAACGCAATTTATTATTGCGGGAATGACCAGAGTTAGGCGAGGATATATAGCTCGGAGACGTCGAACAAAAATTCGTTTATTTGCAGCAACCTTTCGAGGGGCTCATTCAAGACTTACTCGAGCTGCCACTCAACAGAAAATGAGAGCTTTGGTTTCTGCTCATCGAGATAGAGGCAAGCAAAAGAGAGATTTTCGTCGTTTGTGGATCACTCGGATAAATGCGGTAACTCGTGAGAATGGGGTATGCTATAGTTATAGTCGATTAATGCACAATCTGTATAAGAGGCAGTTGCTTCTTAATCGTAAAATACTTGCACAAATAGCTATATTAAATAAGAATTGTCTTCACATAATTTCCAATGAGATCATCAAAATGTCTGCTTACAAAGCGAGAAGAGTAATTGATCAGATTCGTGGGCGTTCCTATGAGGAAACAATTATGATACTAGAACTGATGCCTTATCGAGCATCTTTTCCTATTTTAAAATTGGTTTACTCTGCAGCAGCAAATGCTATTAACAATATGGGTTTGAGCGAAGCTGATTTATTCATTAGTAAAGCAGAAGTCAATGGAGGTACTTTCGTGAAAAAGTTACGACCCCGAGCTCGGGGACGTAGTTATGCGATAAAAAGGCCCACTTGTCATATAACAATTGTATTGAAGGATAAAAAGGGACATACAATGCATTACAGACGTATGATCATTACGCTTCAACCGGGTTATTCTATTCCACCTCTTATAGAGAAAATGGTTCGAGAGGAAGTAGTAGGATCCACTCGGGCACTACAGTGGAAGTGTGTTGAATCAAGAGCAGACAGTAAGCGCCTTTATTATGGTCGTTTCATTCTGTCCCCACTTCTGAAAGGACAAGCCGATACTATAGGTATCGCCATGCGAAGGGCTTTACTTGGAGAAATAGAAGGAACATGTATCACACGTGCAAAATCTGAGAAGGTACCACATGAATATTCTACGATAGCGGGCATTGAAGAATCAGTACATGAAATTTTAATGAATTTGAAAGAAATTGTATTGAGAAGTAATCTTTATGGAACTCGAGACGCATCTATTTGCGTCAGAGGTCCTAGATGCGTAACTGCTCAAGACATCATCTCACCACCTTCCGTAGAAGTAGTTGATACTACACAACATATAGCTAGCCTGACGGAACCGATTGATTTGTGTATTGGATTACAAATCCAGAGGGATCGCGGATATCGTATGAAAACCACAAAAAACTCTCAAGATGGAAGTTATCCGATAGATGCTGTATCCATGCCTGTTCGAAATGCGAATCATAGTATTCATTCTTATGGAAATGGTAATCAGAAACAAGAGATACTTTTCCTCGAAATATGGACAAATGGAAGTTTAACTCCTAAAGAAGCACTTCACGAAGCTTCCCGTAATTTGATTGATTTATTTATTCCTTTTCTACATGCAGAGGAAGAGGACATTAATTTCGAGGAAAATCAAAACAGGTTTACTGTACCCCCTTTTACCTTTCCTGATAGATTGGCTAATCTAAAGAAAAACAAAAAAGAAATTGCATTGAAATGTATTTTTATTGACCAATCAGAATTGCCTCCCAGGACCTATAATTGTCTCAAAAGGTCCAATATACATACATTATTGGACCTTTTGAGTAACAGTCAAGAAGATCTTATGCCCCGGGATGGAAATGAGGGAATGTTCACAATACCTGGATTTAGTCAGATCCAATTTGAGGGATTTTGTAGGTTCATTGATCAGGGCTTGATGGAAGAATTTCATAAGTTTCCAAAAATTGAAGATACAGACCAAGAAATTGAATTTCAATTATTTGTGGAAAGATATCAATTGGTAGAACCCTTGATAAAAGAAAGAGATGCTGTATATGAATCACTCACATATTCCTCGGAATTATATGTACCCGCGGGATTAATTTGGAAAACCGGTAGAGATATGCAAGAACAAACCATATTTATTGGAAACATTCCTCTAATGAATTCCCTGGGAACCTTTATAGTAAATGGAATATACAGAATTGTAATCAATCAAATATTGCAAAGCCCCGGTATTTACTACCGTTCAGAATTGGACCATAACGGAATTTCTGTTTATACCAGTACCATAATATCAGATTGGGGAGGAAGATCAGAATTAGAAATCGATAGAAAATCAAGGATATGGGCCCGTGTGAGTAGGAAACAAAAAATATCTATTCTAGTTTTATCATCAGCTATGGGTTCGAATCTAAGAGAAATTCTAGATAATGTTTGCTACCCCGAAATTTTCTTGTCTTTTCTGAATGATAGGGAGAAAAAAAAGATTGGGTCAAAAGAAAATGCCATTTTGGAATTTTATCAACAATTTGCTTGTGTAGGTGGAGATCCGGTATTTTCTGAATCCTTATGTAAAGAATTACAAAAGAAATTTTTTCAACAAAGATGTGAATTAGGAAGGATTGGACGACGAAATATGAACCGGAGATTAAATCTTGATATACCTCAGAGCAATACATTTTTGTTACCACGAGATGTATTGGCTGCCGCGGATCATTTGATCGGAATGAAATTTGGAATGGGTACACTTGACGATATGAATCACTTGAAAAATAAACGTATTCGTTCTGTAGCAGATCTGTTACAGGATCAATTCGGCTTGGCTCTTGTTCGTTTAGAAAATGCAGTTCGAGGAACTATATGTGGAGCAATCAGGCATAAATTGATACTGACTCCTCAAAATTTGGTCAGTTCAACTTCATTAACAACCACTTATGAATCGTTTTTCGGCCTACACCCTTTATCTCAAGTTTTGGATCGAACTAATCCATTGACGCAAATCGTTCATGGGCGAAAATTGAGTTATTTGGGTCCTGGAGGATTGACAGGGCGAACTGCTAGTTTTCGAATACGAGATATCCATCCTAGTCACTATGGACGGATTTGCCCAATTGACACGTCCGAAGGAATCAATGTTGGACTTATTGGATCCTTAGCTATTCATGCCAGGATTGGTCATTGGGGGTCTATAGAGAGTCCGTTTTATGAAGTATATCAGAGATCAAAAGAGACAAAGATGGTTTTTTTATCACCAAGTAGAGATGAATATTATACGGTAGCGACAGGAAATTCTTTGGCTTTGAATCGAGGTATTCAGGAAGAACAGATTGTTCCCGCCCGATACCGTCAAGAATTCCTGACTATTGCATGGGAACAGATTCATCTTCGAAGTATTTTTCCCTTCCAATATTTTTCTATTGGAGCTTCCCTGATTCCGTTTATCGAGCATAATGATGCGAATCGGGCTTTAATGAGTTCGAATATGCAGCGTCAAGCAGTTCCGCTTTCCCGGTCCGAGAAGTGCATTGTTGGGACTGGATTGGAACGACAAGCGGCTCTGGATTCGGGGGTTTCAGCTATAGCCGAATGCGAGGGAAAGATTATTCATACCGATACTCATAAGATCGTTTTATCAGGTCATGGAGACACTATAAGCATTCCATTGGTTATGTATCAACGTTCGAACAAAAATACTTGTATGCATCAAAATCCTCAGGTTCGGCGGGGGAAATGCATTAAAAAAGGACAAATTTTAGCGGATGGTGCGGCTACAGTTGGTGGCGAACTCGCTTTAGGAAAAAACGTATTAGTAGCTTATATGCCATGGGAAGGTTACAATTTTGAGGACGCGGTACTCATTAGCGAACGTCTGGTATATGAAGATATTTATACTTCTTTTCACATCCGTAAATATGAAATTCAGACTCATGTGACAAGCCAGGGTCCTGAAAGAATTACTCATGAAATACCGCATTTGGAAGCTCATTTACTCCGCAATTTAGACAGAAATGGAATTGTGGCGCTGGGATCTTGGGTAGAAACAGGCGATATTTTAGTAGGTAAATTAACCCCTCAGACAGCTAACGAATCATCGTATGCCCCGGAAGATAGATTATTACGAGCCATACTTGGGATTCAGGTATCCACTGCAAAAGAAACTTGTCTAAAACTACCTATAGGCGGAAGGGGTCGAGTTATTGATGTGAGATGGATCCAGAAAAAGGGAGGTTCCAGCTATAATCCAGAAACGATTCGTGTATATATTTCACAGAAACGTGAAATCAAAGTGGGTGATAAAGTAGCTGGAAGACACGGGAATAAAGGTATCATTTCCAAAATTTTATCTAGACAAGATATGCCTTATTTGCAAGATGGAACGCCGGTTGATATGGTTTTCAACCCATTAGGAGTACCTTCACGAATGAATGTGGGACAAATATTTGAATGCTCGCTCGGGTTAGCGGGGGACCTGCTAGACAGACATTATAGAATAGCACCTTTTGATGAGAGATATGAGCAAGAGGCTTCGAGAAAACTAGTGTTTTCTGAATTATATGAAGCCAGTAAGCAAACAGCAAATCCATGGGTATTTGAACCCGAATATCCCGGAAAAAGCAGAATATTTGATGGAAGAACGGGAGATCCTTTTGAACAGCCTGTTCTAATAGGAAAGTCCTATATCCTGAAATTAATTCATCAAGTTGACGATAAAATCCACGGTCGTTCCAGTGGACATTACGCACTTGTTACACAACAACCTCTTAGAGGAAGGGCCAAACAGGGCGGACAGCGCGTAGGAGAAATGGAAGTTTGGGCTCTCGAAGGGTTTGGTGTTGCTCATATTTTACAAGAGATGCTTACTTATAAATCTGATCATATTAGAGCTCGTCAGGAAGTACTTGGTACTACAATCATTGGAGGAACAATACCTACCCCCGAGGATGCTCCAGAATCTTTTCGATTGCTCGTTCGCGAATTACGATCTTTGGCTTTGGAACTGAATCATTTCCTTGTATCTGAGAAGAACTTCCAGATTAATAGGAAGGAAGCTATCGACCGGTATAAACATCAACAACTTCAAATTGGATCAGTTTCTCCTCAACAAATAAGTGCTTGGGCCAACAAAATCCTACCTAATGGAGAGATAGTTGGAGAGGTCACAAAACCCTATACTTTTCATTACAAAACCAATAAACCGGAAAAAGATGGATTATTTTGTGAAAGAATCTTTGGACCTATAAAAAGTGGAATTTGCGCTTGTGGAAATTATCGAGTAATTGGCGCTGAAAAAGAAGACCCCAAATTTTGTGAACAATGTGGAGTCGAATTTATTGATTCTCGGATACGAAGATATCAAATGGGATACATCAAGCTCGCATGTCCAGTGACTCATGTGTGGTATTTGAAACGTCTTCCTAGTTATATCGCGAATCTTTTAGATAAACCCCTTAAGGAATTAGAAGGCCTAGTATACTGCGATTTTTCTTTTGCTAGGCCCATAGCTAAAAAACCGACTTTCTTACGATTACGAGGTTTATTCGAATATGAAATCCAATCCTGGAAATACAGCATCCCCCTTTTTTTTACTACCCAAGGCTTCGATACATTTCGAAATAGAGAAATCTCTACCGGAGCGGGTGCTATCAGGGAACAATTAGCCGATTTGGATTTGCGAATTGTTATCGATAATTCATCGGTAGAATGGAAGGACTTAGGAGACGAAGGGTCCACTGGGAATGAATGGGAAGATAGAAAAATTGGACGAAGAAAGGATTTTTTAGTTAGACGCATGGAATTAGCTAAACATTTTATTCGAACAAATGTAGAACCAGAGCGGATGGTTTTGTGCCTATTACCAGTTCTTCCTCCCGAGTTGAGACCAATTATTCAGATAGATGGGGGTAAACTAATGAGTTCGGATATTAATGAACTCTATAGAAGAGTTATCTATCGGAACAATACTCTTACCGATCTATTAAAAACAAGTAGATCTACGCCAGGGGAATTAGTAATGTGTCAGGAGAAATTGGTGCAAGAAGCCGTAGATACACTTCTTGATAATGGAATCCGCGGACAACCAATGAGGGATGGCCATAATAAAGTGTACAAGTCATTTTCAGATGTAATTGAAGGCAAGGAGGGGAGATTTCGTGAGACTTTACTTGGTAAACGGGTCGATTATTCGGGTCGTTCCGTCATTGTCGTAGGCCCTTCACTTTCATTACATCGATGCGGATTACCTCGAGAAATAGCAATAGAGCTTTTCCAGACATTTGTAATTCGCGGTCTAATCAGACAACATCTTGCTTCTAACATAGGAATTGCTAAAAGCAAAATTCGGGAAAAAGAACCGATCGTATGGGAAATACTTCAAGAAGTTATGCAGGGACATCCTGTATTGCTAAATAGAGCGCCCACCCTGCATAGATTAGGCATACAGGCGTTCCAACCCGTTTTAGTGGAGGGACGTGCTATTTGTTTACATCCATTAGTTTGTAAGGGATTCAATGCAGATTTTGATGGAGATCAAATGGCTGTTCATGTACCTTTATCTTTGGAAGCTCAAGCAGAGGCTCGTTTACTTATGTTTTCTCATATGAATCTCTTGTCACCAGCTATTGGAGATCCCATTTCTGTACCAACTCAAGATATGCTTATTGGCCTCTATGTATTAACGATGGGGAATCGTCGAGGTATTTTTGTAAATAGGTATAATCCATGTAATCGCAGAAATTATCAAAATAAAACAGTTGACAATAATAACTATAAACATACGAAAGAGAAAAAACCCTATTTTTTGAGTTCCTATGATGCACTTGGAGCTTATCAGCAGAAACGAATCAATTTACATAGTCCTTTGTGGCTCCGGTGGCGACTAGATCAACGTGTCATTGGTTCAAGAGAAGTTCCTATCGAAGTTCAATATGAATCTTTGGGTACCTATCAGGAGATTTATGGGCACTATCTAATAGTAAGAAGTGTAAAAAAAGAAATACTTTGTATATACATTCGAACCACTGTTGGTCATATTTCTTTTTATCGAGAAATAGAAGAATCCGTACAAGGGTTTTGTCGAGCCTACTCAATGAAACGACTTATTAGCAGATTAATAGATCACTTCGGAATGGCATATACATCACACATCCTGGATCAAGTAAAGACTCTGGGTTTTCGGCAAGCCACTGCTACATCTATTTCATTAGGAATTGATGATCTTTTAACAATACCTTCTAAAGGATGGCTAGTCCAAGATGCTGAACAACAAAGTTTTATTTTGGAGAAACACCATTCTTATGGAAATGTACACGCGGTAGAAAAATTACGTCAATCCATTGAGATATGGTATGCTACAAGTGAATATTTGAGACAAGAAATGAATCCTAATTTTCGGATGACTGATCCTTCTAATCCAGTCCATATAATGTCCTTTTCGGGAGCTAGAGGAAATGCATCTCAGGTGCACCAATTAGTAGGTATGAGAGGACTAATGTCGGATCCCCAGGGACAAATGATTGATTTACCCATCCAAAGCAATTTACGTGAAGGACTTTCTTTAACCGAATATATAATTTCCTGCTACGGAGCCCGCAAAGGAGTTGTAGATACTGCTGTACGAACATCAGATGCCGGATACCTCACTCGTAGACTTGTTGAAGTAGTTCAACACATTGTTGTACGCAGAACAGATTGTGGCACTATCCGAGGTATTTCTGTGCAACCTCGAAACGGGATGACGGAAAGGATGTTTTTTCAAACACTAATCGGTCGTGTATTAGCAGACGATGTATATATAGGTCTACGATGCATTGCCGCTCGAAATCAAGATATTGGGATTGGACTTGTCAATCGATTCATAACCTTTCGAGCACAACCAGTATATATTCGAACTCCCTTTACTTGTAGGAGTACCTCTTGGATCTGTCAATTATGTTATGGCCGGAGTCCTACTCACGGCGACCTGGTCGAATTGGGGGAAGCGGTAGGTATTATTGCGGGACAATCAATTGGGGAACCGGGGACTCAACTAACATTAAGAACCTTTCATACTGGTGGAGTATTCACAGGGGGTACTGCAGAACATGTACGAGCTCCTTCTAATGGAAAAATAAAATTCAATGAGGAGTTGGTTCATCCCACACGTACACGTCACGGACATCCTGCTTTTCTATGTTCTATAGACCTGTATGTAACTGTTGAGGGTCGGGATATTATACATAATGTCAATATTCCACCAAAAAGTTTGATTTTAGTTCAAAATGATCAATATGTAGAATCAGAACAAGTGATTGCCGAGATTCGCGCCGGAACATCCACTTTTAATTTTAAAGAGAGGGTCCAGAAACATATTTATTCCGAATCAGCGGGAGAAATGCACTGGAGTACCGATGTCTATCATGCACCTGAATATACATATGGTAATGTTCATCTATTACCAAAAACAAGTCATTTATGGATATTATCCGGAGGGCCATACAGATCCAGTATAGTGTCTTCGTCGCTCCACAAGGATCAAGATCAAACGAATGCTCATTCTTTTTCTGTTGAACGGCGATATATTTCTGACCTCTCAATGACTAATGGTCGAGTGAGACACAAATTATTTGATCTTTCTGGTAAAAGGGGGGATAGGATTCTTGATTATTCAAGACCCGATCAAATCATATCCAAGGGTCATTGGAATTTTATATACCCTTCTATTCTCCACGAGAATTCAGATTTCTTAGCGAAGAGGCGAAAAAATAGATTCATCATCCCGTTCCAATATGATCAAGAAGGGGAGAAAGAACTAATACCGCATTCTGGTATTTCGATCGAAATACCCATAAACGGTATGTTGCGTAGAAATAGTATTCTTGCTTATTTTGACGATACACGATACAGAAGAAGCAGTTCCGGAATTACTAAATACGGGACCGTAGAGATAGATTCAATCGTTAAAAAAGAGGATTTCATTGAGTATCGAGGAACAAAAGAATTTAGTTCGAAATACCAAATGAAAGTAGATCGATTTTTTTTCATTCCCGAAGAAGTGCATATCTTACCTGGATCTTCGTCCATAATGGTCCGGAACAACAGTCTCATCGGAGTAGACACACGAATCACTTTAAATATAAGAAGCCGAGTGGGTGGATTGGTTCGAGTGGAGAGAAAAAAAAAAAATATTGAACTCAAAATTGTTTCTGGAGATATCCATTTTCCTGGAGAGACAGATAAGATATCCAGGCACAGCGGTATCTTGATACCGCCAGGAACGGAAAAAAAAAACTCTAAGGAATCAAAAAAATTGAAAAATTGGATCTATGTCCAGCGGATCACGCCTACTAAGAAAAAGTATTTTGTTTTGGTCCGACCCGTAGCCACATATGAAATAGCAGATGGGATCAATTTAGCAACGCTTTTCCCTCAGGATCTATTGCAGGAAAGGGATAATGTTCAACTTCGAGTTGTTAATTATATCCTTTATGGAAATGGCAAACCAATTCGAGGAATTTCTCACACAAGTATTCAATTAGTTCGTACTTGCTTAGTATTGAATTGGGACCAAGAACAAAATGGTTCTATAGAAGGTGTTCGTGCTTCCTTTGTTGAAGTAAGGGCAAACGATCTTATTAGAGATTTCATAAGAATTGAGTTATGCAAGTCCGCTATTTTGTATACCGGAAAGAGGAAGGATATCGCAGGTTCAGGATTGATCCACGATAATGTATCGGATCGCACAAATATCAATCCTGTTTATTTGAAGGATAAGATTCCATCATTTATTCAACATCAAGGGACTGTTGGTACGTTGTTGAATCGAAATAAGGAATGCCAATCTTTGATTCTTTTGTCATCATCTAATTGTTTTCGAATTGGTCCATTTAATGGTTCAAAATATCACAATGTGCCAAAAGAAGAGGATCCTATAATTCCAATTAGAGATTCGCTGGGTCTTTTAGGTACTACTGTACCAAAAATTGCGAATTTTTATTTATCTTACCATGTAATAACTCATAATCATATCTTGTTAACTAAATATTTGCTACGTGACCATTTAAAACAGGCTTTCCAAGTACTTAGATATTGTTTAATGGATGAAAATAGGAGAATTTATAATCCCGATCCGTGCAGTAACATCATTTTTAATGCATTCGATTTGAATTGGCGCTTTCTCCATCACGATTATTCTGAAGAGACATCCACAATACTTAGCCTTGGACAATTTGTTTGTGAAAATGTATGTCTATTTAAACACGGACCACAGATA---AAATCGGGTCAAGTTATAATTGTTCATGTTGACTCCTTTGTAATAAGAGCAGCCAAGCCGTATTTGGCCACTCCAGGAGCAACTGTTCATGGCCATTATGGAGAAATACTTTACGGAGGAGATACATTAATTACATTTATATATGAAAAATCAAGATCTGGTGATATAACGCAGGGTCTTCCAAAAGTAGAACAAGTGTTAGAAGTACGTTCAATTGATTCCATATCGACGAACCTCGAAAAAAGGGTTGAAGGTTGGAACGAACATATAACAAAAATTCTTGGAATTCCCTGGGGATTCTTGATCGGCGCCGAGTTAACCATAGCGCAAAGTCGTATCTCTTTGGTTAATAAGATCCAAAAAGTTTATCGATCTCAGGGGGTGCAGATTCATAATAAGCATATAGAGATTATTGTACGTCAAATAACATCAAAAGTGTTGGTTTCAGAAGATGGAATGTCTAATGTTTTTTCACCGGGAGAACTTATCGGATTGTTGCGGGCGGAACGAACAGGTCGCGCTTTGGAAGAAGCGATCTGTTATCGAGCAATCTTATTGGGAATAACAAGAGCGTCTTTGAATACTCAAAGTTTCATATCCGAAGCGAGTTTTCAAGAAACTGCTCGAGTTTTGGCAAAAGCGGCTCTACGGGGTCGTGTTGATTGGTTGAAAGGCCTGAAAGAGAACGTTGTTCTAGGGGCGATGATACCCGTCGGTACGGGATTCAAAGCATTAGTACACCGGTCAAGAAAACCCAACAACATTCATTTGGAAATCAAAAAGAATAATCTATTTGAGGGGCAAGTGGATGATATTTTGTTCTACCACATGACAAAAAGATATTGGAACATCAATTTGGAAGAGATGATGGAAGCAGGAGTGCATTTCGGTCACGGTACTAGGAAATGGAATCCTAGAATGGCACCTTACATTTCTGCAAAGCGTAAAGGTATTCATATTACAAATCTTACTAGAACTGCTCGTTTTTTATCAGAAGCCTGTGATTTACTTTTTGATGCAGCAAGTGGGGGAAAACACTTCTTAATCGTTGGTACCAAAAAGAAAGCAGCTGATTCAGTAGCATCGGCTGCAATAAGGGCTCGGTGTCATTATGTTAATAAAAAATGGCTTGGTGGTATGTCAACGAATTGGTCCACTACAGAAACGAGACTTCAAAATTTTAGGGACTTAAGAGCAGAACAAAAGGCTGGGAAAATCGACCGTCTCCCGAAAAGGGATGCAGCAATGTTGAAGAGACAATTATCTACCTTGCAAACATATCTGGGTGGGATCAAATATATGACGGGTTTACCTGATATTGTAATCATCGTTGATCAGCAAGAAGACTATACGGCTCTTCGAGAATGTGTCATTTTAGGAATTCCGACTATTTGTTTAATCGATACAAATTCTGACCCGGATCTCGCAGACATTTCGATTCCCGCCAACGATGACGCTATAGCTTCAATCCGATTGATTCTTAACAAATTAGTATTCGCAATTTGCGAGGGTCGTTCTAGCTATATGGGTTTACAGGAAGATGAAAAAATACGGGAGTGTATCAAGAATTATGTACAAAAAAACCCGAGACTGTCTTCAGGATTCGAAGGAATAGCGCGTATAGAAATTAAAAAAAGAATCGATCTGATCCAGGTCATAATCTATATCGGATTCCCAAATTTATTCATAGAGGGTCGAACGCAAGGAATCAAAGAATTACAGATGAGTGTACAAAAAAGATTAAATTCTGTGAATCAGAGACTCAACATTGCTATCGCAAGAATTTCAAAACCTTATGGGCAACCCAATATTCTTGCTGAATATATAGCTTTACAACTAAAAAATAGAGTTTCGTTTCGAAAAGCAATGAAAAAAGCTATTGAATTGACTGAACAAGCAGATACAAAAGGAATTCAAATTCAAATCGCAGGACGTATCGATGGAAAAGAAATTGCACGTGTCGAATGGATAAGAGAAGGTAGGGTTCCCCTACAAACCATTCGAGCTAAAATTGATCATTGTTTCCATAAAGTTCAAACTATCTATGGGGTATTAGGCATAAAAATTTGGATATTTGTAGACGAGGAAATGTCTCGCTACCGAGGGCCTCGTTTAAAAAAAATACGCCGTCTGGGGGCTTTACCCGGACTAACTAGTAAAGGAACTAGACCCGGAAGTGATCTTAGAAATCAATTTCGTTCTGGTAAAAGATCCCAATATCGTATTCGTCTTGAAGAAAAACAGAAATTGCGTTTTCATTATGGTCTGACAGAGCGACAATTACTTAGATATGTTCATATCGCCGGAAAAGCCAAAGGATCAACAGGTCAGGTTTTACTACAACTACTTGAAATGCGTTTGGATAACATCCTTTTTCGATTGGGTATGGCTCCTACGATTCCTGGAGCCCGGCAATTAGTTAACCATAGACATATTTTAGTTAATGGTCGTATAGTAGATATACCAAGTTATCGTTGCAAACCCAGAGACATTATTACTACGAAGGATAAGCAAAGATCGAAAGTTCTGATTCAAAATAATATGGATTCATCGACCCGCGAGGAATTGCCAAAACATTTGACTCTTGACTCATTCCAACATAAAGGATTAGTAAATCAAATCATAGATAGTAAATGGGTCGGTTTGAAAATTAATGAGTTGTTAGTTGTGGAATATTATTCCCGCATGTCACGTCGAGGTACTGCAGAAGAAAAAACTGCAAAATCCGATCCAATTTATCGTAATCGATTAGTTAACATGTTGGTTAACCGTATTCTGAAACACGGAAAAAAATCATTGGCTTATCAAATTATCTATCGAGCCTTGAAAAAGATTCAACAAAAGACAGAAACAAATCCACTATCTGTTTTACGTCAAGCAATACGTGGAGTAACTCCCGATATAGCAGTAAAATCAAGACGTGTAGGCGGATCGACTCATCAAGTTCCTATTGAAATAGGATCTACACAAGGAAAAGCACTTGCCATTCGTTGGTTATTAGCGGCATCCCGAAAACGTCCGGGTCGAAATATGGCTTTCAAATTAAGTTCCGAATTAGTAGATGCTGCCAAAGGGAGTGGCGATGCCATACGCAAAAAGGAAGAGACTCATAAAATGGCAGAGGCAAATAGAGCTTTTGCACATTTTCGTATGGGTAAGGACACTATTGCCGATATAATAACTTCTATAAGAAATGCTCAAATGGCTAAAAAAGGGACAGTTCGAATAGCATCTACGAATCTTACCGAAAACGTTGTTAAAATACTTCTGCGAGAAGGTTTTATTGAAAACGTTAGAAAACATCGGGAAAGTAATAAAGATTTCTTGGTTTTAACCCTGCGACATAGAAGGACTAGGAAAGGGATATATAGAACTATTTTAAAGCGTATCAGCCGACCTGGTTTACGAATCTATTCCAACTATCAAGGAATTCCCAAGATTTTAGGCGGAATAGGGATTGTAATTGTTTCTACTTCTAGAGGTATAATGACAGATCGGGAGGCTCGACTACAGGGAATTGGAGGAGAAATGTTATGTTATATATGTATGACAAAAACTATACCAAGAATTGGTTCACGTAGGAATGGACGTATTGGTTTACGTAAGACTGGACGTAGAATACCAAAAGGAATTATTCATGTTCAGGCAAGTTTCAACAATACCATTGTGACTGTTACAGATGTTCGGGGTCGAGTAGTTTCTTGGTCCTCCGCCGGTACTTGTGGATTCAAAGGCACAAGAAGAGGGACGCCGTTTGCGGCTCAAACCGCAGCGGGAAATGCTATTCGTACAGTAGTAGATCAGGGTATGCAACGAGCAGAAGTCATGATAAAAGGTCCTGGGCTCGGAAGAGACGCAGCATTACGAGCCATTCGTAGAAGCGGCATATTATTAAATTTCGTACGTGACGTGACCCCTATGCCACATAATGGATGTAGACCTCCTAAAAAAAGACGTGTGATGGCAAGGAAAGGTTTGATTGAGAGGGAGAAGAAGAGGAAGAAATTGGAACAGAAATATCATTCGATTCGTGGATCCTCAAAAAAAGAAATAAGAAAAGTTCCATCGTTGAGTGACAAATGGGAAATTCATGGAAAATTGCAATCCCCACCACGTAATAGTGCACCTGTACGTCTTCATCGACGTTGTTTTTTGACCGGAAGACCCAGAGCTAACTATAGGGATTTTGGGTTATCCGGACACGTACTTCGAGAAATGGTTCAGGCATGTTTGTTGCCGGGCGCAACAAGATCAAGTTGGATTCCGCAAGAAGAAAAAGAAGAAAACCGGGGATCTGTTGAATTTCAAGTATTCAGTTTCACCAATAAGATACGGAGACTTACTTCACACTTGGAATTACACAGAAAAGATTATTTATCCCAGAGAGGTTTACGAAAAATTCTAGGAAAACGTCAACGGCTGCTGGCTTATTTGTCAAAGAAAAATAGAGTACGTTATAATAAATTAATTGGTCAGTTGGATATTCGGGAGCCAATGGATAAATCCAAGCAACTTTTTCGTAAATCCAAGCGATCTTTTCGTAGGCGTTTGCCCCCAATTGGATCGGGGGATCGAATTGATTATAGAAACATGAGTTTAATTAGTCGATTTATTAGTGAACAGGGAAAAATATTATCTAGACGAGTGAATAGATTGACCTTGAAACAACAACGATTAATTACTATTGCTATAAAACAAGCCCGTATTTTATCTTCGTTACCTTTTCTTAATGTGACACGTTCATTAAAAAAAAATCCTTTTGTGGCCAATCATTTATTGGAAAAAATTGAGAAGCTCAACATGAAAGAGGAGAAAGAAATAATAGTAACTTGGTCCCGGGCATCTACCATTATACCCACAATGATCGGTCATACAATTGCTATTCATAATGGAAAGGAACACTTACCCATTTATATAACAGATCGTATGGTCGGTCACAAATTGGGAGAATTCGCACCTACTCTTACTTTCCGGGGACACGCGAGAAACGATAATAAATCTCGTCGTATGCCTAGATCTCGAATAAATGCAAATTTTATTGACAAGACCTCTACAATTGTAGCCAATATCTTATTACGAATAATTCCGACCACTTCAGGAGAAAAAGAGGCATTTACTTATTACAGAGATGGGATGTCAGCCCAATCCGAAGGAAATTATGCGGAAGCTTTACAGAATTATTATGAAGCTACGCGACCAGAAATTGATCCCTACGATCGAAGTTATATACTTTATAACATAGGCCTTATACACACAAGTAACGGAGAACATACGAAGGCTTTGGAATATTATTTCCGAGCACTAGAACGAAATCCATTCTTACCGCAAGCTTTTAATAATATGGCCGTGATCTGTCATTACCGGGGAGAACAGGCCATTCGACAGGGCGATTCTGAAATTGCGGAGGCTTGGTCCGATCAAGCTGCTGAGTATTGGAAACAAGCTATAGCTCTTACTCCAGGTAATTATATTGAAGCGCAGAATTGGTTGAAGATCACAAGGCGGTTCGAAATGAACTGGCGATCAGAACATATATGGATAGAATTTATAACGGGGTCTCGAAAAACAAGTAATTTTGGCTGGGCCTGTATCCTTTTTTTAGGTTCACTAGGATTCTTAGTGGTTGGAGCTTCCAGTTATCTTGGTAGGAATCTGATATCTGTATTCCCATCTCAGCAAATAGTTTTTTTTCCACAAGGGATCGTGATGTCTTTCTATGGGATTGCAGGACTGTTCATTAGCTCCTATTTGTGGTGCACTATTTCGTGGAATGTAGGTAGTGGTTATGATCGATTCGATAGAAAAGAAGGAATAGTGTGTATTTTTCGTTGGGGATTTCCTGGAATAAATCGTCGCATTTTCCTTCGATTCTTTATAAGAGATATCCAGTCTATTAGAATAGAAGTTAAAGAGGGTCTTTATTCTCGTCGTGTCCTTTATATGGAAATCAGAGGTCAGGGAGCGATTCCCTTGACTCGTACTGATGAGAATTTGACTCCACGAGAAATTGAACAAAAAGCAGCTGATTCAGCCTATTTCTTGCGTGTCCCAATTGAG
>Acorus calamus
ATGGCAACCCTTCGAGCCGATGAAATTAGTAATATTATCCGTGAACGTATTGAACAATATACTAGAGAAGTGAAGGTTGTGAATACCGGTACAGTCCTTCAAGTAGGCGACGGCATTGCTCGTATTCATGGTCTTGATGAAGTAATGGCAGGTGAATTAGTCGAATTTGAAGAGGGTACGATAGGTATTGCTCTTAATTTGGAATCCAATAATGTTGGCGTTGTACTAATGGGTGACGGTTTGACAATACAAGAGGGAAGTTCTGTAAAAGCAACAGGAAGAATTGCTCAGATACCGGTGAGTGAGGCTTATTTGGGTCGTGTTGTAAATGCTCTGGCTAAACCTATTGATGGGAGAGGTGAAATTGCAGCTTCTGAATTCCGGTTAATCGAATCTCCTGCCCCAGGTATTATTTCGAGACGTTCCGTATATGAGCCCCTTCAAACAGGTCTTATCGCTATTGATTCGATGATCCCTGTAGGGCGCGGTCAGCGAGAATTAATTATTGGGGACAGACAGACCGGTAAAACAGCGGTAGCCACAGATACTATTCTCAACCAAAAAGGACAAAATGTAATATGCGTTTATGTAGCTATTGGCCAAAAAGCATCTTCCGTCGCGCAGGTAGTGACTAATTTCCAGGAGCGAGGGGCGATGGAATACACTATTGTGGTAGCCGAAACGGCGGATTCCCCCGCTACATTACAATACCTGGCTCCTTATACAGGAGCGGCTTTGGCTGAATATTTTATGTACCGTGAACGACATACTTCAATAATTTATGATGATCTCTCCAAACAAGCGCAAGCTTATCGCCAAATGTCTCTTCTATTAAGAAGACCGCCCGGACGTGAAGCTTACCCAGGAGATGTTTTTTATTTGCATTCCCGCCTTTTGGAAAGAGCCGCTAAATCAAGTTCTCGTTTAGGTGAAGGAAGTATGACTGCTTTACCAATAGTTGAAACTCAATCTGGGGATGTTTCGGCTTATATTCCTACTAATGTAATTTCCATTACAGATGGGCAAATATTCTTATCCGCCGATTTATTCAATGCCGGAATACGACCTGCTATTAATGTGGGTATTTCTGTCTCCAGAGTAGGATCCGCAGCTCAAATTAAAGCCATGAAACAAGTAGCTGGCAAATCAAAATTGGAACTAGCTCAATTCGCGGAGTTAGAAGCTTTTGCACAATTCGCTTCTGATCTCGATAAAGCTACTCAGAATCAATTGGCAAGAGGTAAACGATTGCGCGAGTTACTTAAACAATCCCAATCAGAACCTCTCGCGGTGGACGAACAAGTGGTTACTATTTATACCGGAACGAATGGATATCTTGATACGTTAGAAATTGGGCAGGTAAAGGAATTTCTCGTTAAGTTACGTACCTACTTAAAAAAGAATAAACCTCAGTTTCAAGAAATCATATCTTCTACCAAGACCTTTACCGAGGAAGCAGAAGCTCTTTTGAAGGAAGCTATTCAGGAGCAGCTCGAACTCTTTCTACTTCAGATAACTCCTACTACTTCTGGTTCTGCGGTTCCCTCACTTGACGAGAAAAACTTAGGGCGTATCGTCCAAATCATTGGCCCAGTACTGGATGTCGCCTTTCCCCCGGGAAAGATGCCTAATATTTACAACGCTTTGGTGGTTAAGGGTCGAGATACTGCCGGTCAGCCAATTAATGTGACTTGTGAGGTACAGCAATTATTAGGAAATAATCGGGTTCGAGCTGTGGCTATGAGTGCTACAGATGGTTTGACGAGAGGAATGGAAGTGATTGACACGGGAGCTGCTCTAAGTGTTCCAGTCGGTGGAGCTACTCTCGGAAGAATTTTCAACGTTCTTGGGGAGCCCGTTGATAATTTAGGCCCTGTAGATACTCGCACAACATCTCCTATTCATAGATCTGCGCCTGCATTTATACAGTTAGATACGAAATTATCAATCTTTGAAACAGGCATTAAAGTGGTAGATCTTTTAGCTCCTTATCGCCGGGGAGGAAAAATCGGACTATTTGGGGGAGCTGGAGTGGGTAAAACAGTACTCATCATGGAATTGATCAACAACATTGCCAAAGCGCATGGAGGTGTATCCGTATTTGGCGGAGTAGGCGAGCGTACTCGTGAAGGAAATGATCTTTACATGGAAATGAAAGAATCCGGAGTAATTAATGAAGAAAAGATTGAAGAATCTAAAGTAGCTCTAGTGTATGGTCAGATGAATGAACCGCCGGGCGCTCGTATGAGAGTTGGTTTGACTGCCCTAACCATGGCGGAATATTTCCGGGATGTTAATGAACAGGATGTACTTCTATTTATCGACAATATCTTCCGGTTCGTACAAGCGGGATCAGAAGTATCTGCCTTATTAGGGCGGATGCCTTCCGCCGTGGGTTATCAACCTACCCTTAGTACAGAAATGGGTTCTTTGCAAGAAAGAATTACTTCTACAAAAGAGGGATCTATAACGTCTATTCAAGCGGTTTATGTACCTGCGGATGATTTGACTGACCCTGCTCCTGCCACCACATTTGCACATTTGGATGCTACTACTGTACTATCAAGAGGATTAGCTGCCAAAGGTATTTATCCGGCAGTAGATCCTTTAGATTCAACGTCAACTATGCTCCAACCTAGGATCGTTGGCGAGGAACATTATGAAACTGCGCAAAGAGTTAAGCAAACTTTACAACGTTACAAAGAACTTCAGGACATTATAGCTATCCTTGGGTTGGACGAATTATCCGAAGAGGATCGTTTAACCGTAGCAAGAGCACGAAAAATTGAGCGTTTCTTATCACAACCCTTCTTCGTAGCAGAAATGAACTTAAAGCTTTGTTTACTGACTCCTAATCGAATTATTTGGGATTCAGAAGTGCAAGAAATCATTCTATCTACTAATAGTGGACAAATTGGCATATTACCAAATCACGCCTCTATTGCCACAGCTGTAGATATCGGTCTTTTGAGAATACGCCGCGACGACCGATGGTTAGCGGTGGCTCTGATGGGGGGGTTTGCTAGAATAGGAAATAATGAGATCACCATTTTAGGAAATGATGCCGAGATGGGTACTGACATTGATCCGCAAGAAGCTCAACGAGCTCTTGAAATAGCTGAAGCTAACTTGAGTAAAGCTGAAGGTAAGAGACAAGCAATTGAGGCAAATTTAGCGCTAAGACGAGCTAGGACACGGGCGGAGGCTATTAATGTTATTATGAAAAATATAACCGATTCTTTCGTTTCCTTGGGCCACTGGCCATTCGCCGGGAGTTTCGGGTTTAATACCGATATTTTAGCAACAAATCTAATAAATCTAAGTGTAGTGCTTGGTGTATTGATCTTTTTTGGAAAGGGAGTGTTAAGTGATTTATTAGATAATCGAAGACAGAGGATCTTGAGTACTATTCGAAATTCAGAAGAACTGCGTAGAGGAGCCCTTGAGCAGCTCGAAAAAGCCCGGGCTCGCTTACGGAAAGTAGAAATGGAAGCAGATGAGTATCGAGTGAACGGATACTCCGAGATAGAACGAGAAAAGATGAATTTGATTAATGCCACTTATGAAAATTTGGAACGATTAGAAAATTACAAAAATGAAACCCTTCATTTTGAACAACAAAGAGCAATTAATCAGGTCCGGCAACGAGTTTTCCAACAAGCGTTACAAGGAGCTCTAGGAACTCTGAATAATTGTTTGAATAGTGAATTACATTTCCGTACCATCAGTGCTAATATTGGCATGCTTGGGGCCATGAAAATGAATCCACTGATTTCTGCCGCTTCCGTTATTGCTGCTGGATTAGCCGTAGGACTTGCTTCTATTGGACCTGGGGTTGGTCAAGGTACTGCTGCAGGCCAAGCCGTAGAAGGTATTGCGAGACAACCAGAAGCAGAAGGTAAAATACGAGGTACTTTATTGCTTAGTCTGGCTTTTATGGAAGCTTTAACAATTTACGGACTGGTCGTAGCATTAGCACTTTTATTTGCGAATCCTTTTGTCATGAATGTTATACTATGTTCCAGCAACATGCTCAAAGGGTTATATGATATATCTGGTGTAGAAGTGGGCCAACATTTATATTGGCAAATAGGAGGGTTCCAAGTCCATGCCCAAGTACTAATCACTTCTTGGGTCGTAATTGCTATCTTATTAGGTTCAGTCACTGTCGCTGTTCGGAATCCACAAACCATTCCGACCAACGGTCAGAATTTCTTTGAGTATGTTCTTGAATTCATTCGAGACTTGAGCAAAACACAGATTGGAGAAGAATATGGTCCTTGGGTTCCCTTTATTGGAACAATGTTCCTATTTATTTTTGTTTCGAATTGGTCAGGCGCTCTTTTACCTTGGAAACTCATAGAGTTACCTCACGGGGAGTTAGCCGCACCCACGAATGATATAAATACTACTGTTGCTTTAGCTTTACCCACATCTGTAGCATATTTCTATGCGGGTCTTACCAAGAAAGGATTGGGTTATTTCGGGAAATACATTCAACCAACTCCGATCCTTTTACCAATTAATATCCTAGAAGATTTCACAAAACCTTTATCACTGAGTTTTCGACTTTTCGGAAATATCTTGGCTGATGAATTAGTAGTTGTTGTTCTTGTTTCTTTAGTACCTTTGGTAGTTCCTATACCTGTCATGTTTCTTGGATTATTCACAAGCGGCATTCAAGCTCTTATTTTTGCAACTTTAGCCGCGGCCTATATAGGCGAATCCATGGAAGGTCATCATATGATATTTTCAACTTTAGAACATATATTAACTCACATATCTTTTTCGATTATTTCAGTTGTGATTACAATTCAGTTGATGAACTTATTAGTCCACGAACTGGTACAACTAGGTGATGCGTCAGAAAAAGGCATGATAGCTACCTTTTTCTCTATCACGGGATTATTGGTTACTCGTTGGATCTATTCGGGTCATTTCCCACTAAGTGATTTATATGAATCATTAATCTTCCTTTCATGGAGTTTCTCCATTATTCATATGGTTCCATATTTTAGGAACCACAGAAATCATTTCAGTGCAATAACTGCGCCAAGTGCCATTTTTACCCAAGGCTTTGCTACTTCGGGTCTTTTAACGGAAATGCATCAATCCATAATATTAGTACCCGCTCTACAATCCCAGTGGTTAATGATGCATGTAAGTATGATGTTATTGAGCTATGCAGCTCTTTTATGCGGGTCATTATTATCAGTTGCTCTTCTAGTTATTACGTTTCGAAAAAACAGCGATATTTTTGATAAAAGAAATAATTTCTTAATTAGGTCATTTTTCTTTGGTGAGATTGAATACTTGAATGAAAAACGCAGTGTTTTACAAAACACTTCGTTTGATTCATTTACAAATTATCACAAATATCAATTGACTCAACGATTAGATTTTTGGAGTTATCGGGTCATTAGTCTAGGGTTTATCTTTTTAACCATAGGTATTCTATCGGGGGCAGTGTGGGCTAATGAGGCATGGGGATCTTATTGGAATTGGGACCCAAAGGAAATTTGGGCATTTATTACCTGGGCTATATTCGCAATTTATTTACATACTAGAACGAATCATAGTTTGCAAGGTGCGAATTCGGCAATTGTGGCTTCTATCGGATTTCTTATAATTTGGATATGTTATTTTGGAGTCAATCTATTAGGAATAGGTTTACATATGCTAAAGGAGAACCCGGAGACACGTATGAAAAATCTTCGTATAGGAATCCACAACGAAACGATCCAATTGGTCAAAACAGACAATGAGTATCATCTCCATACCATTTTGCATTTCTCGACAAATATAATCTGTTTCGCTATTCTAAGTGTTTATTCTATTCTGGGTAATGAAGAACTTGTCATTCTTAATTCTTGGGTTCAGGAATTTCTTTATAACTTAAGCGACACAATAAAAGCTTTTTCGATTCTTTTAGTTACTGATTTATGGATTGGATTCCATTCACCCCACGGTTGGGAACTAATGATTGGTTCGGTCTACAATGATTTTGGATTAGCTCATAACGAACAAATTATATCTGGGCTTGTTTCCACTTTTCCAGTTATTCTAGATACGATTGTGAAATATTGGATCTTCCATTATTTAAATCGTGTCTCTCCTTCACTTGTAGTGATTTATCATTCAATGAATGACATGGAAGAATTCAAAGTCTATTTCGAAAAAGATGGGTCTCGTCAACAATACTTCCTATATCCACTTCTCTTTCAGGAGTACATCTACGCACTTGCTCATAATCATGTTTTAAATGGATTGATTTTTTACGAATCCTCGGAAAATTTCGTTTATGATAATAAATTTAGTTTAATAATTGTAAAACGTTTAATTACTCAAATGTATCAACAGAATTCTTTGAGTAATTTGGTTAATGATTCTAACCGAAATCGATTAGTTCGGCAAAACAAGAATTTTTATTATCAAACGATATTAGAGGGTTTTTCAGTCATTATGGAAATTCCATTCTCCATAATATTTTTATCTTCCGTTGAAGAAAAAAAAATACCAAAAATTCAGAATTTACGATCTATTCATGCAACATTTCCCTTTTTAGAAGACAAATTATCACATTTAAATCATGTATCAGATATATTAATACCCTATCCCATCCATCTCGAAATCCTGGTTCAAGTTCTGCAAGGCTGGATACAAGATGTTCCGTCTTTACATTTATTGCGGTTCTTTCTCCATGAGTTTCATAATTGGAATAGTCTCATTACTCCAAAGAAATCCATTTTTCTTTTTTCAAAGGGGAATCAAAGACTCTTCTTGTTCTTATATAATTCTTATGTATTTGAGTGTGAATCCGCATTAGTCTTTCTCCGTAAACAATCCTTTTATTTACGATCAACATCTTTTGGAACCTTTGTTGAGCGAACACATTTCTATGGAAAAATAGAGCATATTGTAGTAGTGCGTAGGAAGAATTTTCAAAAGGCCTTATCTTTGTTCAAAGATCCTTTCATCCATTATATCCGATATAAAGGAAAATCAATTCTGGCTTCAAAGGGGACTCATTTTCTGATGAAGAAATGGAAATATCACCTTCTAAATTTCTGGCAATGTCATTTTGACTTTTGGTCTCAACCGCATAGGATTCATATAAACCAATTATCAAATCATTCTTTCTATTTTATGGGCTATCTGTCAAGTGTACGAATCAATTTTTCGACGGTAAGGAGTCAAATGCTAGAGAGTTCATTTCTAATGGATACTCCTACTAAAAAATTCGATACTATAGTCCCAATTATTCCTCTAATCGGATCATTGGCTAAAGCTAAGTTTTGTAACGTATCGGGGCATCCTGTTAGTAAGCCGGTCTGGGCTGATTTGTCAGATGCTGATATTATTGATCGATTTGGACGAATATGTAGAAATCTTTCTCATTATCACAGTGGATCCTCAAAAAAACAGAGTTTGTATCGAGTAAAGTATATACTTCGCCTTTCGTGTGCGAGAACTTTGGCCCGTAAACATAAAAGTACAGTGCGCGCTTTTTTCAAACGATTAGGTTCAGAATTCTTAGAAGAATTCTTTACGGATAAAGAACAAGTTCTTTCTTTGATCTTCCCTTCCCTTCGTTCACCTTCACACAGGGTCCATAAAGAACGTATTTGGTATTTGGATATTATCCGTATCAATGACCTGGTGAATATGCAAAATCGAAATACCTTTTCTTGGGTAAAGGAACAGATGACTCGATTCATTTCAGTATCGATCATGATATATGTAATAACTCGGACATCTATTGCAAATGCATATCCCATTTTTGCACAACAGGGTTATGAAAATCCACGAGAAGCAACTGGACGCATTGTATGTGCTAATTGCCATTTGGCGAATAAGCCCGTGGATATTGAAGTTCCACAAGCCGTGCTTCCTGATACTGTATTTGAAGCAGTTGTTAGAATCCCTTATGATAAGCAACTGAAACAAGTTCTTGCTAATGGTAAAAAGGGGTCTTTGAATGTAGGGGCTGTTCTTATTTTACCCGAGGGATTTGAATTAGCCCCCCCCGATCGTATTTCTCCAGAAATGAAAGAAAAGATGGGGAATCTGGCTTTTCAGAGTTATCGCCCTACTAAAAAAAATATTATTGTGATAGGTCCTGTTCCGGGTCAGAAATATAGTGAAATCGTCTTTCCTATTCTTTCCCCCGACCCTGCTACAAAGAAAGATGTTCACTTCTTAAAATATCCCATATATGTGGGCGGGAACAGGGGAAGGGGTCAGATTTATCCCGATGGGAGCAAGAGTAACAATACAGTCTATAATGCTACAGCCGCTGGTGTGGTAAGCAGAATCCTACGTAAGGAAAAGGGGGGTTATGAAATAACCATAGCTGATGCATCGGATGGACATCAAGTGGTTGATATTATACCTCCAGGACCAGAACTTCTTGTTTCGGAGGGTGAATCCATTAAGCTTGATCAACCATTAACGAGTAATCCCAATGTGGGCGGATTCGGGCAGGGCGATGCAGAAATAGTACTTCAAGATCCATTACGCGTCCAAGGTCTTTTGTTCTTCTTGGCATCTGTTATTTTGGCACAAATCTTTTTGGTTCTTAAAAAGAAACAGTTTGAAAAGGTTCAATTGTACGAAATGAATTTTATGAGTAAAGTATATGATTGGTTCGAGGAACGTCTCGAGATTCAGGCGATTGCAGATGATATAACTAGTAAATATGTTCCTCCTCATGTCAACATATTTTATTGTCTAGGAGGGATCACACTTACTTGTTTTTTAGTACAAGTAGCTACGGGCTTTGCTATGACTTTTTACTATCGTCCAACTGTTACAGATGCTTTTGCATCTGTTCAATATATAATGACTGAGGTCAACTTTGGTTGGTTAATACGATCAGTTCATCGATGGTCAGCAAGTATGATGGTACTAATGATGATCCTGCACGTATTTCGTGTGTATCTTACAGGTGGATTTAAAAAACCCCGTGAATTGACTTGGGTTACAGGTGTGGTTCTGGGTGTATTGACTGCATCTTTTGGTGTAACTGGTTATTCTTTACCTTGGGACCAAATCGGTTATTGGGCAGTAAAAATTGTTACAGGCGTACCTGACGCTATTCCTGTAATAGGATCTCCTTTGGTAGAGTTATTACGTGGAAGTGCTAGTGTGGGTCAATCCACTTTGACTCGTTTTTATAGTTTACACACTTTTGTCTTACCTCTTCTTACTGCCGTATTTATGTTAATGCACTTCCCAATGATACGTAAGCAAGGGATTTCAGGTCCTTTAATGGGACATAATTATTATGGAGAACCCGCGTGGCCCAACGACCTTTTATATATCTTTCCAGTAGTAATTTTAGGTACTATTGCGTGTAATGTGGGCCTGGCGATTCTAGAACCATCAATGATTGGTGAACCCGCGGATCCATTTGCAACTCCTTTGGAAATATTACCCGAATGGTACTTTTTTCCCGTATTTCAAATACTCCGTACAGTTCCCAATAAGTTACTGGGTGTTCTTTTAATGGCTTCAGTACCGCTGGGATTATTTACAGTACCCTTTTTGGAGAATGTTAATAAATTCCAAAATCCCTTTCGTCGTCCAGTAGCTACAACAGTCTTTTTGATCGGTACTGCAGTAGCCCTTTGGTTAGGTATTGGAGCCACATTACCTATTGATAAATCCCTAACTTTAGGTCTTTTTATGATTGAAGTTTTTCTATTTGGAATCGTATTAGGTCTAATTCCTATTACTTTGGCAGGATTGTTCGTAACTGCATATTTACAATACAGACGCGGTGATCAGTTGGACCTTATGGATATTGTAAGTCTTGCTTGGGCTGCTTTAATGGTAGTCTTTACATTTTCCCTTTCACTCGTAGTATGGGGAAGAAGTGGACTCATGATTATTCGTTCGCCGGAACCAGAAGTGAAAATTGTGGTAGATAGGGATCCCATAAAAACTTCTTTCGAGGCATGGGCCAGACCCGGCCATTTTTCAAGAACAATAGCTAAAGGCCCTGATACTACCACTTGGATCTGGAACCTACATGCTGATGCTCACGATTTCGATAGCCATACCAGTGATTTGGAGGAGATTTCTCGAAAAGTATTTAGTGCTCATTTCGGTCAACTCTCCATCATCTTTCTTTGGCTGAGTGGCATGTACTTCCATGGCGCCCGTTTTTCTAATTATGAAGCATGGCTGAGTGATCCTACTCACATTAGACCCAGTGCCCAGGTAGTTTGGCCAATAGTGGGTCAAGAAATTTTGAATGGTGATGTGGGCGGGGGTTTCCGCGGAATACAAATAACCTCTGGTTTTTTTCAAATTTGGCGAGCATCTGGAATAACTAGTGAATTACAACTTTATTGTACCGCAATTGGCGCGTTGGTCTTTGCAGCGTTAATGCTTTTTGCAGGTTGGTTCCATTATCACAAAGCTGCTCCAAAATTGGCTTGGTTCCAAGATGTCGAATCTATGTTGAATCACCACTTAGCGGGGTTACTAGGACTGGGGTCTCTTTCTTGGGCGGGACACCAAATACATGTATCTTTGCCGATTAACCAATTTCTCGACGCGGGAGTGGATCCTAAAGAGATACCACTTCCTCATGAATTTATATTGAATCGGGATCTTTTGGCTCAACTTTATCCAAGTTTTGCCGAAGGAGCAACTCCATTTTTCACCTTGAATTGGTCAAAATATGCAGAATTTCTTACTTTTCGGGGAGGATTAGATCCTATAACAGGCGGCCTATGGTTGAGCGATATTGCGCACCATCATTTAGCTATTGCAATTCTTTTCCTGATAGCTGGTCATATGTATAGAACCAACTGGGGCATTGGTCATGGACTAAAAGATATTTTGGAGGCTCATAAGGGTCCATTTACGGGCCAAGGTCATAAAGGCCTTTATGAAATCCTAACCACGTCATGGCATGCTCAATTAGCTCTTAACCTGGCTATGTTAGGCTCTTTAACCATTGTTGTAGCTCACCATATGTATTCCATGCCCCCCTATCCATACCTAGCTACTGACTATGGTACACAACTTTCGTTGTTCACACATCACATGTGGATCGGTGGATTTCTCATAGTTGGTGCTGCTGCACATGCAGCCATTTTTATGGTAAGAGACTACGATCCAACTACTCGATACAACGATCTATTAGATCGTGTCCTTAGGCACCGTGATGCAATCATATCACATCTAAACTGGGCATGTATATTTCTAGGCTTTCACAGTTTTGGTTTGTATATTCATAATGATACCATGAGTGCCTTAGGGCGCCCCCAGGATATGTTTTCAGATACCGCTATACAATTACAACCCATCTTTGCTCAATGGGTACAAAACACCCATGCTTTAGCACCTGTTGCGACAGCTCCTGGTGCAACAACAGGCACCAGCTTAGCTTGGGGGGGTGGTGAGTTAGTAGCAGTAGGCGGCAAAGTAGCTTTGTTACCTATTCCATTAGGAACTGCGGATTTCTTGGTACATCACATTCATGCATTTACGATCCATGTGACTGTATTGATACTACTGAAAGGTGTTCTGTTTGCTCGGAGCTCCCGTTTAATACCTGATAAAGCGAATCTTGGCTTTCGTTTCCCTTGTGATGGTCCTGGAAGAGGAGGAACATGTCAAGTATCCGCCTGGGATCATGTCTTCTTAGGTCTATTCTGGATGTACAATTCAATTTCGGTAGTCATATTCCATTTCAGTTGGAAAATGCAATCGGATGTTTGGGGTAGTATAAGCGATCAAGGGGTGGTAACTCATATCACAGGAGGAAACTTTGCACAGAGTTCCATTACTATTAATGGGTGGCTTCGGGATTTCTTATGGGCACAGGCATCTCAGGTAATTCAGTCTTATGGTTCTTCATTATCTGCATATGGTCTTTTTTTCCTAGGTGCTCATTTTGTATGGGCTTTCAGTTTAATGTTTCTATTCAGCGGCCGTGGTTATTGGCAAGAACTTATTGAATCCATCGTTTGGGCTCATAACAAATTAAAAGTTGCTCCTGCTACTCAGCCTAGAGCCTTGAGCATTGTACAAGGACGTGCTGTAGGAGTAACTCATTACCTTCTGGGTGGAATTGCCACAACATGGGCATTCTTCTTAGCAAGAATTATTGCAGTAGGAATGGCATTAAGATTTCCAAGGTTTAGCCAAGGCTTAGCTCAGGACCCCACTACTCGTCGTATTTGGTTTGGTATTGCTACCGCACATGACTTCGAGAGTCATGATGATATTACTGAGGAACGTCTTTATCAGAACATTTTTGCTTCTCACTTTGGTCAGTTAGCAATAATCTTTCTGTGGACTTCCGGAAATCTGTTTCATGTAGCTTGGCAAGGAAATTTTGAGTCATGGGTACAGGACCCTTTACACGTAAGACCTATTGCTCACGCAATTTGGGATCCTCATTTTGGTCAACCGGCTGTCGAAGCCTTTACTCGAGGAGGTGCTCCTGGACCAGTGAATATCGCTTATTCCGGCGTTTATCAGTGGTGGTATACAATCGGATTACGCACCAATGAAGATCTTTATACTGGAGCTCTTTTTCTATTATTTCTTTCTGCTATATCCTTAATAGGGGGTTGGTTACACCTACAACCCAAATGGAAACCAAGCGTTTCTTGGTTCAAAAATGCGGAATCCCGTCTGAATCATCATTTGTCAGGACTTTTCGGAGTAAGTTCCTTGGCTTGGACAGGGCATTTAGTTCATGTCGCTATTCCCGCATCAAGGGGCGAGTATGTCAGATGGAATAATTTCTTAGATGTATTACCGCACCCCCAAGGTTTGGGACCACTTTTTAGCGGTCAGTGGAATCTTTATGCCCAAAACCCCGATTCCAGTAGTCATTTATTCGGTACCTCCCAAGGAGCGGGAACTGCCATTCTAACTCTTCTCGGGGGATTCCATCCGCAAACGCAAAGTTTATGGCTGACCGATATGGCTCATCATCATTTAGCTATTGCATTTATTTTCCTGATAGCTGGTCATATGTATAGAACCAACTTCGGGATTGGGCACAGTATAAAAGATCTTTTAGAAGCACATACTCCTCCGGGGGGTCGATTGGGGCGTGGGCATAAGGGTCTTTATGATACAATCAATAATTCGCTTCATTTTCAATTAGGTCTTGCTCTGGCCTGTTTAGGAGTTATTACTTCCTTGGTAGCTCAACACATGTACTCTTTACCTGCTTACGCATTCATAGCGCAAGACTTTACTACTCAAGCTGCGTCGTATACTCATCACCAATACATCGCAGGTTTCATCATGACGGGAGCCTTTGCTCACGGAGCTATATTCTTCATTAGAGATTACAACCCGGAACAGAATGAAGATAATGTATTGGCGAGAATGTTAGACCATAAAGAAGCTATCATATCTCATTTAAGTTGGGCCAGTCTGTTTTTGGGGTTCCATACCTTGGGACTTTATGTTCATAACGACGTCATGCTCGCTTTTGGGACTCCGGAAAAACAAATCTTGATTGAACCTATATTTGCCCAGTGGATACAATCCGCTCATGGTAAGACTTTATATGGGTTTGATGTACTCTTATCTTCAACGAGTGGCCCAGCATTCAATGCTGGTCGAAGCATTTGGTTACCCGGTTGGTTGAGTGCTGTTAATGAGAATAGTAATTCACTATTCTTAACAATAGGTCCTGGAGACTTCTTGGTTCATCATGCTATTGCTCTAGGTTTGCATACAACTACATTGATCTTAGTAAAGGGTGCTTTAGATGCGCGTGGTTCGAAGTTAATGCCAGATAAAAAAGATTTCGGTTATAGTTTTCCTTGCGACGGCCCGGGACGGGGGGGTACTTGTGATATTTCTGCTTGGGATGCATTTTATTTGGCGGTTTTCTGGATGTTAAATACCATTGGATGGGTTACTTTTTATTGGCATTGGAAGCACATCACATTATGGCAAGGTAATGTTTCACAATTTAACGAATCCTCTACTTATTTGATGGGATGGTTAAGAGATTATCTATGGTTAAACTCTTCCCAACTTATCAACGGATACAATCCGTTTGGTATGAATAGTTTATCGGTCTGGGCATGGATGTTCTTATTTGGACATCTTGTTTGGGCTACTGGATTTATGTTCTTAATTTCCTGGCGTGGATATTGGCAGGGATTAATTGAAACTTTAGCATGGGCTCATGAACGCACACCTTTGGCTAATTTGATTCGATGGAGAGATAAGCCAGTGGCTCTTTCCATCGTGCAAGCAAGATTGGTTGGATTAGCCCACTTTTCCGTAGGTTATATATTCACTTATGCAGCTTTCTTGATTGCCTCTACATCAGGTAAATTTGGTATGTCACATTCAGTAAAGATTTATGATACATGTATAGGGTGTACTCAATGTGTACGAGCCTGTCCTACAGATGTATTGGAAATGATACCCTGGGACGGATGTAAAGCTAAGCAAATTGCTTCTGCGCCAAGAACAGAGGACTGTGTAGGTTGTAAGAGATGCGAATCCGCCTGTCCAACAGACTTCTTGAGTGTCCGGGTTTATTTAGGGAATGAGACAACTCGCAGCATGGGTCTACCTTATATGCAAGATATAAAAACATATCTCTCTGTGGCACCTGTGCTAACTACTCTATGGTTTGGGTCTTTAGCAGGTTTATTGATAGAGATCAATCGTTTATTCCCGGATGCCTTGTCATTCATGACTGCAATTTTAGAGAGACGCGAAAGTACAAGCCTATGGGGTCGCTTCTGTAACTGGATAACCAGCACCGAAAACCGCCTTTACATTGGATGGTTCGGTGTTTTAATGATCCCTACCTTATTGACCGCAACTTCTGTATTTATTATCGCCTTCATCGCTGCTCCTCCAGTAGATATTGATGGTATCCGTGAACCTGTTTCCGGGTCTTTACTTTATGGAAACAACATTATTTCTGGTGCCATTATTCCTACATCTGCAGCTATAGGTTTGCACTTTTACCCAATTTGGGAAGCAGCATCCGTTGATGAGTGGTTATACAATGGTGGTCCTTATGAACTAATTGTTCTACACTTCTTACTTGGTGTAGCTTGTTATATGGGTCGTGAGTGGGAACTTAGTTTCCGTCTGGGTATGCGTCCTTGGATTGCTGTCGCATATTCAGCTCCTGTTGCAGCTGCTACTGCTGTTTTCTTGATCTACCCTATTGGTCAAGGAAGCTTCTCTGATGGTATGCCTCTAGGAATATCTGGTACTTTCAACTTTATGATTGTATTCCAGGCTGAACACAACATCCTTATGCATCCATTCCACATGTTAGGCGTAGCTGGTGTATTCGGCGGCTCCCTATTTAGTGCTATGCATGGTTCCTTGGTAACCTCTAGTTTAATCAGGGAAACTACTGAAAATGAATCTGCTAATGAAGGTTACAGATTCGGTCAAGAGGAAGAAACTTATAATATCGTCGCTGCTCACGGTTATTTTGGCCGATTAATCTTCCAATATGCTAGTTTCAACAATTCCCGTTCCCTACATTTCTTCTTGGCTGCTTGGCCTGTAGTAGGTATCTGGTTCACTGCTTTAGGTATTAGTACTATGGCTTTCAACCTAAACGGTTTCAATTTCAACCAATCCGTAGTTGACAGTCAAGGTCGTGTTATTAACACTTGGGCTGATATCATCAACCGTGCTAACCTTGGTATGGAAGTAATGCATGAACGTAATGCTCACAACTTCCCTCTAGACCTAGCTTCTGTTGAAGCACCTTCTACAAATGGCATGGGTTTGCCTTGGTATCGTGTTCATACCGTCGTATTGAATGATCCCGGTCGGTTGCTTTCTGTCCACATAATGCATACAGCTCTAGTTGCTGGTTGGGCCGGGTCAATGGCTCTATACGAATTAGCGGTTTTTGATCCCTCTGACCCCGTTCTTGATCCAATGTGGAGACAAGGTATGTTCGTTATACCCTTCATGACTCGTTTAGGAATAACCAATTCGTGGGGTGGTTGGAGTATCACAGGAGGAACTATAACGAATCCGGGTATTTGGAGTTACGAAGGTGTGGCAGGGGCACATATTGTGTTTTCTGGCTTGTGCTTTTTAGCAGCTATTTGGCATTGGGTATATTGGGACTTAGAAATATTCTGTGATGAACGTACGGGAAAACCCTCTTTGGATTTGCCCAAGATCTTTGGAATTCATTTATTTCTCTCAGGAGTGGCTTGCTTTGGCTTTGGCGCATTTCATGTAACAGGCTTGTATGGTCCTGGAATATGGGTGTCTGATCCTTATGGACTAACCGGAAAAGTACAACCCGTAAATCCAGCTTGGGGCGCGGAAGGTTTTGATCCTTTTGTTCCGGGCGGAATAGCCTCTCATCATATTGCAGCGGGGACTTTGGGCATACTGGCAGGCCTATTCCACCTTAGTGTCCGTCCACCCCAGCGTCTATACAAAGGATTACGTATGGGCAATATTGAAACTGTACTTTCGAGTAGTATCGCTGCTGTGTTTTTTGCAGCTTTCGTAGTTGCGGGAACTATGTGGTATGGTTCAGCAACTACCCCCATCGAATTATTTGGTCCGACGCGTTACCAGTGGGATCAAGGATACTTCCAGCAAGAAATATATCGAAGAGTTGGTGCTGGACTAGCCGAAAATCTGAGTTTATCGGAAGCTTGGTCTAAAATTCCTGAAAAATTAGCTTTTTATGATTACATCGGTAATAATCCGGCAAAAGGTGGATTATTTAGAGCAGGCTCAATGGACAACGGAGATGGAATAGCCGTTGGATGGTTAGGACACCCCGTCTTTCGAGATAAGGAAGGGCGTGAACTTTTTGTACGCCGTATGCCTACTTTTTTTGAAACATTTCCGGTAGTTTTGGTAGATGGAGACGGAATTGTGCGAGCCGATGTTCCTTTTCGAAGGGCAGAATCCAAATATAGTGTCGAACAAGTAGGCGTAACTGTTGAGTTCTATGGTGGCGAACTCAATGGAGTCAGTTATAGCGATCCTGCTACTGTTAAAAAATATGCTAGACGTGCCCAATTAGGTGAAATTTTTGAATTAGATCGCGCTACTTTAAAATCCGATGGTGTTTTTCGTAGCAGTCCGAGGGGTTGGTTCACTTTTGGACATGCTTCATTTGCTTTACTCTTCTTTTTCGGGCACATTTGGCATGGAGCTAGAACCTTGTTCAGAGATGTTTTTGCTGGTATTGATCCAGATTTGGATGCTCAAGTGGAATTTGGGGCATTCCAAAAAATTGGAGATCCAACTACAAGGCGACAAGCAGTTGTGGAAACGCTCTTTAATGGAACTTTAGCTTTAGCTGGTCGTGACCAAGAAACCACTGGTTTCGCTTGGTGGGCCGGGAATGCCAGACTTATCAATTTGTCCGGTAAACTACTCGGGGCTCACGTAGCCCATGCCGGATTAATCGTATTCTGGGCAGGAGCAATGAACCTCTTTGAAGTGGCTCATTTCGTACCAGAGAAGCCCATGTATGAACAAGGATTAATTTTACTTCCCCATCTAGCTACTCTAGGTTGGGGGGTAGGTCCGGGTGGGGAAGTTATAGACACCTTTCCATACTTTGTATCTGGAGTACTTCATCTAATTTCCTCTGCAGTCTTAGGCTTTGGCGGTATTTATCATGCGCTTCTTGGACCTGAGACTCTAGAAGAATCCTTTCCGTTCTTCGGTTATGTATGGAAAGATAGAAATAAAATGACCACAATTTTAGGTATTCATCTAATTTTGTTAGGGATAGGTGCTTTTCTTCTAGTATTCAAGGCTCTTTATTTTGGGGGTGTATATGACACCTGGGCTCCTGGGGGGGGAGATGTAAGAAAAATAACCAACTTAACACTTAGCCCAAGTGTTATATTTGGTTATTTACTAAAATCTCCCTTTGGAGGAGAAGGATGGATTGTTAGTGTGGACGATTTAGAAGATATAATTGGAGGACATGTATGGTTAGGTTCCATTTGTATACTTGGTGGAATCTGGCATATCTTGACCAAACCCTTTGCATGGGCTCGCCGCGCATTTGTATGGTCTGGAGAGGCTTACTTGTCTTATAGTTTAGGTGCTTTAGCTGTCTTTGGGTTCATCGCTTGTTGTTTCGTCTGGTTCAATAATACCGCCTATCCTAGTGAGTTTTATGGACCTACTGGGCCGGAGGCTTCTCAAGCTCAAGCATTTACTTTTCTAGTTAGAGACCAACGTCTTGGGGCTAACGTGGGATCCGCTCAGGGACCTACTGGTTTAGGTAAATATCTAATGCGGTCCCCAACGGGAGAGGTCATTTTTGGAGGAGAAACCATGCGCTTTTGGGATCTCCGTGCTCCTTGGTTGGAACCTCTAAGGGGTCCCAATGGTTTGGACTTGAGTAGGCTGAAAAAAGACATACAACCTTGGCAAGAAATGGACGACTGGTTACGGAGAGACCGTTTCGTTTTTGTAGGTTGGTCCGGTCTATTGCTCTTCCCTTGTGCTTATTTCGCTTTAGGAGGTTGGTTCACAGGTACAACTTTTGTAACTTCGTGGTATACCCACGGATTGGCTAGTTCATATTTAGAAGGCTGCAATTTCTTAACCGCTGCAGTTTCTACTCCTGCTAATAGTTTAGCACATTCTTTGTTGCTACTATGGGGTCCTGAAGCACAAGGCGATTTTACTCGTTGGTGTCAATTAGGCGGTCTGTGGACTTTTGTTGCTCTACACGGTGCTTTCGGACTAATCGGTTTCATGTTACGTCAATTCGAACTTGCTCGATCTGTTCAATTGCGACCTTATAATGCAATCGCATTTTCTGGTCCAATTGCTGTTTTCGTTTCTGTATTCCTAATTTATCCACTGGGTCAGTCTGGTTGGTTCTTTGCACCCAGTTTTGGTGTGGCAGCTATATTTCGATTCATCCTCTTCTTCCAGGGGTTTCATAATTGGACCCTAAACCCATTTCATATGATGGGAGTTGCCGGAGTATTGGGTGCTGCTCTGCTATGCGCTATTCATGGTGCTACCGTAGAAAATACTTTATTTGAGGACGGTGACGGCGCAAATACATTCCGTGCTTTTAACCCAACGCAAGCCGAAGAGACTTATTCGATGGTCACTGCTAACCGATTTTGGTCCCAAATCTTTGGGGTTGCTTTTTCTAATAAACGTTGGTTACATTTCTTTATGTTATTTGTACCAGTAACCGGTTTATGGATGAGTGCCCTTGGAGTAGTTGGTCTGGCTCTGAACCTACGTGCCTATGACTTCGTTTCCCAGGAAATCCGTGCCGCGGAAGATCCTGAATTTGAGACTTTCTACACCAAAAATATTCTCTTAAATGAGGGTATTCGTGCTTGGATGGCAGCTCAGGATCAGCCTCATGAAAACCTTATATTCCCTGAGGAGGTTCTACCCCGTGGAAACGCTCTTATGTCTGGAAGCACGGGAGAACGCTCTTTTGCTGATATTATTACCAGTATTCGATACTGGGTTATTCATAGCATTACTATACCTTCCCTATTCATTGCGGGTTGGTTATTCGTCAGTACAGGTTTAGCTTACGATGTGTTTGGAAGTCCTCGTCCAAACGAGTATTTTACAGAAAGCCGGCAAGGGATTCCATTAATAACTGGCCGTTTTGATCCTTTGGACCAACTTGATGAATTTAGTAGATCCTTTATGACCATAGATCGAACCTATCCAATTTTTACAGTAAGATGGTTGGCTGTTCATGGACTAGCTGTACCTACCGTTTCTTTTTTGGGGTCAATATCAGCAATGCAGTTCATCCAACGAATGCTTACTCTCAAACTCTTCGTTTACACAGTAGTGATATTTTTTGTTTCTCTATTTATCTTCGGATTCCTATCTAATGATCCAGGACGTAATCCTGGACGTGAGGAAATGGCTGATACTACTGGAAGGATTCCTCTTTGGCTGATAGGTACTGTAGCTGGTATTCCTGTGATCGGTTCAGTGGGTGTTTTCTTTTACGGTTCATATTCCGGATTGGGCTCATCTCTGATGCTTAATATACTTAATTTGATCTGTATCTGTCTTAATTCTGCCCCTTATTCGAGTAGTTTTTTCTGCGCTAAATTGCCCGAGGCTTATGCTGTTTTCAATCCAATTGTAGATTTTATGCCAGTCATACCTGTACTCTTTTTTCTCTTAGCCTTTGTTTGGCAAGCCGCTGTAAGTTTTCGCATGACACAATCAAACCCAAACGAACAAAATGTTGAATTGAATCGTACCAGTCTATACTGGGGGTTATTACTCATTTTTGTACTTGCTGTTTTATTTTCCAATTATTTCTTCAATATGGAAGTAAATATTCTCGCATTTATTGCTACTGCACTGTTCATTCTAGTTCCGACTGCCTTTTTACTTATCATCTACGTAAAAACAGTCAGTCAAAATGATATGGAAACAGCAACCTTAGTCGCCATCTTCATATCTGGTTTACTTGTAAGCTTTACTGGGTATGCCTTATATACCGCTTTTGGGCAACCCTCTCAACAACTAAGAGATCCATTCGAGGAACACGGAGACATGGAAGCATTGGTTTATACATTCCTGTTAGTCTCGACTCTAGGGATAATTTTTTTCGCTATCTTCTTTCGAGAACCGCCAAAGGTTCCTACTAAAAAGATGTCACCACAAACAGAGACTAAAGCAGGTGTTGGATTCAAAGCTGGTGTTAAAGATTACAAATTGACTTATTATACTCCTGAATATGAAACCAAAGATACTGATATCTTGGCAGCATTTCGAGTAACTCCTCAACCCGGAGTTCCACCCGAGGAAGCAGGGGCTGCGGTAGCTGCCGAATCCTCTACTGGTACATGGACAACTGTGTGGACCGATGGACTTACCAGCCTTGATCGTTACAAAGGCCGATGCTACCACATCGAGCCCGTTGTTGGGGAGCAAAATCAATATATTGCTTATGTAGCTTATCCTTTAGACCTTTTTGAAGAAGGTTCTGTTACTAACATGTTTACTTCCATTGTGGGTAATGTATTTGGGTTCAAAGCCCTACGAGCTCTACGTTTGGAGGATCTTCGAATTCCCCCTGCTTATTCCAAAACTTTCCAAGGCCCGCCCCATGGAATCCAGGTTGAGAGAGATAAATTGAACAAGTATGGTCGTCCCCTATTGGGATGTACTATTAAACCAAAATTGGGGTTATCCGCGAAGAACTACGGTAGAGCAGTTTATGAATGTCTCCGTGGTGGACTTGATTTTACCAAGGATGATGAGAACGTGAACTCACAGCCATTTATGCGTTGGAGAGACCGTTTCTTATTTTGTGCTGAAGCAATTTATAAAGCGCAAGCGGAAACAGGTGAAATCAAAGGACATTATTTGAATGCTACTGCGGGTACATGTGAAGAAATGATGAGAAGGGCCCAATGTGCCAGAGAATTGGGAGTTCCTATCGTAATGCATGACTACTTAACAGGTGGATTCACTGCAAATACTAGCTTGGCTATTTATTGCCGAAACAACGGCCTACTTCTTCACATCCATCGTGCAATGCATGCAGTTATTGATAGACAGAAGAATCATGGTATGCACTTTCGTGTACTAGCTAAAGCGCTACGTATGTCTGGTGGAGATCACATTCACGCCGGTACAGTAGTAGGTAAACTGGAAGGGGAACGTGAAATGACTTTAGGTTTTGTTGATTTACTACGTGATGATTATATTGAAAAAGACCGAAGTCGTGGTATTTTTTTCACTCAAGATTGGGTCTCTATGCCAGGTGTTTTGCCCGTAGCTTCCGGTGGTATTCACGTTTGGCATATGCCTGCCTTGACCGAGATCTTTGGGGATGATTCTGTACTACAGTTCGGTGGAGGAACTTTAGGACACCCTTGGGGAAATGCACCTGGTGCAGTAGCCAATCGGGTAGCTTTAGAAGCGTGTGTACAAGCTCGTAATGAGGGACGTGATCTTGCTCGCGAAAGTACTCAAATTATCCGTGAAGCTTGTAAATGGAGCCCTGAGCTAGCCGCTGCTTGTGAAGTATGGAAGGAAATCAAATTTGAGTTCGAACCAGTAGATAAGCTAATGGTTCGAGAGGAAGTAGTAGGATCCACTCGGGCACTACAGTGGAAGTGTGTTGAATCAAGAGCAGACAGTAAGCGCCTTTATTATGGTCGTTTCATTCTGTCCCCACTTCTGAAAGGACAAGCCGATACTATAGGTATCGCCATGCGAAGGGCTTTACTTGGAGAAATAGAAGGAACATGTATCACACGTGCAAAATCTGAGAAGGTACCACATGAATATTCTACGATAGCGGGCATTGAAGAATCAGTACATGAAATTTTAATGAATTTGAAAGAAATTGTATTGAGAAGTAATCTTTATGGAACTCGAGACGCATCTATTTGCGTCAGAGGTCCTAGATGCGTAACTGCTCAAGACATCATCTCACCACCTTCCGTAGAAGTAGTTGATACTACACAACATATAGCTAGCCTGACGGAACCGATTGATTTGTGTATTGGATTACAAATCCAGAGGGATCGCGGATATCGTATGAAAACCACAAAAAACTCTCAAGATGGAAGTTATCCGATAGATGCTGTATCCATGCCTGTTCGAAATGCGAATCATAGTATTCATTCTTATGGAAATGGTAATCAGAAACAAGAGATACTTTTCCTCGAAATATGGACAAATGGAAGTTTAACTCCTAAAGAAGCACTTCACGAAGCTTCCCGTAATTTGATTGATTTATTTATTCCTTTTCTACATGCAGAGGAAGAGGACATTAATTTCGAGGAAAATCAAAACAGGTTTACTGTACCCCCTTTTACCTTTCCTGATAGATTGGCTAATCTAAAGAAAAACAAAAAAGAAATTGCATTGAAATGTATTTTTATTGACCAATCAGAATTGCCTCCCAGGACCTATAATTGTCTCAAAAGGTCCAATATACATACATTATTGGACCTTTTGAGTAACAGTCAAGAAGATCTTCCCAAAAGAACCAGATTCCGTAAACAACATAGAGGAAGAATGAAGGGAATGTCTTATCGAGGCAGTCATATTTGTTTCGGAAGATACGCTCTTCAGGCACTTGAACCATCTTGGATCACATCTAGACAAATAGAAGCGGGGCGAAGGGCAATGACACGATATGCACGTCGTGGTGGAAAAATCTGGGTACGTATATTTCCGGACAAACCCGTTACAATAAGACCCGCGGAAACACGTATGGGTTCGGGGAAGGGATCCCCCGAATACTGGGTATCCGTTGTTAAACCGGGTCGAATACTTTATGAGATGGGTGGAGTATCAGAAACTGTAGCCAGAGCCGCTATTGAAATAGCCGCGTCCAAAATGCCTATAAGAACGCAATTTATTATTGCGGGAATGACCAGAGTTAGGCGAGGATATATAGCTCGGAGACGTCGAACAAAAATTCGTTTATTTGCAGCAACCTTTCGAGGGGCTCATTCAAGACTTACTCGAGCTGCCACTCAACAGAAAATGAGAGCTTTGGTTTCTGCTCATCGAGATAGAGGCAAGCAAAAGAGAGATTTTCGTCGTTTGTGGATCACTCGGATAAATGCGGTAACTCGTGAGAATGGGGTATGCTATAGTTATAGTCGATTAATGCACAATCTGTATAAGAGGCAGTTGCTTCTTAATCGTAAAATACTTGCACAAATAGCTATATTAAATAAGAATTGTCTTCACATAATTTCCAATGAGATCATCAAAATGTCTGCTTACAAAGCGAGAAGAGTAATTGATCAGATTCGTGGGCGTTCCTATGAGGAAACAATTATGATACTAGAACTGATGCCTTATCGAGCATCTTTTCCTATTTTAAAATTGGTTTACTCTGCAGCAGCAAATGCTATTAACAATATGGGTTTGAGCGAAGCTGATTTATTCATTAGTAAAGCAGAAGTCAATGGAGGTACTTTCGTGAAAAAGTTACGACCCCGAGCTCGGGGACGTAGTTATGCGATAAAAAGGCCCACTTGTCATATAACAATTGTATTGAAGGATAAAAAGGGACATACAATGCATTACAGACGTATGATCATTACGCTTCAACCGGGTTATTCTATTCCACCTCTTATAGAGAAAATGGTTCGAGAGGAAGTAGTAGGATCCACTCGGGCACTACAGTGGAAGTGTGTTGAATCAAGAGCAGACAGTAAGCGCCTTTATTATGGTCGTTTCATTCTGTCCCCACTTCTGAAAGGACAAGCCGATACTATAGGTATCGCCATGCGAAGGGCTTTACTTGGAGAAATAGAAGGAACATGTATCACACGTGCAAAATCTGAGAAGGTACCACATGAATATTCTACGATAGCGGGCATTGAAGAATCAGTACATGAAATTTTAATGAATTTGAAAGAAATTGTATTGAGAAGTAATCTTTATGGAACTCGAGACGCATCTATTTGCGTCAGAGGTCCTAGATGCGTAACTGCTCAAGACATCATCTCACCACCTTCCGTAGAAGTAGTTGATACTACACAACATATAGCTAGCCTGACGGAACCGATTGATTTGTGTATTGGATTACAAATCCAGAGGGATCGCGGATATCGTATGAAAACCACAAAAAACTCTCAAGATGGAAGTTATCCGATAGATGCTGTATCCATGCCTGTTCGAAATGCGAATCATAGTATTCATTCTTATGGAAATGGTAATCAGAAACAAGAGATACTTTTCCTCGAAATATGGACAAATGGAAGTTTAACTCCTAAAGAAGCACTTCACGAAGCTTCCCGTAATTTGATTGATTTATTTATTCCTTTTCTACATGCAGAGGAAGAGGACATTAATTTCGAGGAAAATCAAAACAGGTTTACTGTACCCCCTTTTACCTTTCCTGATAGATTGGCTAATCTAAAGAAAAACAAAAAAGAAATTGCATTGAAATGTATTTTTATTGACCAATCAGAATTGCCTCCCAGGACCTATAATTGTCTCAAAAGGTCCAATATACATACATTATTGGACCTTTTGAGTAACAGTCAAGAAGATCTTATGCCCCGGGATGGAAATGAGGGAATGTTCACAATACCTGGATTTAGTCAGATCCAATTTGAGGGATTTTGTAGGTTCATTGATCAGGGCTTGATGGAAGAATTTCATAAGTTTCCAAAAATTGAAGATACAGACCAAGAAATTGAATTTCAATTATTTGTGGAAAGATATCAATTGGTAGAACCCTTGATAAAAGAAAGAGATGCTGTATATGAATCACTCACATATTCCTCGGAATTATATGTACCCGCGGGATTAATTTGGAAAACCGGTAGAGATATGCAAGAACAAACCATATTTATTGGAAACATTCCTCTAATGAATTCCCTGGGAACCTTTATAGTAAATGGAATATACAGAATTGTAATCAATCAAATATTGCAAAGCCCCGGTATTTACTACCGTTCAGAATTGGACCATAACGGAATTTCTGTTTATACCAGTACCATAATATCAGATTGGGGAGGAAGATCAGAATTAGAAATCGATAGAAAATCAAGGATATGGGCCCGTGTGAGTAGGAAACAAAAAATATCTATTCTAGTTTTATCATCAGCTATGGGTTCGAATCTAAGAGAAATTCTAGATAATGTTTGCTACCCCGAAATTTTCTTGTCTTTTCTGAATGATAGGGAGAAAAAAAAGATTGGGTCAAAAGAAAATGCCATTTTGGAATTTTATCAACAATTTGCTTGTGTAGGTGGAGATCCGGTATTTTCTGAATCCTTATGTAAAGAATTACAAAAGAAATTTTTTCAACAAAGATGTGAATTAGGAAGGATTGGACGACGAAATATGAACCGGAGATTAAATCTTGATATACCTCAGAGCAATACATTTTTGTTACCACGAGATGTATTGGCTGCCGCGGATCATTTGATCGGAATGAAATTTGGAATGGGTACACTTGACGATATGAATCACTTGAAAAATAAACGTATTCGTTCTGTAGCAGATCTGTTACAGGATCAATTCGGCTTGGCTCTTGTTCGTTTAGAAAATGCAGTTCGAGGAACTATATGTGGAGCAATCAGGCATAAATTGATACTGACTCCTCAAAATTTGGTCAGTTCAACTTCATTAACAACCACTTATGAATCGTTTTTCGGCCTACACCCTTTATCTCAAGTTTTGGATCGAACTAATCCATTGACGCAAATCGTTCATGGGCGAAAATTGAGTTATTTGGGTCCTGGAGGATTGACAGGGCGAACTGCTAGTTTTCGAATACGAGATATCCATCCTAGTCACTATGGACGGATTTGCCCAATTGACACGTCCGAAGGAATCAATGTTGGACTTATTGGATCCTTAGCTATTCATGCCAGGATTGGTCATTGGGGGTCTATAGAGAGTCCGTTTTATGAAGTATATCAGAGATCAAAAGAGACAAAGATGGTTTTTTTATCACCAAGTAGAGATGAATATTATACGGTAGCGACAGGAAATTCTTTGGCTTTGAATCGAGGTATTCAGGAAGAACAGATTGTTCCCGCCCGATACCGTCAAGAATTCCTGACTATTGCATGGGAACAGATTCATCTTCGAAGTATTTTTCCCTTCCAATATTTTTCTATTGGAGCTTCCCTGATTCCGTTTATCGAGCATAATGATGCGAATCGGGCTTTAATGAGTTCGAATATGCAGCGTCAAGCAGTTCCGCTTTCCCGGTCCGAGAAGTGCATTGTTGGGACTGGATTGGAACGACAAGCGGCTCTGGATTCGGGGGTTTCAGCTATAGCCGAATGCGAGGGAAAGATTATTTATACCGATACTCATAAGATCGTTTTATCAGGTCATGGAGACACTATAAGCATTCCATTGGTTATGTATCAACGTTCGAACAAAAATACTTGTATGCATCAAAATCCTCAGGTTCGGCGGGGGAAATGCATTAAAAAAGGACAAATTTTAGCGGATGGTGCGGCTACAGTTGGTGGCGAACTCGCTTTAGGAAAAAACGTATTAGTAGCTTATATGCCATGGGAAGGTTACAATTTTGAGGACGCGGTACTCATTAGCGAACGTCTGGTATATGAAGATATTTATACTTCTTTTCACATCCGTAAATATGAAATTCAGACTCATGTGACAAGCCAGGGTCCTGAAAGAATTACTCATGAAATACCGCATTTGGAAGCTCATTTACTCCGCAATTTAGACAGAAATGGAATTGTGGCGCTGGGATCTTGGGTAGAAACAGGCGATATTTTAGTAGGTAAATTAACCCCTCAGACAGCCAACGAATCATCGTATGCCCCGGAAGATAGATTATTACGAGCCATACTTGGGATTCAGGTATCCACTGCAAAAGAAACTTGTCTAAAACTACCTATAGGCGGAAGGGGTCGAGTTATTGATGTGAGATGGATCCAGAAAAAGGGAGGTTCCAGCTATAATCCAGAAACGATTCGTGTATATATTTCACAGAAACGTGAAATCAAAGTGGGTGATAAAGTAGCTGGAAGACACGGGAATAAAGGTATCATTTCCAAAATTTTATCTAGACAAGATATGCCTTATTTGCAAGATGGAACGCCGGTTGATATGGTTTTCAACCCATTAGGAGTACCTTCACGAATGAATGTGGGACAAATATTTGAATGCTCGCTCGGGTTAGCGGGGGACCTGCTAGACAGACATTATAGAATAGCACCTTTTGATGAGAGATATGAGCAAGAGGCTTCGAGAAAACTAGTGTTTTCTGAATTATATGAAGCCAGTAAGCAAACAGCAAATCCATGGGTATTTGAACCCGAATATCCCGGAAAAAGCAGAATATTTGATGGAAGAACGGGAGATCCTTTTGAACAGCCTGTTCTAATAGGAAAGTCCTATATCCTGAAATTAATTCATCAAGTTGACGATAAAATCCACGGTCGTTCCAGTGGACATTACGCACTTGTTACACAACAACCTCTTAGAGGAAGGGCCAAACAGGGCGGACAGCGCGTAGGAGAAATGGAAGTTTGGGCTCTCGAAGGGTTTGGTGTTGCTCATATTTTACAAGAGATGCTTACTTATAAATCTGATCATATTAGAGCTCGTCAGGAAGTACTTGGTACTACAATCATTGGAGGAACAATACCTACCCCCGAGGATGCTCCAGAATCTTTTCGATTGCTCGTTCGCGAATTACGATCTTTGGCTTTGGAACTGAATCATTTCCTTGTATCTGAGAAGAACTTCCAGATTAATAGGAAGGAAGCTATCGACCGGTATAAACATCAACAACTTCAAATTGGATCAGTTTCTCCTCAACAAATAAGTGCTTGGGCCAACAAAATCCTACCTAATGGAGAGATAGTTGGAGAGGTCACAAAACCCTATACTTTTCATTACAAAACCAATAAACCGGAAAAAGATGGATTATTTTGTGAAAGAATCTTTGGACCTATAAAAAGTGGAATTTGCGCTTGTGGAAATTATCGAGTAATTGGCGCTGAAAAAGAAGACCCCAAATTTTGTGAACAATGTGGAGTCGAATTTATTGATTCTCGGATACGAAGATATCAAATGGGATACATCAAGCTCGCATGTCCAGTGACTCATGTGTGGTATTTGAAACGTCTTCCTAGTTATATCGCGAATCTTTTAGATAAACCCCTTAAGGAATTAGAAGGCCTAGTATACTGCGATTTTTCTTTTGCTAGGCCCATAGCTAAAAAACCGACTTTCTTACGATTACGAGGTTTATTCGAATATGAAATCCAATCCTGGAAATACAGCATCCCCCTTTTTTTTACTACCCAAGGCTTCGATACATTTCGAAATAGAGAAATCTCTACCGGAGCGGGTGCTATCAGGGAACAATTAGCCGATTTGGATTTGCGAATTGTTATCGATAATTCATCGGTAGAATGGAAGGACTTAGGAGACGAAGGGTCCACTGGGAATGAATGGGAAGATAGAAAAATTGGACGAAGAAAGGATTTTTTAGTTAGACGCATGGAATTAGCTAAACATTTTATTCGAACAAATGTAGAACCAGAGCGGATGGTTTTGTGCCTATTACCGGTTCTTCCTCCCGAGTTGAGACCAATTATTCAGATAGATGGGGGTAAACTAATGAGTTCGGATATTAATGAACTCTATAGAAGAGTTATCTATCGGAACAATACTCTTACCGATCTATTAAAAACAAGTAGATCTACGCCAGGGGAATTAGTAATGTGTCAGGAGAAATTGGTGCAAGAAGCCGTAGATACACTTCTTGATAATGGAATCCGCGGACAACCAATGAGGGATGGCCATAATAAAGTGTACAAGTCATTTTCAGATGTAATTGAAGGCAAGGAGGGGAGATTTCGTGAGACTTTACTTGGTAAACGGGTCGATTATTCGGGTCGTTCCGTCATTGTCGTAGGCCCTTCACTTTCATTACATCGATGCGGATTACCTCGAGAAATAGCAATAGAGCTTTTCCAGACATTTGTAATTCGCGGTCTAATCAGACAACATCTTGCTTCTAACATAGGAATTGCTAAAAGCAAAATTCGGGAAAAAGAACCGATCGTATGGGAAATACTTCAAGAAGTTATGCAGGGACATCCTGTATTGCTAAATAGAGCGCCCACCCTGCATAGATTAGGCATACAGGCGTTCCAACCCGTTTTAGTGGAGGGACGTGCTATTTGTTTACATCCATTAGTTTGTAAGGGATTCAATGCAGATTTTGATGGAGATCAAATGGCTGTTCATGTACCTTTATCTTTGGAAGCTCAAGCAGAGGCTCGTTTACTTATGTTTTCTCATATGAATCTCTTGTCACCAGCTATTGGAGATCCCATTTCTGTACCAACTCAAGATATGCTTATTGGCCTCTATGTATTAACGATGGGGAATCGTCGAGGTATTTTTGTAAATAGGTATAATCCATGTAATCGCAGAAATTATCAAAATAAAACAGTTGACAATAATAACTATAAACATACGAAAGAGAAAAAACCCTATTTTTTGAGTTCCTATGATGCACTTGGAGCTTATCAGCAGAAACGAATCAATTTACATAGTCCTTTGTGGCTCCGGTGGCGACTAGATCAACGTGTCATTGGTTCAAGAGAAGTTCCTATCGAAGTTCAATATGAATCTTTGGGTACCTATCAGGAGATTTATGGGCACTATCTAATAGTAAGAAGTGTAAAAAAAGAAATACTTTGTATATACATTCGAACCACTGTTGGTCATATTTCTTTTTATCGAGAAATAGAAGAATCCGTACAAGGGTTTTGTCGAGCCTACTCAATGAAACGACTTATTAGCAGATTAATAGATCACTTCGGAATGGCATATACATCACACATCCTGGATCAAGTAAAGACTCTGGGTTTTCGGCAAGCCACTGCTACATCTATTTCATTAGGAATTGATGATCTTTTAACAATACCTTCTAAAGGATGGCTAGTCCAAGATGCTGAACAACAAAGTTTTATTTTGGAGAAACACCATTCTTATGGAAATGTACACGCGGTAGAAAAATTACGTCAATCCATTGAGATATGGTATGCTACAAGTGAATATTTGAGACAAGAAATGAATCCTAATTTTCGGATGACTGATCCTTCTAATCCAGTCCATATAATGTCCTTTTCGGGAGCTAGAGGAAATGCATCTCAGGTGCACCAATTAGTAGGTATGAGAGGACTAATGTCGGATCCCCAGGGACAAATGATTGATTTACCCATCCAAAGCAATTTACGTGAAGGACTTTCTTTAACCGAATATATAATTTCCTGCTACGGAGCCCGCAAAGGAGTTGTAGATACTGCTGTACGAACATCAGATGCCGGATACCTCACTCGTAGACTTGTTGAAGTAGTTCAACACATTGTTGTACGCAGAACAGATTGTGGCACTATCCGAGGTATTTCTGTGCAACCTCGAAACGGGATGACGGAAAGGATGTTTTTTCAAACACTAATCGGTCGTGTATTAGCAGACGATGTATATATAGGTCTACGATGCATTGCCGCTCGAAATCAAGATATTGGGATTGGACTTGTCAATCGATTCATAACCTTTCGAGCACAACCAGTATATATTCGAACTCCCTTTACTTGTAGGAGTACCTCTTGGATCTGTCAATTATGTTATGGCCGGAGTCCTACTCACGGCGACCTGGTCGAATTGGGGGAAGCGGTAGGTATTATTGCGGGACAATCAATTGGGGAACCGGGGACTCAACTAACATTAAGAACCTTTCATACTGGTGGAGTATTCACAGGGGGTACTGCAGAACATGTACGAGCTCCTTCTAATGGAAAAATAAAATTCAATGAGGAGTTGGTTCATCCCACACGTACACGTCACGGACATCCTGCTTTTCTATGTTCTATAGACCTGTATGTAACTGTTGAGGGTCGGGATATTATACATAATGTCAATATTCCACCAAAAAGTTTGATTTTAGTTCAAAATGATCAATATGTAGAATCAGAACAAGTGATTGCCGAGATTCGCGCCGGAACATCCACTTTTAATTTTAAAGAGAGGGTCCAGAAACATATTTATTCCGAATCAGCGGGAGAAATGCACTGGAGTACCGATGTCTATCATGCACCTGAATATACATATGGTAATGTTCATCTATTACCAAAAACAAGTCATTTATGGATATTATCCGGAGGGCCATACAGATCCAGTATAGTGTCTTCGTCGCTCCACAAGGATCAAGATCAAACGAATGCTCATTCTTTTTCTGTTGAACGGCGATATATTTCTGACCTCTCAATGACTAATGGTCGAGTGAGACACAAATTATTTGATCTTTCTGGTAAAAGGGGGGATAGGATTCTTGATTATTCAAGACCCGATCAAATCATATCCAAGGGTCATTGGAATTTTATATACCCTTCTATTCTCCACGAGAATTCAGATTTCTTAGCGAAGAGGCGAAAAAATAGATTCATCATCCCGTTCCAATATGATCAAGAAGGGGAGAAAGAACTAATACCGCATTCTGGTATTTCGATCGAAATACCCATAAACGGTATGTTGCGTAGAAATAGTATTCTTGCTTATTTTGACGATACACGATACAGAAGAAGCAGTTCCGGAATTACTAAATACGGGACCGTAGAGATAGATTCAATCGTTAAAAAAGAGGATTTCATTGAGTATCGAGGAACAAAAGAATTTAGTTCGAAATACCAAATGAAAGTAGATCGATTTTTTTTCATTCCCGAAGAAGTGCATATCTTACCTGGATCTTCGTCCATAATGGTCCGGAACAACAGTCTCATCGGAGTAGACACACGAATCACTTTAAATATAAGAAGCCGAGTGGGTGGATTGGTTCGAGTGGAGAGAAAAAAAAAAAATATTGAACTCAAAATTGTTTCTGGAGATATCCATTTTCCTGGAGAGACAGATAAGATATCCAGGCACAGCGGTATCTTGATACCGCCAGGAACGGAAAAAAAAAACTCTAAGGAATCAAAAAAATTGAAAAATTGGATCTATGTCCAGCGGATCACGCCTACTAAGAAAAAGTATTTTGTTTTGGTCCGACCCGTAGCCACATATGAAATAGCAGATGGGATCAATTTAGCAACGCTTTTCCCTCAGGATCTATTGCAGGAAAGGGATAATGTTCAACTTCGAGTTGTTAATTATATCCTTTATGGAAATGGCAAACCAATTCGAGGAATTTCTCACACAAGTATTCAATTAGTTCGTACTTGCTTAGTATTGAATTGGGACCAAGAACAAAATGGTTCTATAGAAGGTGTTCGTGCTTCCTTTGTTGAAGTAAGGGCAAACGATCTTATTAGAGATTTCATAAGAATTGAGTTATGCAAGTCCGCTATTTTGTATACCGGAAAGAGGAAGGATATCGCAGGTTCAGGATTGATCCACGATAATGTATCGGATCGCACAAATATCAATCCTGTTTATTTGAAGGATAAGATTCCATCATTTATTCAACATCAAGGGACTGTTGGTACGTTGTTGAATCGAAATAAGGAATGCCAATCTTTGATTCTTTTGTCATCATCTAATTGTTTTCGAATTGGTCCATTTAATGGTTCAAAATATCACAATGTGCCAAAAGAAGAGGATCCTATAATTCCAATTAGAGATTCGCTGGGTCTTTTAGGTACTACTGTACCAAAAATTGCGAATTTTTATTTATCTTACCATGTAATAACTCATAATCATATCTTGTTAACTAAATATTTGCTACGTGACCATTTAAAACAGGCTTTCCAAGTACTTAGATATTGTTTAATGGATGAAAATAGGAGAATTTATAATCCCGATCCGTGCAGTAACATCATTTTTAATGCATTCGATTTGAATTGGCGCTTTCTCCATCACGATTATTCTGAAGAGACATCCACAATACTTAGCCTTGGACAATTTGTTTGTGAAAATGTATGTCTATTTAAACACGGACCACAGATA---AAATCGGGTCAAGTTATAATTGTTCATGTTGACTCCTTTGTAATAAGAGCAGCCAAGCCGTATTTGGCCACTCCAGGAGCAACTGTTCATGGCCATTATGGAGAAATACTTTACGGAGGAGATACATTAATTACATTTATATATGAAAAATCAAGATCTGGTGATATAACGCAGGGTCTTCCAAAAGTAGAACAAGTGTTAGAAGTACGTTCAATTGATTCCATATCGACGAACCTCGAAAAAAGGGTTGAAGGTTGGAACGAACATATAACAAAAATTCTTGGAATTCCCTGGGGATTCTTGATCGGCGCCGAGTTAACCATAGCGCAAAGTCGTATCTCTTTGGTTAATAAGATCCAAAAAGTTTATCGATCTCAGGGGGTGCAGATTCATAATAAGCATATAGAGATTATTGTACGTCAAATAACATCAAAAGTGTTGGTTTCAGAAGATGGAATGTCTAATGTTTTTTCACCGGGAGAACTTATCGGATTGTTGCGGGCGGAACGAACAGGTCGCGCTTTGGAAGAAGCGATCTGTTATCGAGCAATCTTATTGGGAATAACAAGAGCGTCTTTGAATACTCAAAGTTTCATATCCGAAGCGAGTTTTCAAGAAACTGCTCGAGTTTTGGCAAAAGCGGCTCTACGGGGTCGTGTTGATTGGTTGAAAGGCCTGAAAGAGAACGTTGTTCTAGGGGCGATGATACCCGTCGGTACGGGATTCAAAGCATTAGTACACCGGTCAAGAAAACCCAACAACATTCATTTGGAAATCAAAAAGAATAATCTATTTGAGGGGCAAGTGGATGATATTTTGTTCTACCACATGACAAAAAGATATTGGAACATCAATTTGGAAGAGATGATGGAAGCAGGAGTGCATTTCGGTCACGGTACTAGGAAATGGAATCCTAGAATGGCACCTTACATTTCTGCAAAGCGTAAAGGTATTCATATTACAAATCTTACTAGAACTGCTCGTTTTTTATCAGAAGCCTGTGATTTACTTTTTGATGCAGCAAGTGGGGGAAAACACTTCTTAATCGTTGGTACCAAAAAGAAAGCAGCTGATTCAGTAGCATCGGCTGCAATAAGGGCTCGGTGTCATTATGTTAATAAAAAATGGCTTGGTGGTATGTCAACGAATTGGTCCACTACAGAAACGAGACTTCAAAATTTTAGGGACTTAAGAGCAGAACAAAAGGCTGGGAAAATCGACCGTCTCCCGAAAAGGGATGCAGCAATGTTGAAGAGACAATTATCTACCTTGCAAACATATCTGGGTGGGATCAAATATATGACGGGTTTACCTGATATTGTAATCATCGTTGATCAGCAAGAAGACTATACGGCTCTTCGAGAATGTGTCATTTTAGGAATTCCGACTATTTGTTTAATCGATACAAATTCTGACCCGGATCTCGCAGACATTTCGATTCCCGCCAACGATGACGCTATAGCTTCAATCCGATTGATTCTTAACAAATTAGTATTCGCAATTTGCGAGGGTCGTTCTAGCTATATGGGTTTACAGGAAGATGAAAAAATACGGGAGTGTATCAAGAATTATGTACAAAAAAACCCGAGACTGTCTTCAGGATTCGAAGGAATAGCGCGTATAGAAATTAAAAAAAGAATCGATCTGATCCAGGTCATAATCTATATCGGATTCCCAAATTTATTCATAGAGGGTCGAACGCAAGGAATCAAAGAATTACAGATGAGTGTACAAAAAAGATTAAATTCTGTGAATCAGAGACTCAACATTGCTATCGCAAGAATTTCAAAACCTTATGGGCAACCCAATATTCTTGCTGAATATATAGCTTTACAACTAAAAAATAGAGTTTCGTTTCGAAAAGCAATGAAAAAAGCTATTGAATTGACTGAACAAGCAGATACAAAAGGAATTCAAATTCAAATCGCAGGACGTATCGATGGAAAAGAAATTGCACGTGTCGAATGGATAAGAGAAGGTAGGGTTCCCCTACAAACCATTCGAGCTAAAATTGATCATTGTTTCCATAAAGTTCAAACTATCTATGGGGTATTAGGCATAAAAATTTGGATATTTGTAGACGAGGAAATGTCTCGCTACCGAGGGCCTCGTTTAAAAAAAATACGCCGTCTGGGGGCTTTACCCGGACTAACTAGTAAAGGAACTAGACCCGGAAGTGATCTTAGAAATCAATTTCGTTCTGGTAAAAGATCCCAATATCGTATTCGTCTTGAAGAAAAACAGAAATTGCGTTTTCATTATGGTCTGACAGAGCGACAATTACTTAGATATGTTCATATCGCCGGAAAAGCCAAAGGATCAACAGGTCAGGTTTTACTACAACTACTTGAAATGCGTTTGGATAACATCCTTTTTCGATTGGGTATGGCTCCTACGATTCCTGGAGCCCGGCAATTAGTTAACCATAGACATATTTTAGTTAATGGTCGTATAGTAGATATACCAAGTTATCGTTGCAAACCCAGAGACATTATTACTACGAAGGATAAGCAAAGATCGAAAGTTCTGATTCAAAATAATATGGATTCATCGACCCGCGAGGAATTGCCAAAACATTTGACTCTTGACTCATTCCAACATAAAGGATTAGTAAATCAAATCATAGATAGTAAATGGGTCGGTTTGAAAATTAATGAGTTGTTAGTTGTGGAATATTATTCCCGCATGTCACGTCGAGGTACTGCAGAAGAAAAAACTGCAAAATCCGATCCAATTTATCGTAATCGATTAGTTAACATGTTGGTTAACCGTATTCTGAAACACGGAAAAAAATCATTGGCTTATCAAATTATCTATCGAGCCTTGAAAAAGATTCAACAAAAGACAGAAACAAATCCACTATCTGTTTTACGTCAAGCAATACGTGGAGTAACTCCCGATATAGCAGTAAAATCAAGACGTGTAGGCGGATCGACTCATCAAGTTCCTATTGAAATAGGATCTACACAAGGAAAAGCACTTGCCATTCGTTGGTTATTAGCGGCATCCCGAAAACGTCCGGGTCGAAATATGGCTTTCAAATTAAGTTCCGAATTAGTAGATGCTGCCAAAGGGAGTGGCGATGCCATACGCAAAAAGGAAGAGACTCATAAAATGGCAGAGGCAAATAGAGCTTTTGCACATTTTCGTATGGGTAAGGACACTATTGCCGATATAATAACTTCTATAAGAAATGCTCAAATGGCTAAAAAAGGGACAGTTCGAATAGCATCTACGAATCTTACCGAAAACGTTGTTAAAATACTTCTGCGAGAAGGTTTTATTGAAAACGTTAGAAAACATCGGGAAAGTAATAAAGATTTCTTGGTTTTAACCCTGCGACATAGAAGGACTAGGAAAGGGATATATAGAACTATTTTAAAGCGTATCAGCCGACCTGGTTTACGAATCTATTCCAACTATCAAGGAATTCCCAAGATTTTAGGCGGAATAGGAATTGTAATTGTTTCTACTTCTAGAGGTATAATGACAGATCGGGAGGCTCGACTACAGGGAATTGGAGGAGAAATGTTATGTTATATATGTATGACAAAAACTATACCAAGAATTGGTTCACGTAGGAATGGACGTATTGGTTTACGTAAGACTGGACGTAGAATACCAAAAGGAATTATTCATGTTCAGGCAAGTTTCAACAATACCATTGTGACTGTTACAGATGTTCGGGGTCGAGTAGTTTCTTGGTCCTCCGCCGGTACTTGTGGATTCAAAGGCACAAGAAGAGGGACGCCGTTTGCGGCTCAAACCGCAGCGGGAAATGCTATTCGTACAGTAGTAGATCAGGGTATGCAACGAGCAGAAGTCATGATAAAAGGTCCTGGGCTCGGAAGAGACGCAGCATTACGAGCCATTCGTAGAAGCGGCATATTATTAAATTTCGTACGTGACGTGACCCCTATGCCACATAATGGATGTAGACCTCCTAAAAAAAGACGTGTGATGGCAAGGAAAGGTTTGATTGAGAGGGAGAAGAAGAGGAAGAAATTGGAACAGAAATATCATTCGATTCGTGGATCCTCAAAAAAAGAAATAAGAAAAGTTCCATCGTTGAGTGACAAATGGGAAATTCATGGAAAATTGCAATCCCCACCACGTAATAGTGCACCTGTACGTCTTCATCGACGTTGTTTTTTGACCGGAAGACCCAGAGCTAACTATAGGGATTTTGGGTTATCCGGACACGTACTTCGAGAAATGGTTCAGGCATGTTTGTTGCCGGGCGCAACAAGATCAAGTTGGATTCCGCAAGAAGAAAAAGAAGAAAACCGGGGATCTGTTGAATTTCAAGTATTCAGTTTCACCAATAAGATACGGAGACTTACTTCACACTTGGAATTACACAGAAAAGATTATTTATCCCAGAGAGGTTTACGAAAAATTCTAGGAAAACGTCAACGGCTGCTGGCTTATTTGTCAAAGAAAAATAGAGTACGTTATAATAAATTAATTGGTCAGTTGGATATTCGGGAGCCAATGGATAAATCCAAGCAACTTTTTCGTAAATCCAAGCGATCTTTTCGTAGGCGTTTGCCCCCAATTGGATCGGGGGATCGAATTGATTATAGAAACATGAGTTTAATTAGTCGATTTATTAGTGAACAGGGAAAAATATTATCTAGACGAGTGAATAGATTGACCTTGAAACAACAACGATTAATTACTATTGCTATAAAACAAGCCCGTATTTTATCTTCGTTACCTTTTCTTAATGTGACACGTTCATTAAAAAAAAATCCTTTTGTGGCCAATCATTTATTGGAAAAAATTGAGAAGCTCAACATGAAAGAGGAGAAAGAAATAATAGTAACTTGGTCCCGGGCATCTACCATTATACCCACAATGATCGGTCATACAATTGCTATTCATAATGGAAAGGAACACTTACCCATTTATATAACAGATCGTATGGTCGGTCACAAATTGGGAGAATTCGCACCTACTCTTACTTTCCGGGGACACGCGAGAAACGATAATAAATCTCGTCGTATGCCTAGATCTCGAATAAATGCAAATTTTATTGACAAGACCTCTACAATTGTAGCCAATATCTTATTACGAATAATTCCGACCACTTCAGGAGAAAAAGAGGCATTTACTTATTACAGAGATGGGATGTCAGCCCAATCCGAAGGAAATTATGCGGAAGCTTTACAGAATTATTATGAAGCTACGCGACCAGAAATTGATCCCTACGATCGAAGTTATATACTTTATAACATAGGCCTTATACACACAAGTAACGGAGAACATACGAAGGCTTTGGAATATTATTTCCGAGCACTAGAACGAAATCCATTCTTACCGCAAGCTTTTAATAATATGGCCGTGATCTGTCATTACCGGGGAGAACAGGCCATTCGACAGGGCGATTCTGAAATTGCGGAGGCTTGGTCCGATCAAGCTGCTGAGTATTGGAAACAAGCTATAGCTCTTACTCCAGGTAATTATATTGAAGCGCAGAATTGGTTGAAGATCACAAGGCGGTTCGAAATGAACTGGCGATCAGAACATATATGGATAGAATTTATAACGGGGTCTCGAAAAACAAGTAATTTTGGCTGGGCCTGTATCCTTTTTTTAGGTTCACTAGGATTCTTAGTGGTTGGAGCTTCCAGTTATCTTGGTAGGAATCTGATATCTGTATTCCCATCTCAGCAAATAGTTTTTTTTCCACAAGGGATCGTGATGTCTTTCTATGGGATTGCAGGACTGTTCATTAGCTCCTATTTGTGGTGCACTATTTCGTGGAATGTAGGTAGTGGTTATGATCGATTCGATAGAAAAGAAGGAATAGTGTGTATTTTTCGTTGGGGATTTCCTGGAATAAATCGTCGCATTTTCCTTCGATTCTTTATAAGAGATATCCAGTCTATTAGAATAGAAGTTAAAGAGGGTCTTTATTCTCGTCGTGTCCTTTATATGGAAATCAGAGGTCAGGGAGCGATTCCCTTGACTCGTACTGATGAGAATTTGACTCCACGAGAAATTGAACAAAAAGCAGCTGATTCAGCCTATTTCTTGCGTGTCCCAATTGAG
>Acorus gramineus
ATGGCAACCCTTCGAGCCGATGAAATTAGTAATATTATCCGTGAACGTATTGAACAATATACTAGAGAAGTAAAGGTTGTGAATACCGGTACAGTCCTTCAAGTAGGCGACGGCATTGCTCGTATTCATGGTCTTGATGAAGTAATGGCAGGTGAATTAGTCGAATTTGAAGAGGGTACGATAGGTATTGCTCTTAATTTGGAATCCAATAATGTTGGCGTTGTACTAATGGGTGACGGTTTGACAATACAAGAGGGAAGTTCTGTAAAAGCAACAGGAAGAATTGCTCAGATACCGGTGAGTGAGGCTTATTTGGGTCGTGTTGTAAATGCTCTGGCTAAACCTATTGATGGGAGAGGTGAAATTGCAGCTTCTGAATTTCGGTTAATCGAATCTCCTGCCCCAGGTATTATTTCGAGACGTTCCGTATATGAGCCCCTTCAAACGGGTCTTATCGCTATTGATTCGATGATCCCTGTAGGGCGCGGTCAGCGAGAATTGATTATTGGGGACAGACAGACCGGTAAAACAGCGGTAGCCACAGATACTATTCTCAACCAAAAAGGACAAAATGTAATATGCGTTTATGTAGCTATTGGCCAAAAAGCATCTTCCGTCGCGCAGGTAGTGACTAATTTCCAGGAGCGAGGGGCGATGGAATACACTATTGTGGTAGCCGAAACGGCGGATTCCCCCGCTACATTACAATACCTGGCTCCTTATACAGGAGCGGCTTTGGCTGAATATTTTATGTACCGTGAACGACATACTTCAATAATTTATGATGATCTCTCCAAACAAGCGCAAGCTTATCGCCAAATGTCTCTTCTATTAAGAAGACCGCCCGGACGTGAAGCTTACCCAGGAGATGTTTTTTATTTGCATTCCCGCCTTTTGGAAAGAGCCGCTAAATCAAGTTCTCGTTTAGGTGAAGGAAGTATGACTGCTTTACCAATAGTTGAAACTCAATCTGGGGATGTTTCCGCTTATATTCCTACTAATGTAATTTCCATTACAGATGGGCAAATATTCTTATCCGCCGATTTATTCAATGCCGGAATACGACCTGCTATTAATGTGGGTATTTCTGTCTCCAGAGTAGGATCCGCAGCTCAAATTAAAGCCATGAAACAAGTAGCTGGTAAATCAAAATTGGAACTAGCTCAATTCGCGGAGTTAGAAGCTTTTGCACAATTCGCTTCTGATCTCGATAAAGCTACTCAGAATCAATTGGCAAGAGGTAAACGATTGCGCGAGTTACTTAAACAATCCCAATCAGAACCTCTCGCGGTGGACGAACAAGTGGTTACTATTTATACCGGAACGAATGGATATCTTGATACGTTAGAAATTGGGCAGGTAAAGGAATTTCTCGTTAAGTTACGTACCTACTTAAAAAAGAATAAACCTCAGTTTCAAGAAATCATATCTTCTACCAAGACCTTTACCGAGGAAGCAGAAGCTCTTTTGAAGGAAGCTATTCAGGAGCAGCTCGAACTCTTTCTACTTCAGATAACTCCTACTACTTCTGGTTCTGCGGTTCCCTCACTTGACGAGAAAAACTTAGGGCGTATCGTCCAAATCATTGGCCCAGTACTGGATGTCGCCTTTCCCCCGGGAAAGATGCCTAATATTTACAACGCTTTGGTGGTTAAGGGTCGAGATACTGCCGGTCAGCCAATTAATGTGACTTGTGAGGTACAGCAATTATTAGGAAATAATCGGGTTCGAGCTGTGGCTATGAGTGCTACAGATGGTTTGACGAGAGGAATGGAAGTGATTGACACGGGAGCTGCTCTGAGTGTTCCAGTCGGTGGAGCTACTCTCGGAAGAATTTTCAACGTTCTTGGGGAGCCCGTTGATAATTTAGGCCCTGTAGATACTCGCACAACATCTCCTATTCATAGATCTGCGCCTGCATTTATACAGTTAGATACGAAATTATCAATCTTTGAAACAGGCATTAAAGTGGTAGATCTTTTAGCTCCTTATCGCCGGGGAGGAAAAATCGGACTATTTGGGGGAGCTGGAGTGGGTAAAACAGTACTCATCATGGAATTGATCAACAACATTGCCAAAGCGCATGGAGGTGTATCCGTATTTGGCGGAGTAGGCGAGCGTACTCGTGAAGGAAATGATCTTTACATGGAAATGAAAGAATCCGGAGTAATTAATGAAGAAAAGATTGAAGAATCTAAAGTAGCTCTAGTGTATGGTCAGATGAATGAACCGCCGGGCGCTCGTATGAGAGTTGGTTTGACTGCCCTAACCATGGCGGAATATTTCCGGGATGTTAATGAACAGGATGTACTTCTATTTATCGACAATATCTTCCGGTTCGTACAAGCGGGATCAGAAGTATCTGCCTTATTAGGGCGGATGCCTTCCGCCGTGGGTTATCAACCTACCCTTAGTACAGAAATGGGTTCTTTGCAAGAAAGAATTACTTCTACAAAAGAGGGATCTATAACGTCTATTCAAGCGGTTTATGTACCTGCGGATGATTTGACTGACCCTGCTCCTGCCACCACATTTGCACATTTGGATGCTACTACTGTACTATCAAGAGGATTAGCTGCCAAAGGTATTTATCCGGCAGTAGATCCTTTAGATTCAACGTCAACTATGCTCCAACCTAGGATCGTTGGCGAGGAACATTATGAAACTGCGCAAAGAGTTAAGCAAACTTTACAACGTTACAAAGAACTTCAGGACATTATAGCTATCCTCGGGTTGGACGAATTATCCGAAGAGGATCGTTTAACCGTAGCAAGAGCACGAAAAATTGAGCGTTTCTTATCACAACCCTTCTTCGTAGCAGAAATGAACTTAAAGCTTTGTTTACTGACTCCTAATCGAATTATTTGGGATTCAGAAGTGAAAGAAATCATTCTATCTACTAATAGTGGACAAATTGGCATATTACCAAATCACGCCCCTATTGCCACAGCTGTAGATATCGGTCTTTTGAGAATACGCCTCGACGACCGATGGTTAGCGGTGGCTCTGATGGGGGGGTTTGCTAGAATAGGAAATAATGAGATCACCGTTTTAGGAAATGATGCCGAGATGGGTACTGACATTGATCCGCAAGAAGCTCAACGAGCTCTTGAAATAGCTGAAGCTAACTTGAGTAAAGCTGAAGGTAAGAGACAAGCAATTGAGGCAAATCTAGCGCTAAGACGAGCTAGGACACAGGTGGAGGCTATCAATGTTATTATGAAAAATATAACCGATTCTTTCGTTTCCTTGGGCCACTGGCCATTCGCCGGGAGTTTCGGGTTTAATACCGATATTTTAGCAACAAATCTAATAAATCTAAGTGTAGTGCTTGGTGTATTGATCTTTTTTGGAAAGGGAGTGTTAAGTGATTTATTAGATAATCGAAGACAGAGGATCTTGAGTACTATTCGAAATTCAGAAGAACTGCGTAGAGGAGCCCTTGAGCAGCTCGAAAAAGCCCGGGCTCGCTTACGGAAAGTCGAAATGGAAGCAGATGAGTATCGAGTGAACGGATACTCCGAGATAGAACGAGAAAAGATGAATTTGATTAATGCCACTTATGAAAATTTGGAACGATTAGAAAATTACAAAAATGAAACCCTTCATTTTGAACAACAAAGAGCAATTAATCAGGTCCGGCAACGAGTTTTCCAACAAGCCTTACAAGGAGCTCTAGGAACTCTGAATAATTGTTTGAATAGTGAATTACATTTCCGTACCATCAGTGCTAATATTGGCATGCTTGGGGCCATGAAAATGAATCCACTGATTTCTGCCGCTTCCGTTATTGCTGCTGGATTAGCCGTAGGACTTGCTTCTATTGGACCTGGGGTTGGTCAAGGTACTGCTGCAGGCCAAGCCGTAGAAGGTATTGCGAGACAACCAGAAGCAGAAGGTAAAATACGAGGTACTTTATTGCTTAGTCTGGCTTTTATGGAAGCTTTAACAATTTACGGACTGGTCGTAGCATTAGCACTTTTATTTGCGAATCCTTTTGTCATGAATGTTATACTATGTTCCAGCAACATGCTCAAAGGGTTATATGATATATCTGGTGTAGAAGTGGGCCAACATTTATATTGGCAAATAGGAGGGTTCCAAGTCCATGCCCAAGTACTAATCACTTCTTGGGTCGTAATTGCTATCTTATTAGGTTCAGTCACTGTCGCTGTTCGGAATCCACAAACCATTCCGACCAACGGTCAGAATTTCTTTGAGTATGTTCTTGAATTCATTCGAGACTTGAGCAAAACACAGATTGGAGAAGAATATGGTCCTTGGGTTCCCTTTATTGGAACAATGTTCCTATTTATTTTTGTTTCGAATTGGTCAGGTGCTCTTTTACCTTGGAAACTCATAGAGTTACCTCACGGGGAGTTAGCCGCACCCACGAATGATATAAATACTACTGTTGCTTTAGCTTTACCCACATCTGTAGCATATTTCTATGCGGGTCTTACCAAGAAAGGATTGGGTTATTTCGGGAAATACATTCAACCAACTCCGATCCTTTTACCAATTAATATCCTAGAAGATTTCACAAAACCTTTATCACTGAGTTTTCGACTTTTCGGAAATATCTTGGCTGATGAATTAGTAGTTGTTGTTCTTGTTTCTTTAGTACCTTTGGTAGTTCCTATACCTGTCATGTTTCTTGGATTATTCACAAGCGGCATTCAAGCTCTTATTTTTGCAACTTTAGCCGCGGCCTATATAGGCGAATCCATGGAAGGTCATCATATGATATTTTCAACTTTAGAACATATATTAACTCACATATCTTTTTCGATTATTTTAGTTGTGATTACAGTTCAGTTGATGAACTTATTAGTCCATGAACTGGTACAACTAGGTGATGCGTCAGAAAAAGGCATGATAGCTACCTTTTTCTCTATCACGGGATTATTGGTTACTCGTTGGATCTATTCGGGTCATTTCCCACTAAGTGATTTATATGAATCATTAATCTTCCTTTCATGGAGTTTCTCCATTATTCATATGGTTCCATATTTTAGGAACCACAGAAATCATTTCAGTGCAATAACTGCGCCAAGTGCTATTTTTACCCAAGGCTTTGCTACTTCGGGTCTTTTAACGGAAATGCATCAATCCATAATATTAGTACCTGCTCTACAATCCCAGTGGTTAATGATGCATGTAAGTATGATGTTATTGAGCTATGCAGCTCTTTTATGCGGGTCATTATTATCAGTTGCTCTTCTAGTTATTACGTTTCGAAAAAACAGCGATATTTTTGATAAAAGAAATAATTTCTTAATCAGGTCATTTTTCTTTGGTGAGATTGAATACTTGAATGAAAAACGCAGTGTTTTACAAAACACTTCGTTTGATTCATTTACAAATTATCACAAATATCAATTGACTCAACGATTAGATTTTTGGAGTTATCGGGTCATTAGTCTAGGGTTTATCTTTTTAACCATAGGTATTCTATCGGGGGCAGTGTGGGCTAATGAGGCATGGGGATCTTATTGGAATTGGGACCCAAAGGAAATTTGGGCATTTATTACCTGGGCTATATTCGCAATTTATTTACATACTAGAACGAATCATAGTTTGCAAGGTGCGAATTCGGCAATTGTGGCTTCTATCGGATTTCTTATAATTTGGATATGTTATTTTGGAGTCAATCTATTAGGAATAGGTTTACATATGCTAAAGGAGAACCCGGAGACACATATGAAAAATCTTCGTATAGGAATCCACAACGAAACGATCCAATTGGTCAAAACAGACAATGAGTATCATCTCCATACCATTTTGCATTTCTCGACAAATCTAATCTGTTTCGCTATTCTAAGTGGTTATTCTATTCTGGGTAATGAAGAACTTGTCATTCTTAATTCTTGGGTTCAGGAATTTCTTTATAACTTAAGCGACACAATAAAAGCTTTTTCGATTCTTTTAGTTACTGATTTATGGATTGGATTCCATTCACCCCACGGTTGGGAACTAATGATTGGTTCGGTCTACAATGATTTTGGATTAGCTCATAACGAACAAATTATATCTGGGCTTGTTTCCACTTTTCCAGTTATTCTAGATACGATTGTGAAATATTGGATCTTCCATTATTTAAATCGTGTCTCTCCTTCACTTGTAGTGATTTATCATTCAATGAATGACATGGAAGAATTCAAAGTCTATTTCGAAAAAGATGGGTCTCGTCAACAATACTTCCTATATCCACTTCTCTTTCAGGAGTACATCTACGCACTTGCTCATAATCATGTTTTAAATGGATTGATTTTTTACGAATCCTCGGAAAATTTCGTTTATGATAATAAATTTAGTTTAATAATTGTAAAACGTTTAATTACTCAAATGTATCAACAGAATTCTTTGAGTAATTTGGTTAATGATTCTAACCGAAATCGATTAGTTCGGCAAAACAAGAATTTTTATTATCAAACGATATTAGAGGGTTTTTCAGTCATTATGGAAATTCCATTCTCGATAATATTTTTATCTTCCGTTGAAGAAAAAAAAATACCAAAAATTCAGAATTTACGATCTATTCATGCAACATTTCCCTTTTTAGAAGACAAATTATCACATTTAAATCATGTATCAGATATATTAATACCCTATCCCATCCATCTCGAAATCCTGGTTCAAGTTCTTCAAGGCTGGATACAAGATGTTCCGTCTTTACATTTATTGCGGTTCTTTCTCCATGAGTTTCATAATTGGAATAGTCTCATTACTCCAAAGAAATCCATTTTTCTTTTTTCAAAGGGGAATCAAAGACTCTTCTTGTTCTTATATAATTCTTATGTATTTGAGTGTGAATCCGCATTAGTCTTTCTCCGTAAACAATCCTTTTATTTACGATCAACATCTTTTGGAACCTTTGTTGAGCGAACACATTTCTATGGAAAAATAGAGCATATTGTAGTAGTGCGTAGGAAGAATTTTCAAAAGGCCTTATCTTTGTTCAAAGATCCTTTCATCCATTATATCCGATATAAAGGAAAATCAATTCTGGCTTCAAAGGGGACTCATTTTCTGATGAAGAAATGGAAATATCACCTTCTAAATTTCTGGCAATGTCGTTTTTACTTTTGGTCTCAACCGCATAGGATTCATATAAACCAATTATCAAATCGTTCTTTCTATTTTATGGGCTATCTTTCAAGTGTACGAATCAATTTTTCGACGGTAAGGAGTCAAATGCTAGAGAGTTCATTTCTGATGGATACTCCTACTAAAAAATTCGATACTATAGTCCCAATTATTCCTCTAATCGGATCATTGGTTAAAGCTAAGTTTTGTAACGTATCAGGGCATCCTGTTAGTAAGCCGGTCTGGGCTGATTTGTCAGATGCTGATATTATTGATCGATTTGGACGAATATGTAGAAATCTTTCTCATTATCACAGTGGATCCTCAAAAAAACAGAGTTTGTATCGAGTAAAGTATATACTTCGCCTTTCGTGTGCGAGAACTTTGGCCCGTAAACATAAAAGTACAGTGCGCGCTTTTTTCAAACGATTAGGTTCAGAATTCTTAGAAGAATTCTTTACGGATAAAGAACAAGTTCTTTCTTTGATCTTCCCTTCCCTTCGTTCACCTTCACCCAGGGTCCATAAAGAACGTATTTGGTATTTGGATATTATACGTATCAATGACCTGGTGAATATGCAAAATCGAAATACCTTTTCTTGGGTAAAGGAACAGATGACTCGATTCATTTCAGTATCGATCATGATATATGTAATAACTCGGACATCTATTGCAAATGCATATCCCATTTTTGCACAACAGGGTTATGAAAATCCACGAGAAGCAACTGGACGCATTGTATGTGCTAATTGCCATTTGGCGAATAAGCCCGTGGATATTGAAGTTCCACAAGCCGTGCTTCCTGATACTGTATTTGAAGCAGTTGTTAGAATCCCTTATGATAAGCAACTGAAACAAGTTCTTGCTAATGGTAAAAAGGGGTCTTTGAATGTAGGGGCTGTTCTTATTTTACCCGAGGGATTTGAATTAGCCCCCCCCGATCGTATTTCTCCAGAAATGAAAGAAAAGATGGGGAATCCGGCTTTTCAGAGTTATCGCCCTACTAAAAAAAATATTATTGTGATAGGTCCTGTTCCGGGTCAGAAATATAGTGAAATCATCTTTCCTATTCTTTCCCCCGACCCTGCTACAAAGAAAGATGTTCACTTCTTAAAATATCCCATATATGTGGGCGGGAACAGGGGAAGGGGTCAGATTTATCCCGATGGGAGCAAGAGTAACAATACAGTCTATAATGCTACAGCCGCTGGTGTAGTAAGCAGAATCTTACGTAAGGAAAAGGGGGGCTATGAAATAACCATAGCTGATGCATCGAATGGACATCAAGTGGTTGATATTATACCTCCAGGACCAGAACTTCTTGTTTCGGAGGGTGAATCCATTAAGCTCGATCAACCATTAACGAGTAATCCCAATGTGGGCGGATTCGGGCAGGGCGATGCAGAAATAGTACTTCAAGATCCATTACGCGTCCAAGGTCTTTTGTTCTTCTTGGCATCTGTTATTTTGGCACAAATCTTTTTGGTTCTTAAAAAGAAACAGTTTGAAAAGGTTCAATTGTACGAAATGAATTTCCTCAATAAAGTATATGATTGGTTCGAGGAACGTCTCGAGATTCAGGCGATTGCAGATGATATAACTAGTAAATATGTTCCTCCTCATGTCAACATATTTTATTGTCTAGGAGGGATCACACTTACTTGTTTTTTAGTACAAGTAGCTACGGGCTTTGCTATGACTTTTTACTATCGTCCAACCGTTACAGATGCTTTTGCATCTGTTCAATATATAATGACTGAGGTCAACTTTGGTTGGTTAATACGATCAGTTCATCGATGGTCAGCAAGTATGATGGTACTAATGATGATCCTGCACGTATTTCGTGTGTATCTTACAGGTGGATTTAAAAAACCCCGTGAATTGACTTGGGTTACAGGTGTGGTTCTGGGTGTATTGACTGCATCTTTTGGTGTAACTGGTTATTCTTTACCTTGGGACCAAATCGGTTATTGGGCAGTAAAAATTGTTACAGGCGTACCTGACGCTATTCCTGTAATAGGATCTCCTTTGGTAGAGTTATTACGTGGAAGTGCTAGTGTGGGTCAATCCACTTTGACTCGTTTTTATAGTTTACACACTTTTGTCTTACCTCTTCTTACTGCCGTATTTATGTTAATGCACTTCCCAATGATACGTAAGCAAGGGATTTCAGGTCCTTTAATGGGACATAATTATTATGGAGAACCCGCGTGGCCCAACGACCTTTTATATATCTTTCCAGTAGTAATTTTAGGTACTATTGCGTGTAATGTGGGCCTAGCGATTCTAGAACCATCAATGATTGGTGAACCGGCGGATCCATTTGCAACTCCTTTGGAAATATTACCCGAATGGTACTTTTTTCCCGTATTTCAAATACTCCGTACAGTTCCCAATAAGTTACTGGGTGTTCTTTTAATGGCTTCAGTACCGCTGGGATTATTTACAGTACCCTTTTTGGAGAATGTTAATAAATTCCAAAATCCCTTTCGTCGTCCAGTAGCTACAACAGTCTTTTTGATCGGTACTGCAGTAGCCCTTTGGTTAGGTATTGGAGCCACATTACCTATTGATAAATCCCTAACTTTAGGTCTTTTTATGATTGAAGTTTTTCTATTTGGAATCGTATTAGGTCTAATTCCTATTACTTTGGCAGGATTGTTCGTAACTGCATATTTACAATACAGACGCGGTGATCAGTTGGACCTTATGGATATTGTAAGTCTTGCTTGGGCTGCTTTAATGGTAGTCTTTACATTTTCCCTTTCACTCGTAGTATGGGGAAGAAGTGGACTCATGATTATTCGTTCGCCGGAACCAGAAGTGAAAATTGTGGTAGATAGGGATCCCATAAAAACTTCTTTCGAGGCATGGGCCAGACCCGGCCATTTTTCAAGAACAATAGCTAAAGGCCCTGATACTACCACTTGGATCTGGAACCTACATGCTGATGCTCACGATTTCGATAGCCATACCAGTGATTTGGAGGAGATTTCTCGAAAAGTATTTAGTGCTCATTTCGGTCAACTCTCCATCATCTTTCTTTGGCTGAGTGGCATGTACTTCCATGGCGCCCGTTTTTCTAATTATGAAGCATGGCTAAGTGATCCTACTCACATTAGACCCAGTGCCCAGGTAGTTTGGCCAATAGTGGGTCAAGAAATTTTGAATGGTGATGTGGGCGGGGGTTTCCGCGGAATACAAATAACCTCTGGTTTTTTTCAAATTTGGCGAGCATCTGGAATAACTAGTGAATTACAACTTTATTGTACCGCAATTGGCGCGTTGGTCTTTGCAGCGTTAATTCTTTTTGCAGGTTGGTTCCATTATCACAAAGCTGCTCCAAAATTGGCTTGGTTCCAAGATGTCGAATCTATGTTGAATCACCACTTAGCGGGGTTACTAGGACTGGGGTCTCTTTCTTGGGCGGGACACCAAATACATGTATCTTTACCGATTAACCAATTTCTCGACGCGGGAGTGGATCCTAAAGAGATACCACTTCCTCATGAATTTATATTGAATCGGGATCTTTTGGCTCAACTTTATCCAAGTTTTGCCGAGGGAGCAACTCCATTTTTCACCTTGAATTGGTCAAAATATGCAGAATTTCTTACTTTTCGGGGAGGATTAGATCCTATAACAGGCGGCCTATGGTTGAGCGATATTGCGCACCATCATTTAGCTATTGCAATTCTTTTCCTGATAGCTGGTCATATGTATAGAACCAACTGGGGCATTGGTCATGGACTAAAAGATATTTTGGAGGCTCATAAGGGTCCATTTACGGGCCAAGGTCATAAAGGCCTTTATGAAATCCTAACCACGTCATGGCATGCTCAATTAGCTCTTAACCTGGCTATGTTAGGCTCTTTAACCATTGTTGTAGCTCACCATATGTATTCCATGCCCCCCTATCCATACCTAGCTACTGACTATGGTACACAACTTTCGTTGTTCACACATCACATGTGGATCGGTGGATTTCTCATAGTTGGTGCTGCTGCACATGCAGCCATTTTTATGGTAAGAGACTACGATCCAACTACTCGATACAACGATCTATTAGATCGTGTCCTTAGGCACCGCGATGCAATCATATCACATCTAAACTGGGCATGTATATTTCTAGGCTTTCACAGTTTTGGTTTGTATATTCATAATGATACCATGAGTGCCTTAGGGCGCCCCCAGGATATGTTTTCAGATACCGCTATACAATTACAACCCATCTTTGCTCAATGGGTACAAAACACCCATGCTTTAGCACCTGTTGCGACAGCTCCTGGTGCAACAACAGGCACCAGCTTAGCTTGGGGGGGTGGTGAGTTAGTAGCAGTAGGCGGCAAAGTAGCTTTGTTACCTATTCCATTAGGAACTGCGGATTTCTTGGTACATCACATTCATGCATTTACGATCCATGTGACTGTATTGATACTACTGAAAGGTGTTCTGTTTGCTCGGAGCTCCCGTTTAATACCTGATAAAGCGAATCTTGGCTTTCGTTTCCCTTGTGATGGTCCTGGAAGAGGAGGAACATGTCAAGTATCCGCCTGGGATCATGTCTTCTTAGGTCTATTCTGGATGTACAATTCCATTTCGGTAGTCATATTCCATTTCAGTTGGAAAATGCAATCGGATGTTTGGGGTAGTATAAGCGATCAAGGGGTGGTAACTCATATCACAGGAGGAAACTTTGCACAGAGTTCCATTACTATTAACGGGTGGCTTCGGGATTTCTTATGGGCACAGGCATCTCAGGTAATTCAGTCTTATGGTTCTTCATTATCTGCATATGGTCTTTTTTTCCTAGGTGCTCATTTTGTATGGGCTTTCAGTTTAATGTTTCTATTCAGCGGCCGTGGTTATTGGCAAGAACTTATTGAATCCATCGTTTGGGCTCATAACAAATTAAAAGTTGCTCCTGCTACTCAGCCTAGAGCCTTGAGCATTGTACAAGGACGTGCTGTAGGAGTAACTCATTACCTTCTGGGTGGAATTGCCACAACATGGGCATTCTTCTTAGCAAGAATTATTGCAGTAGGAATGGCATTAAGATTTCCAAGGTTTAGCCAAGGCTTAGCTCAGGACCCCACTACTCGTCGTATTTGGTTTGGTATTGCTACCGCACATGACTTCGAGAGTCATGATGATATTACTGAGGAACGTCTTTATCAGAACATTTTTGCTTCTCACTTTGGTCAGTTAGCAATAATCTTTCTGTGGACTTCCGGAAATCTGTTTCATGTAGCTTGGCAAGGAAATTTTGAGTCATGGGTACAGGACCCTTTACATGTAAGACCTATTGCTCACGCAATTTGGGATCCTCATTTTGGTCAACCGGCTGTCGAAGCCTTTACTCGAGGAGGTGCTCCTGGACCAGTGAATATCGCTTATTCCGGCGTTTATCAGTGGTGGTATACAATCGGATTACGCACCAATGAAGATCTTTATACTGGAGCTCTTTTTCTATTATTTCTTTCTGCTATATCCTTAATAGGGGGTTGGTTACACCTACAACCCAAATGGAAACCAAGCGTTTCTTGGTTCAAAAATGCGGAATCCCGTCTGAATCATCATTTGTCAGGACTTTTCGGAGTAAGTTCCTTGGCTTGGACAGGGCATTTAGTTCATGTCGCTATTCCCGCATCAAGGGGCGAGTATGTCAGATGGAATAATTTCTTAGATGTATTACCGCACCCCCAAGGTTTGGGACCACTTTTTAGCGGTCAGTGGAATCTTTATGCCCAAAACCCCGATTCCAGTAGTCATTTATTCGGTACCTCCCAAGGAGCGGGAACTGCCATTCTAACTCTTCTCGGGGGATTCCATCCGCAAACGCAAAGTTTATGGCTGACCGATATGGCTCATCATCATTTAGCTATTGCATTTATTTTCCTGATAGCTGGTCATATGTATAGAACCAACTTCGGGATTGGGCACAGTATAAAAGATCTTTTAGAAGCACATACTCCTCCGGGGGGTCGATTGGGGCGTGGGCATAAGGGTCTTTATGATACAATCAATAATTCGCTTCATTTTCAATTAGGTCTTGCTCTGGCCTGTTTAGGAGTTATTACTTCCTTGGTAGCTCAACACATGTACTCTTTACCTGCTTACGCATTCATAGCGCAAGACTTTACTACTCAAGCTGCGTTGTATACTCATCACCAATACATCGCAGGTTTCATCATGACGGGAGCCTTTGCTCACGGAGCTATATTCTTCATTAGAGATTACAATCCGGAACAGAATGAAGATAATGTATTGGCAAGAATGTTAGACCATAAAGAAGCTATCATATCTCATTTAAGTTGGGCCAGTCTGTTTTTGGGGTTCCATACTTTGGGACTTTATGTTCATAACGACGTCATGCTCGCTTTTGGGACTCCGGAAAAACAAATCTTGATTGAACCTATATTTGCCCAGTGGATACAATCCGCTCATGGTAAGACTTTATATGGGTTTGATGTACTCTTATCTTCAACGAGTGGCCCAGCATTCAATGCTGGTCGAAGCATTTGGTTACCCGGTTGGTTGAGTGCTGTTAATGAGAATAGTAATTCACTATTCTTAACAATAGGTCCTGGAGACTTCTTGGTTCATCATGCTATTGCTCTAGGTTTGCATACAACTACATTGATCTTAGTAAAGGGTGCTTTAGATGCGCGTGGTTCGAAGTTAATGCCAGATAAAAAAGATTTCGGTTATAGTTTTCCTTGCGACGGCCCGGGACGGGGGGGTACTTGTGATATTTCTGCTTGGGATGCATTTTATTTGGCGGTTTTCTGGATGTTAAATACCATCGGATGGGTTACTTTTTATTGGCATTGGAAGCACATCACATTATGGCAAGGTAATGTTTCACAATTTAACGAATCCTCTACTTATTTGATGGGATGGTTAAGAGATTATCTATGGTTAAACTCTTCCCAACTTATCAACGGATATAATCCGTTTGGTATGAATAGTTTATCGGTCTGGGCATGGATGTTCTTATTTGGACATCTTGTTTGGGCTACTGGATTTATGTTCTTAATTTCCTGGCGTGGATATTGGCAGGAATTAATTGAAACTTTAGCATGGGCTCATGAACGCACACCTTTGGCTAATTTGATTCGATGGAGAGATAAGCCAGTGGCTCTTTCCATCGTGCAAGCAAGATTGGTTGGATTAGCCCACTTTTCCGTAGGTTATATATTCACTTATGCAGCTTTCTTGATTGCCTCTACATCAGGTAAATTTGGTATGTCACATTCAGTAAAGATTTATGATACATGTATAGGGTGTACTCAATGTGTACGAGCCTGTCCTACAGATGTATTGGAAATGATACCTTGGGACGGATGTAAAGCTAAGCAAATTGCTTCTGCGCCAAGAACAGAGGACTGTGTAGGTTGTAAGAGATGCGAATCCGCCTGTCCAACAGACTTCTTGAGTGTCCGGGTTTATTTAGGGAATGAAACAACTCGCAGCATGGGTCTACCTTATATGCAAGATATAAAAACATATCTCTCTGTGGCACCTGTGCTAACTACTCTATGGTTTGGGTCTTTAGCAGGTTTATTGATAGAGATCAATCGTTTATTCCCGGATGCCTTGTCATTCATGACTGCAATTTTAGAGAGACGCGAAAGTACAAGCCTATGGGGTCGCTTCTGTAACTGGATAACCAGCACCGAAAACCGCCTTTACATTGGATGGTTCGGTGTTTTAATGATCCCTACCTTATTGACCGCAACTTCTGTATTTATTATCGCCTTCATCGCTGCTCCTCCAGTAGATATTGATGGTATTCGTGAACCTGTTTCCGGGTCTTTACTTTATGGAAACAACATTATTTCTGGTGCCATTATTCCTACATCTGCAGCTATAGGTTTGCACTTTTACCCAATTTGGGAAGCAGCATCCGTTGATGAGTGGTTATACAATGGTGGTCCTTATGAACTAATTGTTCTACACTTCTTACTTGGTGTAGCTTGTTATATGGGTCGTGAGTGGGAACTTAGTTTCCGTCTGGGTATGCGTCCTTGGATTGCTGTCGCATATTCAGCTCCTGTTGCAGCTGCTACTGCTGTTTTCTTGATCTACCCTATTGGTCAAGGAAGCTTCTCTGATGGTATGCCTCTAGGAATATCTGGTACTTTCAACTTTATGATTGTATTCCAGGCCGAACACAACATCCTTATGCATCCATTCCACATGTTAGGCGTAGCTGGTGTATTCGGCGGCTCCCTATTTAGTGCTATGCATGGTTCCTTGGTAACCTCCAGTTTAATCAGGGAAACTACTGAAAACGAATCTGCTAATGAAGGTTACAGATTCGGTCAAGAGGAAGAAACTTATAATATCGTCGCTGCTCACGGTTATTTTGGCCGATTAATCTTCCAATATGCTAGTTTCAACAATTCCCGTTCCCTACATTTCTTCTTGGCTGCTTGGCCTGTAGTAGGTATCTGGTTCACTGCTTTAGGTATTAGTACTATGGCTTTCAACCTAAACGGTTTCAATTTCAACCAATCCGTAGTTGACAGTCAAGGTCGTGTTATTAACACTTGGGCTGATATCATCAACCGTGCTAACCTTGGTATGGAAGTAATGCATGAACGTAATGCTCACAACTTCCCTCTAGACCTAGCTTCTGTTGAAGCACCTTCTACAAATGGAATGGGTTTGCCTTGGTATCGTGTTCATACCGTCGTATTGAATGATCCCGGTCGGTTGCTTTCTGTCCACATAATGCATACAGCTCTAGTTGCTGGTTGGGCCGGGTCAATGGCTCTATACGAATTAGCGGTTTTTGATCCCTCTGACCCCGTTCTTGATCCAATGTGGAGACAAGGTATGTTCGTTATACCCTTCATGACTCGTTTAGGAATAACCAATTCGTGGGGTGGTTGGAGTATCACAGGAGGAACTATAACGAATCCGGGTATTTGGAGTTACGAAGGTGTGGCAGGGGCACATATTGTGTTTTCTGGCTTGTGCTTTTTAGCAGCTATTTGGCATTGGGTATATTGGGACTTAGAAATATTCTGTGATGAACGTACGGGAAAACCCTCTTTGGATTTGCCCAAGATCTTTGGAATTCATTTATTTCTCTCAGGAGTGGCTTGCTTTGGCTTTGGCGCATTTCATGTAACAGGCTTGTATGGTCCTGGAATATGGGTGTCTGATCCTTATGGACTAACCGGAAAAGTACAACCCGTAAATCCAGCTTGGGGCGCGGAAGGTTTTGATCCTTTTGTTCCGGGCGGAATAGCCTCTCATCATATTGCAGCGGGGACTTTGGGCATACTGGCAGGCCTATTCCACCTTAGTGTCCGTCCACCCCAGCGTCTATACAAAGGATTACGTATGGGCAATATTGAAACTGTACTTTCGAGTAGTATCGCTACTGTGTTTTTTGCAGCTTTCGTAGTTGCAGGAACTATGTGGTATGGTTCAGCAACTACCCCCATCGAATTATTTGGTCCGACGCGTTACCAGTGGGATCAAGGATACTTCCAGCAAGAAATATATCGAAGAGTTGGTGCTGGACTAGCCGAAAATCTGAGTTTATCGGAAGTTTGGTCTAAAATTCCTGAAAAATTAGCTTTTTATGATTACATCGGTAATAATCCGGCAAAAGGTGGATTATTTAGAGCAGGCTCAATGGACAACGGAGATGGAATAGCCGTTGGATGGTTAGGACACCCCGTCTTTCGAGATAAGGAAGGGCGTGAACTTTTTGTACGCCGTATGCCTACTTTTTTTGAAACATTTCCGGTAGTTTTGGTAGATGGAGACGGAATTGTGCGAGCCGATGTTCCTTTTCGAAGGGCAGAATCCAAATATAGTGTCGAACAAGTAGGCGTAACTGTTGAGTTCTATGGTGGCGAACTCAATGGAGTCAGTTATAGCGATCCTGCTACTGTTAAAAAATATGCTAGACGTGCCCAATTAGGTGAAATTTTTGAATTAGATCGCGCTACTTTAAAATCCGATGGTGTTTTTCGTAGCAGTCCGAGGGGTTGGTTCACTTTTGGACATGCTTCGTTTGCTTTACTCTTCTTTTTCGGGCACATTTGGCATGGAGCTAGAACCTTGTTCAGAGATGTTTTTGCTGGTATTGATCCAGATTTGGATGCTCAAGTGGAATTTGGGGCATTCCAAAAAATTGGAGATCCAACTACAAGGCGACAAGCAGTTGTGGAAACGCTCTTTAATGGAACTTTAGCTTTAGCTGGTCGTGACCAAGAAACCACAGGTTTCGCTTGGTGGGCCGGGAATGCCAGACTTATCAATTTGTCCGGTAAACTACTCGGGGCTCACGTAGCCCATGCCGGATTAATCGTATTCTGGGCAGGAGCAATGAACCTCTTTGAAGTGGCTCATTTCGTACCAGAGAAGCCCATGTATGAACAAGGATTAATTTTACTTCCCCATCTAGCTACTCTAGGTTGGGGGGTAGGTCCGGGTGGGGAAGTTATAGACACCTTTCCATACTTTGTATCTGGAGTACTTCATCTAATTTCCTCTGCAGTCTTAGGCTTTGGCGGTATTTATCATGCGCTTCTTGGACCTGAGACTCTAGAAGAATCCTTTCCGTTCTTCGGTTATGTATGGAAAGATAGAAATAAAATGACCACAATTTTAGGTATTCATCTAATTTTGTTAGGTATAGGTGCTTTTCTTCTAGTATTCAAGGCTCTTTATTTTGGGGGTGTATATGACACCTGGGCTCCTGGGGGGGGAGATGTAAGAAAAATAACCAACTTAACACTTAGCCCAAGTGTTATATTTGGTTATTTACTAAAATCTCCCTTTGGAGGAGAAGGATGGATTGTTAGTGTGGACGATTTAGAAGATATAATTGGAGGACATGTATGGTTAGGTTCCATTTGTATACTTGGTGGAATCTGGCATATCTTGACCAAACCCTTTGCATGGGCTCGCCGCGCATTTGTATGGTCTGGAGAGGCTTACTTGTCTTATAGTTTAGGTGCTTTAGCTGTCTTTGGGTTCATCGCTTGTTGTTTCGTCTGGTTCAATAATACCGCCTATCCTAGTGAGTTTTATGGACCTACTGGGCCGGAGGCTTCTCAAGCTCAAGCATTTACTTTTCTAGTTAGAGACCAACGTCTTGGGGCTAACGTGGGATCCGCTCAGGGACCTACTGGTTTAGGTAAATATCTAATGCGGTCCCCGACGGGAGAGGTCATTTTTGGAGGAGAAACCATGCGCTTTTGGGATCTCCGTGCTCCTTGGTTGGAACCTTTTAGGGGTCCCAATGGTTTGGACTTGAGTAGGCTGAAAAAAGACATACAACCTTGGCAAGAAATGGACGACTGGTTACGGAGAGACCGTTTCGTTTTTGTAGGTTGGTCCGGTCTATTGCTCTTCCCTTGTGCTTATTTCGCTTTAGGAGGTTGGTTCACAGGTACAACTTTTGTAACTTCGTGGTATACCCACGGATTGTCTAGTTCATATTTAGAAGGCTGCAATTTCTTAACCGCTGCAGTTTCTACTCCTGCTAATAGTTTAGCACATTCTTTGTTGCTACTATGGGGTCCTGAAGCACAAGGCGATTTTACTCGTTGGTGTCAATTAGGCGGTCTGTGGACTTTTGTTGCTCTTCACGGTGCTTTCGGACTAATCGGTTTCATGTTACGTCAATTCGAACTTGCTCGATCTGTTCAATTGCTACCTTATAATGCAATCGCATTTTCTGGTCCAATTGCTGTTTTCGTTTCTGTATTCCTAATTTATCCACTGGGTCAGTCTGGTTGGTTCTTTGCACCCAGTTTTGGTGTGGCAGCTATATTTCGATTCATCCTCTTCTTCCAGGGGTTTCATAATTGGACCCTAAACCCATTTCATATGATGGGAGTTGCCGGAGTATTGGGTGCTGCTCTGCTATGCGCTATTCATGGTGCTACCGTAGAAAATACTTTATTTGAGGACGGTGACGGCGCAAATACATTCCGTGCTTTTAACCCAACGCAAGCCGAAGAGACTTATTCGATGGTCACTGCTAACCGATTTTGGTCCCAAATCTTTGGGGTTGCTTTTTCTAATAAACGTTGGTTACATTTCTTTATGTTATTTGTACCAGTAACCGGTTTATGGATGAGTGCCCTTGGAGTAGTTGGTCTGGCTCTGAACCTACGTGCCTATGACTTCGTTTCCCAGGAAATCCGTGCCGCGGAAGATCCTGAATTTGAGACTTTCTACACCAAAAATATTCTCTTAAATGAGGGTATTCGTGCTTGGATGGCAGCTCAGGATCAGCCTCATGAAAACCTTATATTCCCTGAGGAGGTTCTACCCCGTGGAAACGCTCTTATGTCTGGAAGCACGGGAGAACGCTCTTTTGCTGATATTATTACCAGTATTCGATACTGGGTTATTCATAGCATTACTATACCTTCCCTATTCATTGCGGGTTGGTTATTCGTCAGTACAGGTTTAGCTTACGATGTGTTTGGAAGTCCTCGTCCAAACGAGTATTTTACAGAAAGCCGGCAAGGGATTCCATTAATAACTGGCCGTTTTGATCCTTTGGACCAACTTGATGAATTTAGTAGATCCTTTATGACCATAGATCGAACCTATCCAATTTTTACAGTAAGATGGTTGGCTGTTCATGGACTAGCTGTACCTACCGTTTCTTTTTTGGGGTCAATATCAGCAATGCAGTTCATCCAACGAATGCTTACTCTCAAACTCTTCGTTTACACAGTAGTGATATTTTTTGTTTCTCTATTTATCTTCGGATTCCTATCTAATGATCCAGGACGTAATCCTGGACGTGAGGAAATGGCTGATACTACTGGAAGGATTCCTCTTTGGCTGATAGGTACTGTAGCTGGTATTCCTGTGATCGGTTCAGTGGGTGTTTTCTTTTACGGTTCATATTCCGGATTGGGCTCATCTCTGATGCTTAATATACTTAATTTGATCTGTATCTGTCTTAATTCTGCCCCTTATTCGAGTAGTTTTTTCTGCGCTAAATTGCCCGAGGCTTATGCTGTTTTCAATCCAATTGTAGATTTTATGCCAGTCATACCTGTACTCTTTTTTCTCTTAGCCTTTGTTTGGCAAGCCGCTGTAAGTTTTCGCATGACACAATCAAACCCAAACGAACAAAATGTTGAATTGAATCGTACCAGTCTATACTGGGGGTTATTACTCATTTTTGTACTTGCTGTTTTATTTTCCAATTATTTCTTCAATATGGAAGTAAATATTCTCGCATTTATTGCTACTGCACTGTTCATTCTAGTTCCGACTGCCTTTTTACTTATCATCTACGTAAAAACGGTCAGTCAAAATGATATGGAAACAGCAACCTTAGTCGCCATCTTCATATCTGGTTTACTTGTAAGCTTTACCGGGTATGCCTTATATACCGCTTTTGGGCAACCCTCTCAACAACTAAGAGATCCATTCGAGGAACACGGAGACATGGAAGCATTGGTTTATACATTCCTGTTAGTCTCGACTCTAGGGATAATTTTTTTCGCTATCTTCTTTCGAGAACCGCCAAAGGTTCCTACTAAAAAGATGTCACCACAAACAGAGACTAAAGCAGGTGTTGGATTCCAAGCTGGTGTTAAAGATTACAAATTGACTTATTATACTCCTGACTATGAAACCAAAGATACTGATATCTTGGCAGCATTTCGAGTAACTCCTCAACCCGGAGTTCCACCCGAGGAAGCAGGGGCTGCGGTAGCTGCCGAATCCTCTACTGGTACATGGACAACTGTGTGGACCGATGGACTTACCAGCCTTGATCGTTACAAAGGCCGATGCTACCACATCGAGCCCGTTGTTGGGGAGCAAAATCAATATATTGCTTATGTAGCTTATCCTTTAGACCTTTTTGAAGAAGGTTCTGTTACTAATATGTTTACTTCCATTGTGGGTAATGTATTTGGGTTCAAAGCCCTACGAGCTCTACGTTTGGAGGATCTTCGAATTCCCCCTGCTTATTCCAAAACTTTCCAAGGCCCGCCCCATGGAATCCAGGTTGAGAGAGATAAATTGAACAAGTATGGTCGTCCCCTATTGGGATGTACTATTAAACCAAAATTGGGGTTATCCGCGAAGAACTACGGTAGAGCAGTTTATGAATGTCTCCGCGGTGGACTTGATTTTACCAAGGATGATGAGAACGTGAACTCACAGCCATTTATGCGTTGGAGAGACCGTTTCTTATTTTGTGCCGAAGCAATTTATAAAGCGCAGGCGGAAACAGGTGAAATCAAAGGACATTATTTGAATGCTACTGCGGCTACATGTGAAGAAATGATGAGAAGGGCCCAATTTGCCAGGGAATTGGGAGTTCCTATCGTAATGCATGACTACTTAACAGGTGGATTCACTGCAAATACTAGCTTGGCTATTTATTGCCGAAACAACGGCCTACTTCTTCACATCCATCGTGCAATGCATGCAGTTATTGATAGACAGAAGAATCATGGTATGCACTTTCGTGTACTAGCTAAAGCGCTACGTATGTCTGGTGGAGATCACATTCACGCCGGTACAGTAGTAGGTAAACTGGAAGGGGAACGTGAAATGACTTTAGGTTTTGTTGATTTACTACGTGATGATTATATTGAAAAAGACCGAAGTCGTGGTATTTTTTTCACTCAAGATTGGGTCTCTATGCCAGGTGTTTTGCCCGTAGCTTCCGGTGGTATTCACGTTTGGCATATGCCTGCCTTGACCGAGATCTTTGGGGATGATTCTGTACTACAGTTCGGTGGAGGAACTTTAGGACACCCTTGGGGAAATGCACCTGGTGCAGTAGCCAATCGGGTAGCTTTAGAAGCGTGTGTACAAGCTCGTAATGAGGGACGTGATCTTGCTCGCGAAAGTACTCAAATTATCCGTGAAGCTTGTAAATGGAGCCCTGAGCTAGCCGCTGCTTGTGAAGTATGGAAGGAAATAAAATTTGATTTCGAACCAGTAGATAAGCTAATGGTTCGAGAGGAAGTAGTAGGATCCACTCGGGCACTACAGTGGAAGTGTGTTGAATCAAGAGCAGACAGTAAGCGCCTTTATTATGGTCGTTTCATTCTGTCCCCACTTCTGAAAGGACAAGCCGATACTATAGGTATCGCCATGCGAAGGGCTTTACTTGGAGAAATAGAAGGAACATGTATCACACGTGCAAAATCTGAGAAGGTACCACATGAATATTCTACGATAGCGGGCATTGAAGAATCAGTACATGAAATTTTAATGAATTTGAAAGAAATTGTATTGAGAAGTAATCTTTATGGAACTCGAGACGCATCTATTTGCGTCAGAGGTCCTAGATGCGTAACTGCTCAAGACATCATCTCACCACCTTCCGTAGAAGTAGTTGATACTACACAACATATAGCTAGCCTGACGGAACCGATTGATTTGTGTATTGGATTACAAATCCAGAGGGATCGCGGATATCGTATGAAAACCACAAAAAACTCTCAAGATGGAAGTTATCCGATAGATGCTGTATCCATGCCTGTTCGAAATGTGAATCATAGTATTCATTCTTATGGAAATGGTAATCAGAAACAAGAGATACTTTTCCTCGAAATATGGACAAATGGAAGTTTAACTCCTAAAGAAGCACTTCACGAAGCTTCCCGTAATTTGATTGATTTATTTATTCCTTTTCTACATGCAGAGGGAGAGGACATTAATTTCGAGGAAAATCAAAACAGGTTTACTGTACCCCCTTTTACCTTTCCTGATAGATTGGCTAATCTAAAGAAAAACAAAAAAGAAATTGCATTGAAATGTATTTTTATTGACCAATCAGAATTGCCTCCCAGGACCTATAATTGTCTCAAAAGGTCCAATATACATACATTATTGGACCTTTTGAGTAACAGTCAAGAAGATCTTCCCAAAAGAACCAGATTCCGTAAACAACATAGAGGAAGAATGAAGGGAATGTCTTATCGAGGTAGTCATATTTGTTTCGGAAGATACGCTCTTCAGGCACTTGAACCATCTTGGATCACATCTAGACAAATAGAAGCGGGGCGAAGGGCAATGACACGATATGCACGTCGTGGTGGAAAAATCTGGGTACGTATATTTCCAGACAAACCCGTTACAATAAGACCCGCGGAAACACGTATGGGTTCGGGGAAGGGATCCCCCGAATACTGGGTATCCGTTGTTAAACCGGGTCGAATACTTTATGAGATGGGTGGAGTATCAGAAACTGTAGCCAGAGCGGCTATTTCAATAGCCGCGTCCAAAATGCCTATAAGAACGCAATTCCTTATTGCGGGAATGACCAGAGTTAGGCGAGGATATATAGCTCGGAGACGTCGAACAAAAATTCGTTTATTTGCAGCAACCTTTCAAGGGGCTCATTCAAGACTTACCCGAGCTGCCACTCAACAGAAAATGAGAGCTTTGGTTTCTGCTCATCGAGATAGAGGCAAGCAAAAGAGATATTTTCGTCGTTTGTGGATCACTCGGATAAATGCGGTAACTCGTGAGAATGGGGTATGCTATAGTTATAGTCGATTAATGCACAATCTGTATAAGAGGCAGTTGCTTCTCAATCGTAAAATACTTGCACAAATAGCTATATTAAATAAGAATTGTCTTCACATAATTTCCAATGAGATCATCAAAATGTCTGCTTACAAAGCGAGAAGAGTAATTGATCAGATTCGCGGGCGTTCCTATGAGGAAACAATTATGATACTAGAACTGATGCCTTATCGAGCATCTTTTCCTATTTTAAAATTGGTTTACTCTGCAGCAGCAAATGCTATTAACAATATGGGTTTGAGCGAAGCTGATTTATTCATTAGTAAAGCAGAAGTCAATGGAGGTACTTTCGTGAAAAAGTTACGACCCCGAGCTCGGGGACGTAGTTATGCGATAAAAAGGCCCACTTGTCATATAACAATTGTATTGAAGGATAAAAAGGGACATACAATGCATTACAGACGTATGATCATTACGCTTCAACCGGGTTATTCTATTCCACCTCTTATAGAGAAAATGGTTCGAGAGGAAGTAGTAGGATCCACTCGGGCACTACAGTGGAAGTGTGTTGAATCAAGAGCAGACAGTAAGCGCCTTTATTATGGTCGTTTCATTCTGTCCCCACTTCTGAAAGGACAAGCCGATACTATAGGTATCGCCATGCGAAGGGCTTTACTTGGAGAAATAGAAGGAACATGTATCACACGTGCAAAATCTGAGAAGGTACCACATGAATATTCTACGATAGCGGGCATTGAAGAATCAGTACATGAAATTTTAATGAATTTGAAAGAAATTGTATTGAGAAGTAATCTTTATGGAACTCGAGACGCATCTATTTGCGTCAGAGGTCCTAGATGCGTAACTGCTCAAGACATCATCTCACCACCTTCCGTAGAAGTAGTTGATACTACACAACATATAGCTAGCCTGACGGAACCGATTGATTTGTGTATTGGATTACAAATCCAGAGGGATCGCGGATATCGTATGAAAACCACAAAAAACTCTCAAGATGGAAGTTATCCGATAGATGCTGTATCCATGCCTGTTCGAAATGTGAATCATAGTATTCATTCTTATGGAAATGGTAATCAGAAACAAGAGATACTTTTCCTCGAAATATGGACAAATGGAAGTTTAACTCCTAAAGAAGCACTTCACGAAGCTTCCCGTAATTTGATTGATTTATTTATTCCTTTTCTACATGCAGAGGGAGAGGACATTAATTTCGAGGAAAATCAAAACAGGTTTACTGTACCCCCTTTTACCTTTCCTGATAGATTGGCTAATCTAAAGAAAAACAAAAAAGAAATTGCATTGAAATGTATTTTTATTGACCAATCAGAATTGCCTCCCAGGACCTATAATTGTCTCAAAAGGTCCAATATACATACATTATTGGACCTTTTGAGTAACAGTCAAGAAGATCTTATGCCCCGGGATGGAAATGAGGGAATGTTCACAATACCTGGATTTAGTCAGATCCAATTTGAGGGATTTTGTAGGTTCGTTGATCAGGGCTTGATGGAAGAATTTCATAAGTTTCCAAAAATTGAAGATACAGACCAAGAAATTGAATTTCAATTATTTGTGGAAAGATATCAATTGGTAGAACCCTTGATAAAAGAAAGAGATGCTGTATATGAATCACTCACATATTCCTCGGAATTATATGTACCCGCGGGATTGATTTGGAAAACCGGTAGAGATATGCAAGAACAAACCATATTTATTGGAAACATTCCTCTAATGAATTCCCTGGGAACCTTTATAGTAAATGGAATATACAGAATTGTAATCAATCAAATATTGCAAAGCCCCGGTATTTACTACCGTTCAGAATTGGACCATAACGGAATTTCTGTTTATACCAGTACCATAATATCAGATTGGGGAGGAAGATCAGAATTAGAAATCGATAGAAAATCAAGGATATGGGCCCGTGTGAGTAGGAAACAAAAAATATCTATTCTAGTTTTATCATCAGCTATGGGTTCGAATCTAAGAGAAATTCTAGATAATGTTTGCTACCCCGAAATTTTCTTGTCTTTTCTGAATGATAGGGAGAAAAAAAAGATTGGGTCAAAAGAAAATGCCATTTTGGAATTTTATCAAAAATTTGCTTGTGTAGGTGGGGATCCGGTATTTTCTGAATCCTTATGTAAAGAATTACAAAAGAAATTTTTTCAACAAAGATGTGAATTAGGAAGGATTGGACGACGAAATATGAACCGGAGATTAAATCTTGATATACCTCAGAGCAATACATTTTTGTTACCACGAGATGTATTGGCTGCCGCGGATCATTTGATCGGAATGAAATTTGGAATGGGTACACTTGACGATATGAATCACTTGAAAAATAAACGTATTCGTTCTGTAGCAGATCTGTTACAGGATCAATTCGGCTTGGCTCTTGTTCGTTTAGAAAATGCAGTTCGAGGAACTATATGTGGAGCAATCAGGCATAAATTGATACTGACTCCTCAAAATTTGGTCAGTTCAACTTCATTAACAACCACTTATGAATCGTTTTTCGGCCTACACCCTTTATCTCAAGTTTTGGATCGAACTAATCCATTGACGCAAATCGTTCATGGGCGAAAATTGAGTTATTTGGGTCCTGGAGGATTGACAGGTCGAACTGCTAGTTTTCGAATACGAGATATCCATCCTAGTCACTATGGACGGATTTGCCCAATTGACACGTCCGAAGGAATCAATGTTGGACTTATTGGATCCTTAGCTATTCATGCCAGGATTGGTCATTGGGGGTCTATAGAGAGTCCGTTTTATGAAGTATATCAGAGATCAAAAGAGACAAAGATGGTTTTTTTATCACCAAGTAGAGATGAATATTATACGGTAGCGACAGGAAATTCTTTGGCTTTGAATCGAGGTATTCAGGAAGAACAGATTGTTCCCGCCCGATACCGTCAAGAATTCCTGACTATTGCATGGGAACAGATTCATCTTCGAAGTATTTTTCCCTTCCAATATTTTTCTATTGGAGCTTCCCTGATTCCGTTTATCGAGCATAATGATGCGAATCGGGCTTTAATGAGTTCGAATATGCAGCGTCAAGCAGTTCCGCTTTCCCGGTCCGAGAAGTGCATTGTTGGGACTGGATTGGAACGACAAGTGGCTCTGGATTCGGGGGTTTCAGCTATAGCCGAATGCGAGGGAAAGATTATTTATACCGATACTCATAAGATCGTTTTATCAGGTCATGGAGACACTATAAGCATTCCATTGGTTATGTATCAACGTTCGAACAAAAATACTTGTATGCATCAAAATCCTCAGGTTCGGCGGGAGAAATGCATTAAAAAAGGACAAATTTTAGCGGATGGTGCGGCTACAGTTGGTGGCGAACTCGCTTTAGGAAAAAACGTATTAGTGGCTTATATGCCATGGGAAGGTTACAATTTTGAAGACGCGGTACTCATTAGCGAACGTCTGGTATATGAAGATATTTATACTTCTTTTCACATCCGTAAATATGAAATTCAGACTCATGTGACAAGCCAGGGTCCTGAAAAAATTACTCATGAAATACCGCATTTGGAAGCTCATTTACTCCGCAATTTAGACAGAAATGGAATTGTGGCGCTGGGATCTTGGGTAGAAACAGGCGATATTTTAGTAGGTAAATTAACTCCTCAGACAGCCAACGAATCATCGTATGCCCCGGAAGATAGATTATTACGAGCCATACTTGGGATTCAGGTATCCACTGCAAAAGAAACTTGTCTAAAACTACCTATAGGCGGAAGGGGTCGAGTTATTGATGTGAGATGGATCCAGAAAAAGGGAGGTTACAGCTATAATCCAGAAACGATTCGTGTATATATTTCACAGAAACGTGAAATCAAAGTGGGTGATAAAGTAGCTGGAAGACACGGGAATAAAGGTATCATTTCCAAAATTTTATCTAGACAAGATATGCCTTATTTGCAAGATGGAACGCCGGTTGATATGGTTTTCAACCCATTAGGAGTACCTTCACGAATGAATGTGGGACAAATATTTGAATGCTCGCTCGGGTTAGCGGGGGACCTGCTAGACAGACATTATAGAATAGCACCTTTTGATGAGAGATATGAGCAAGAGGCTTCGAGAAAACTAGTGTTTTCTGAATTATATGAAGCCAGTAAGCAAACAGCAAATCCATGGGTATTTGAACCCGAATATCCCGGAAAAAGCAGAATATTTGATGGAAGAACGGGGGATCCTTTTGAACAGCCTGTTCTAATAGGAAAGTCCTATATCCTGAAATTAATTCATCAAGTTGACGATAAAATCCACGGTCGTTCCAGTGGACATTACGCACTTGTTACACAACAACCTCTTAGAGGAAGGGCCAAACAGGGCGGACAGCGCGTAGGAGAAATGGAAGTTTGGGCTCTCGAAGGGTTTGGTGTTGCTCATATTTTACAAGAGATGCTTACTTATAAATCTGATCATATCCGAGCTCGTCAGGAAGTACTTGGTACTACAATCATTGGAGGAACAATACCTACCCCCGAGGATGCTCCAGAATCTTTTCGATTGCTCGTTCGCGAATTACGATCTTTGGCTTTGGAACTGAATCATTTCCTTGTATCTGAGAAGAACTTCCAGATTAATAGGAAGGAAGCTATCGACCGGTATAAACATCAACAACTTCAAATTGGATCAGTTTCTCCTCAACAAATAAGTGCTTGGGCCAACAAAATCCTACCTAATGGAGAGATAGTTGGAGAGGTCACAAAACCCTATACTTTTCATTACAAAACCAATAAACCGGAAAAAGATGGATTATTTTGTGAAAGAATCTTTGGACCTATAAAAAGTGGAATTTGCGCTTGTGGAAATTATCGAGTAATCGGCGCTGAAAAAGAAGACCCCAAATTTTGTGAACAATGTGGAGTCGAATTTATTGATTCTCGGATACGAAGATATCAAATGGGATACATCAAGCTCGCATGTCCAGTGACTCATGTGTGGTATTTGAAACGTCTTCCTAGTTATATCGCGAATCTTTTAGATAAACCCCTTAAGGAATTAGAAGGCCTAGTATACTGCGATTTTTCTTTTGCTAGGCCCATAGCTAAAAAACCGACTTTCTTACGATTACGAGGTTTATTCGAATATGAAATCCAATCCTGGAAATACAGCATCCCCCTTTTTTTTACTACCCAAGGCTTCGATACATTTCGAAATCGAGAAATCTCTACCGGAGCGGGTGCTATCAGGGAACAATTAGCCGATTTGGATTTGCGAATTGTTATCGATAATTCATCGGTAGAATGGAAGGAATTAGGAGACGAAGGGTCCACTGGGAATGAATGGGAAGATAGAAAAATTGGACGAAGAAAGGATTTTTTAGTTAGACGCATGGAATTAGCTAAACATTTTATTCGAACAAATGTAGAACCAGAGCGGATGGTTTTGTGCCTATTACCAGTTCTTCCTCCCGAGTTGAGACCAATTATTCAGATAGATGGGGGTAAACTAATGAGTTCGGATATTAATGAACTCTATAGAAGAGTTATCTATCGGAACAATACTCTTACCGATCTATTAAAAACAAGTAGATCTACGCCAGGGGAATTAGTAATGTGTCAGGAGAAATTGGTGCAAGAAGCCGTAGATACACTTCTTGATAATGGAATCCGCGGACAACCAATGAGGGATGGCCATAATAAAGTGTACAAGTCATTTTCAGATGTAATTGAAGGCAAGGAGGGGAGATTTCGTGAGACTTTACTTGGTAAACGGGTCGATTATTCGGGTCGTTCCGTCATTGTCGTAGGCCCTTCACTTTCATTACATCGATGTGGATTACCTCGAGAAATAGCAATAGAGCTTTTCCAGACATTTGTAATTCGCGGTCTAATCAGACAACATCTTGCTTCTAACATAGGAATTGCTAAAAGCAAAATTCGGGAAAAAGAACCGATCGTGTGGGAAATACTTCAAGAAGTTATGCAGGGACATCCTGTATTGCTAAATAGAGCGCCCACCCTGCATAGATTAGGCATACAGGCGTTCCAACCCGTTTTAGTGGAGGGACGTGCTATTTGTTTACATCCATTAGTTTGTAAGGGATTCAATGCAGATTTTGATGGAGATCAAATGGCTGTTCATGTACCTTTATCTTTGGAAGCTCAAGCAGAGGCTCGTTTACTTATGTTTTCTCATATGAATCTCTTGTCACCAGCTATTGGAGATCCCATTTCTGTACCAACTCAAGATATGCTTATTGGCCTCTATGTATTAACGATGGGGAATCATCGAGGTATTTTTGTAAATAGGTATAATCCATGTAATCGCAGAAATTATCAAAATAAAACAGTTGACAATAATAACTATAAACATACGAAAGAGAAAAAACCCTATTTTTTTAGTTCCTATGATGCGCTTGGAGCTTATCAGCAGAAACGAATCAATTTACATAGTCCTTTGTGGCTCCGGTGGCGACTAGATCAACGTGTCATTGGTTCAAGAGAAGTTCCTATCGAAGTTCAATATGAATCTTTGGGTACCTATCAGGAGATTTATGGGCACTATTTAATAGTAAGAAGTGTAAAAAAAGAAATACTTTGTATATACATTCGAACCACTGTTGGTCATATTTCTTTTTATCGAGAAATAGAAGAATCCGTACAAGGGTTTTGTCGAGCCTACTCAATGAAACGACTTATTAGCAGATTAATAGATCACTTCGGAATGGCATATACATCACACATCCTGGATCAACTAAAGACTCTGGGTTTTCGGCAAGCCACTGCTACATCTATTTCATTAGGAATTGATGATCTTTTAACAATACCTTCTAAAGGATGGCTAGTCCAAGATGCTGAACAACAAAGTTTTATTTTGGAGAAACACCATTCTTATGGAAATGTACACGCGGTAGAAAAATTACGTCAATCCATTGAGATATGGTATGCTACAAGTGAATATTTGAGACAAGAAATGAATCCTAATTTTCGGATGACTGATCCTTCTAATCCAGTCCATACGATGTCCTTTTCGGGAGCTAGAGGAAATGCATCTCAGGTGCACCAATTAGTAGGTATGAGAGGACTAATGTCGGATCCCCAGGGACAAATGATTGATTTACCCATCCAAAGCAATTTACGTGAAGGACTTTCTTTAACCGAATATATAATTTCCTGCTACGGAGCCCGCAAAGGAGTTGTAGATACTGCTGTACGAACATCAGATGCCGGATACCTCACTCGTAGACTTGTTGAAGTAGTTCAACACATTGTTGTACGCAGAACAGATTGTGGCACTATCCGAGGTATTTCTGTGCAACCTCGAAACGGGATGACGGAAAGGATGTTTTTTCAAACACTAATCGGTCGTGTATTAGCAGACGATGTATATATAGGTCTACGATGCATTGCCGCTCGAAATCAAGATATTGGGATTGGACTTGTCAATCGATTCATAACCTTTCGAGCACAACCAGTATATATTCGAACTCCCTTTACTTGTAGGAGTACCTCTTGGATCTGTCAATTATGTTATGGCCGGAGTCCTACTCACGGCGACCTGGTCGAATTGGGGGAAGCGGTAGGTATTATTGCGGGACAATCAATTGGGGAACCGGGGACTCAACTAACATTAAGAACCTTTCATACTGGTGGAGTATTCACAGGGGGTACTGCAGAACATGTACGAGCTCCTTCTAATGGAAAAATCAAATTCAATGAGGAGTTGGTTCATCCCACACGTACACGTCACGGACATCCTGCTTTTATATGTTCTATAGACCTGTATGTAACTGTTGAGGGTAGGGATATTATACATAATGTCAATATTCCACCAAAAAGTTTTATTTTAGTTCAAAACGATCAATATGTAGAATCAGAACAAGTGATTGCCGAGATTCGCGCCGGAACATCCACTTTTAATTTTAAAGAGAGGGTCCAGAAACATATTTATTCCGAATCAGCGGGAGAAATGCACTGGAGTACCGATGTCTACCATGCACCTGAATATACATACGGTAATGTTCATCTATTACCAAAAACAAGTCATTTATGGATATTATCCGGAGGGCTATACAGATCCAGTATAGTGTCTTCGTCGCTCCACAAGGATCAAGATCAAACGAATGCTCATTCTTTTTCTGTTGAACGGCGATATATTTCTGACCTCTCAATGACTAATGATCGAGGGAGACACAAATTATTTGATCTTTCTGGTAAAGGGGGGGATAGGATTCTTGATTATTCAAGACCCGATCAAATCATATCCAGGGGTCATTGGAATTTTATATACCCTTCTATTCTCCACGAGAATTCAGATTTCTTAGCGAAGAGGCGAAAAAATAGATTCATCATCCCGTTCCAATATGATCAAGAAGGGGAGAAAGAACTACTACCGCATTCTGGTATTTCGATCGAAATACCCATAAACGGTATTTTGCGTAGAAATAGTATTCTTGCTTATTTTGACGATACACGATACAGAAGAAGCAGTTCCGGAATTACTAAATACGGGACCGTAGAGATAGATTCAATCGTTAAAAAAGAGGATTTCATTGAGTATCGAGGAACAAAAGAATTTAGTTCGAAATACCAAATGAAAGTAGATCGATTTTTTTTCATTCCCGAAGAAGTGCATATCTTACCCGGATCTTCGTCCATAATGGTCCGGAACAACAGTCTCATCGGAGTAGACACACGAATCACTTTAAATATAAGAAGCCGAGTGGGTGGATTGGTTCGAGTGGAGAGAAAAAAAAAAAATATTGAACTCAAAATTGTTTCTGGAGATATCCATTTTCCTGGAGAGACAGATAAGATATCCAGGCACAGCGGTATCTTGATACCGCCAGGAACGGAAAAAAAAAACTCTAAGGAATCAAAAAAATTGAAAAATTGGATCTATGTCCAGCGGATCACGCCCACTAAGAAAAAGTATTTTGTTTTGGTCCGACCCGTAGCCACATATGAAATAGCAGATGGGATCAATTTAGCAACGCTTTTCCCTCAGGATCTATTGCAGGAAAGGGATAATGTTCAACTTCGAGTTGTTAATTATATCCTTTATGGAAATGGCAAACCGATTCGAGGAATTTCTCACACAAGTATTCAATCAGTTCGTACTTGCTTAGTATTGAATTGGGACCAAGAACAAAATGGTTCTATAGAAGGTGTTCGTGCTTCCTTTGTTGAAGTAAGGGCAAACGATCTTATTAGAGATTTCATAAGAATTGAGTTATGCAAGTCCGCTATTTTGTATACCGGAAAGAGGAAGGATATCGCAGGTTCAGGATTGATCCACGATAATGTATCGGATCGCACAAATATCAATCCTGTTTATTTGAAGGATAAGATTCCTTCATTTACTCAACATCAAGGGACTGTTGGTACGTTGTTGAATCGAAATAAGGAATGCCAATCTTTGATTCTTTTGTCATCATCTAATTGTTCTCGAATTGGTCCATTTAATGGTTCAAAATATCACAATGTGCCAAAAGAAGAGGATCCTATAATTCCAATTAGAGATTCGCTGGGTCTTTTAGGTACTACTGTACCAAAAATTGCGAATTTTTATTTATCTTACCGTGTAATAACTCATAATCATATCTTGTTAACTAAATATTTGCTACGTGACCGTTTAAAACAGGCTTTCCAAGTACTTAGATATTGTTTAATGGATGAAAATAGGAGAATTTATAATCCCGATCCGTGCAGTAACATCATTTTTAATGCATTCGATTTGAATTGGCGCTTTCTCCATCACGATTATTCTGAAGAGACATCCACAATACTTAGCCTTGGACAATTTGTTTGTGAAAATGTATGTCTATTTAAACACGGACCACAGATA---AAATCGGGTCAAGTTATAATTGTTCATGTTGACTCCTTTGTAATAAGAGCAGCCAAGCCGTATTTGGCCACTCCAGGAGCAACTGTTCATGGCCATTATGGAGAAATACTTTACGTAGGAGATACATTAATTACATTTATATATGAAAAATCAAGATCTGGTGATATAACGCAGGGTCTTCCAAAAGTAGAACAAGTGTTAGAAGTACGTTCAATTGATTCCATATCGACGAACCTCGAAAAAAGGGTTGAAGGTTGGAACGAACATATAACAAAAATTCTTGGAATTCCCTGGGGATTCTTGATCGGCGCCGAGTTAACCATAGCGCAAAGTCGTATCTCTTTGGTTAATAAGATCCAAAAAGTTTATCGATCTCAGGGGGTGCAGATTCATAATAAGCATATAGAGATTATTGTACGTCAAATAACATCAAAAGTGTTGGTTTCAGAAGATGGAATGTCTAATGTTTTTTCACCGGGAGAACTTATCGGATTGTTGCGGGCGGAACGAACAGGTCGCGCTTTGGAAGAAGCGATCCGTTATCGAGCAATCTTATTGGGAATAACAAGAGCGTCTTTGAATACTCAAAGTTTCATATCCGAAGCGAGTTTTCAAGAAACTGCTCGAGTTTTGGCAAAAGCGGCTCTACGGGGTCGTGTTGATTGGTTGAAAGGCCTGAAAGAGAACGTTGTTCTAGGGGCGATGATACCCGTCGGTACGGGATTCAAAGCATTAGTACACCGGTCAAGAAAACCCAACAACATTCATTTGGAAATTAAAAAGAATAATCTATTTGAGGGGCAAGTGGATGATATTTTGTTCTACCACATGACAAAAAGATATTGGAACATCGATTTGGAAGAGATGATGGAAGCAGGAGTGCATTTTGGTCACGGTACTAGGAAATTGAATCCTAGAATGGCACCTTACATTTCTGCAAAGCGTAAAGGTATTCATATTACAAATCTTACTAGAACTGCTCGTTTTTTATCAGAAGCCTGTGATTTACTTTTTGATGCAGCAAGTGGGGGAAAACACTTCTTAATCGTTGGTACCAAAAAGAAAGCAGCTGATTCAGTAGCATCGGCTGCAATAAGGGCTCGGTGTCATTATGTTAATAAAAAATGGCTTGGTGGTATGTCAACGAATTGGTCCACTACAGAAACGAGACTTCAAAATTTTAGGGACTTAAGAGCAGAACAAAAGGCTGGGAAAATCGACCGTCTCCCGAAAAGGGATGCAGCAATGTTGAAGAGACAATTATCTACCTTGCAAACATATCTGGGTGGGATCAAATATATGACGGGTTTACCTGATATTGTAATCATCGTTGATCAGCAAGAAGACTATACGGCTCTTCGAGAATGTGTCATTTTAGGAATTCCGACTATTTGTTTAATCGATACAAATTCTGACCCGGATCTCGCAGACATTTCGATTCCCGCCAACGATGACGCTATAGCTTCAATCCGATTGATTCTTAACAAATTAGTATTCGCAATTTGCGAGGGTCGTTCTAGCTATATGGGTTTACAGGAAGATGAAAAAATACGGGAGTGTATCAAGAATTATGTACAAAAAAAACCGAGACTGTCTTCAGGATTCGAAGGAATAGCGCGTATAGAAATTAAAAAAAGAATCGATCTGATCCAGGTCATAATCTATATCGGATTTCCTAATTTATTCATAGAGGGTCGAACGCAAGGAATCAAAGAATTACAGATGAGTGTACAAAAAAGATTAAATTCTGTGAATCAGAGACTCAACATTGTTATCGCAAGAATTTCAAAACCGTATGGACAACCCGATATTCTTGCTGAATATATAGCTTTACAACTAAAAAATAGAGTTTCGTTTCGAAAAGCAATGAAAAAAGCTATTGAATTGACTGAACAAGCAGATACAAAAGGAATTCAAATTCAAATCGCAGGACGTATCGATGGAAAAGAAATTGCACGTGTCGAATGGATAAGAGAAGGTAGGGTTCCCCTACAAACCATTCGAGCTAAAATTGATCATTGTTTCCATAAAGTTCAAACTATCTATGGGGTATTAGGCATAAAAATTTGGATATTTGTAGGCGAGGAAATGTCTCGCTACCGAGGGCCTCGTTTAAAAAAAATACGCCGTCTAGGGGCTTTACCCGGACTAACTAGTAAAGGAACTAGACCCGGAAGTGATCTTAGAAATCAATTTCGTTCTGGTAAAAGATCCCAATATCGTATTCGTCTTGAAGAAAAACAGAAATTGCGTTTTCATTATGGTCTGACAGAGCGACAATTACTTAGATATGTTCATATCGCCGGAAAAGCCAAAGGATCAACAGGTCAGGTTTTACTACAACTACTTGAAATGCGTTTGGATAACGTCCTTTTTCGATTGGGTATGGCTCCTACGATTCCTGGAGCCCGGCAATTAGTTAACCATAGACATATTTTAGTTAATGATCGTATAGTAGATATACCAAGTTATCGTTGCAAACCCAGAGACATTATTACTACGAAGGATAAGCAAAGATCGAAAGTTCTGATTCAAAATAATATGGATTCATCGACCCGCGAGGAATTGCCAAAACATTTGACTCTTGACTCATTCCAACATAAAGGATTAGTAAATCAAATCATAGATAGTAAATGGGTCGGTTTGAAAATGAATGAGTTGTTAGTTGTGGAATATTATTCCCGCATGTCACGTCGAGGTACTGCAGAAGAAAAAACTGCAAAATCCGATCCAATTTATCGTAATCGATTAGTTAACATGTTGGTTAACCGTATTCTGAAACACGGAAAAAAATCATTGGCTTATCAAATTATCTATCGAGCCTTGAAAAAGATTCAACAAAAGACAGAAACAAATCCACTATCTGTTTTACGTCAAGCAATACGTGGAGTAACTCCCGATATAGCAGTAAAATCAAGACGTGTAGGCGGATCGACTCATCAAGTTCCTATTGAAATAGGATCTACACAAGGAAAAGCACTTGCCATTCGTTGGTTATTAGCGGCATCCCGAAAACGTCCGGGTCGAAATATGGCTTTCAAATTAAGTTCCGAATTAGTAGATGCTGCCAAAGGGAGTGGCGATGCCATACGCAAAAAGGAAGAGACTCATAAAATGGCAGAGGCAAATAGAGCTTTTGCACATTTTCGTATGGGTAAGGACACTATTGCCGATATAATAACTTCTATAAGAAATGCTCAAATGGCTAAAAAGGGGACAGTTCGAATAGCATCTACGAATCTTACTGAAAACGTTGTTAAAATACTTTTGCGAGAAGGTTTTATTGAAAACGTTAGAAAACATCGGGAAAGTAATAAAGATTTCTTGGTTTTAACCCTGCGACATAGAAGGACTAGGAAAGGGATATATAGAACTATTTTAAAGCGTATCAGCCGACCTGGTTTACGAATCTATTCCAACTATCAAGGAATTCCCAAGATTTTAGGCGGAATAGGGATTGTAATTGTTTCTACTTCTAGAGGTATAATGACAGATCGGGAGGCTCGACTACAGGGAATTGGAGGAGAAATGTTATGTTATATATGTATGACAAAAACTATACCAAGAATTGGTTCACGTAGGAATGGACGTATTGGTTTACGTAAGACTGGACGTAGAATACCAAAAGGAATTATTCATGTTCAGGCAAGTTTCAACAATACCATTGTGACTGTTACAGATGTTCGGGGTCGAGTAGTTTCTTGGTCCTCCGCCGGCACTTGTGGATTCAAAGGCACAAGAAGAGGGACGCCGTTTGCGGCTCAAACCGCAGCGGGAAATGCTATTCGTACAGCAGTAGATCAGGGTATGCAACGAGCAGAAGTTATGATAAAAGGTCCTGGGCTCGGAAGAGACGCAGCATTACGAGCCATTCGTAGAAGCGGCATATTATTAAATTTCGTACGTGACGTGACCCCTATGCCACATAATGGATGTAGACCTCCTAAAAAAAGACGTGTGATGGCAAGGAAAGGTTTGATTGAGAGGGAGAAGAAGAGGAAGAAATTGGAACAGAAATATCATTCGATTCGTGGATCCTCAAAAAAAGAAATAAGAAAAGTTCCATCGTTGAGTGACAAATGGGAAATTCATGGAAAATTGCAATCCCCACCACGTAATAGTGCACCTGTACGTCTTCATCGACGTTGTTTTTTGACCGGAAGACCCAGAGCTAACTATAGGGATTTTGGGTTATCCGGACACGTACTTCGAGAAATGGTTCAGGCATGTTTGTTGCCGGGCGCAACAAGATCAAGTTGGATTCCGCAAGAAGAAAAAGAAGAAAACCGGGGATCTGTTGAATTTCAAGTATTCAGTTTCACCAATAAGATACGGAGACTTACTTCACATTTGGAATTCCACAGAAAAGATTATTTATCCCAGAGAGGTTTACGAAAAATTCTAGGAAAACGTCAACGGCTGCTGGCTTATTTGTCAAAGAAAAATAGAGTACGTTATAATAAATTAATTGGTCGGTTGGATATTCGGGAGCCAATGGATAAATCCAAGCAACTTTTTCGTAAATCCAAGCGATCTTTTCGTAGGCGTTTGCCCCCAATTGGATCGGGGGATCGAATTGATTATAGAAACATGAGTTTAATTAGTCGATTTATTAGTGAACAGGGAAAAATATTATCTAGACGAGTGAATAGATTGACCTTGAAACAACAACGATTGATTACTATTGCTATAAAACAAGCCCGTATTTTATCTTCGTTACCTTTTCTTAATGTGACACGTTCATTAAAAAAAAATCCTTTTGTGGCCAATCATTTATTGGAAAAAATTGAGAAGCTCAACATGAAAGAGGAGAAAGAAATAATAGTAACTTGGTCCCGGGCATCTACCATTATACCCACAATGATCGGTCATACAATTGCTATTCATAATGGAAAGGAACACTTACCCATTTATATAACAGATCGTATGGTCGGTCACAAATTGGGAGAATTCACACCTACTCTTACTTTCCGGGGACACTCGAGAAACGATAATAAATCTCGTCGTATGCCTAGATCTCGAATAAATGCAAATTTTATTGACAAGACCTCTACAATTGTAGCCAATATCTTATTACGAATAATTCCGACCACTTCAGGAGAAAAAGAGGCATTTACTTATTACAGAGATGGTATGTCAGCCCAATCCGAAGGAAATTATGCGGAAGCTTTACAGAATTATTATGAAGCTACGCGACCAGAAATTGATCCCTACGATCGAAGTTATATACTTTATAACATAGGCCTTATACACACAAGTAACGGAGAACATACGAAGGCTTTGGAATATTATTTCCGAGCACTAGAACGAAATCCATTCTTACCGCAAGCTTTTAATAATATGGCCGTGATCTGTCATTACCGGGGAGAACAGGCCATTCGACAGGGCGATTCTGAAATTGCGGAGGCTTGGTCCGATCAAGCTGCTGAGTATTGGAAACAAGCTATAGCTCTTACTCCAGGTAATTATATTGAAGCGCAGAATTGGTTGAAGATCACAAGGCGGTTCGAAATGAACTGGCGATCAGAACATATATGGATAGAATTTATAACGGGGTCTCGAAAAACAAGTAATTTTGGCTGGGCCTGTATCCTTTTTTTAGGTTCACTAGGATTCTTAGTGGTTGGAGCTTCCAGTTATCTTGGTAGGAATCTGATATCTGTATTCCCATCTCAGCAAATAGTTTTTTTTCCACAAGGGATCGTGATGTCTTTCTATGGGATTGCAGGACTGTTCATTAGCTCCTATTTGTGGTGCACTATTTCGTGGAATGTAGGTAGTGGTTATGATCGATTCGATAGAAAAGAAGGAATAGTGTGTATTTTTCGTTGGGGATTTCCTGGAATAAATCGTCGCATTTTCCTTCGATTCTTTATAAGAGATATCCAGTCTATTAGAATAGAAGTTAAAGAGGGTCTTTATTCTCGTCGTGTCCTTTATATGGAAATCAGAGGTCAGGGAGCGATTCCCTTGACTCGTACTGATGAGAATTTGACTCCACGAGAAATTGAACAAAAAGCGGCTGATTCGGCCTATTTCTTGCGTGTCCCAATCGAG
>Amana anhuiensis
ATGGCAACTCTTCGAGCCGACGAAATTAGTAATATTATCCGTGAACGTATTGAACAATATAATAGAGAAGTAAAGATTGTAAATACTGGTACCGTACTTCAAGTAGGCGACGGCATTGCTCGTGTTCATGGTCTTGATGAAGTAATGGCAGGTGAATTAGTTGAATTTGAAGAAGGTACAATAGGTATTGCTCTGAATTTGGAATCAAATAATGTTGGTGTTGTATTAATGGGCGATGGTTTGATGATACAAGAGGGAAGTTCTGTAAAAGCAACCGGAAGAATTGCTCAGATACCCGTGAGTGAGGCTTATTTAGGTCGTGTTATAAATGCTCTGGCTAAACCTATTGATGGGAGAGGTGAAATTTCAGCTTCTGAATCTCGGTTAATTGAATCTCCTGCCCCAGGTATTATTTCGAGACGTTCTGTATATGAGCCTCTTCAAACAGGGCTTATTGCCATTGATGCAATGATCCCTATAGGACGCGGTCAGCGAGAATTAATTATTGGGGACAGACAGACCGGCAAAACAGCAGTAGCCACAGATACGATTCTCAATCAAAAAGGGAAAAATGTAATATGTGTTTATGTAGCGATTGGTCAAAAAGCATCTTCTGTGGCTCAAGTAGTTACTACTTTCCAGGAACAGGGGGCAATGGAATATACTATTGTGGTAGCCGAAACGGCGGATTCACCTGCTACATTACAATACCTTGCTCCTTATACAGGAGCAGCGCTGGCTGAATATTTTATGTATCGTAAACGACATACTTCAATAATTTATGATGATCTTTCTAAACAGGCACAAGCTTATCGTCAAATGTCTCTTCTATTAAGAAGACCCCCCGGTCGCGAGGCTTATCCAGGGGATGTTTTTTATTTGCATTCACGACTTTTGGAAAGAGCTGCTAAATTAAGTTCTTATTTAGGTGAAGGAAGTATGACTGCTTTACCAATAGTTGAGACTCAATCTGGAGATGTTTCAGCTTATATTCCTACTAATGTAATTTCCATTACAGATGGACAAATATTTTTATCCGCCGATCTATTCAACGCTGGAATACGACCTGCTATTAATGTAGGTATTTCTGTTTCTAGAGTAGGATCTGCAGCTCAAATAAAAGCCATGAAACAAGTAGCCGGCAAATTAAAATTGGAACTAGCTCAATTCGCGGAATTAGAAGCCTTTGCCCAATTTGCTTCTGATCTTGATAAAGCTACTCAGAATCAATTGGCAAGAGGTCAACGATTACGCGAGTTACTCAAACAATCCCAAGCAGACCCTCTTCCGGTGGAAGAACAGGTAGTTACTATTTATACCGGAGCGAATGGCTATCTTGATCCATTAGAAGTCGGACAGGTCAAAAAATTTCTCGTTCAGTTACGTAACTACTTAAAAAAGAATAAACCTCAATTCGAAGAAATTATATCTTCTACCAAAACATTCACCGAGCAAGCGGAAGCCCTTTTGAAAGAAGCTATTCCGGAACAGGTCGAACAGTTTTTACTTCAGATAAATCCTACTACTTCTGGTCTTGGCGTTTCCACGCTTGAAGAAAAAAACCTAGGGCATATCGCTCAAATTATTGGCCCGGTATTGGATGTTGTTTTTCCCCCCGGCAAAATGCCTAATATTTTTAATGCTTTGATAGTTAAGGGTCGAGATACTGTTGGTCAACAAATTAATGTTACTTGTGAGGTACAACAATTATTAGGAAATAATCGAGTTAGAGCTGTCGCTATGAGTGCTACAGATGGGCTGATGAGAGGGATGGAAGTGATTAACACGGGAGCTCCTCTAAGTGTTCCAGTCGGAGGAGCTACTCTTGGACGAATTTTCAATGTTCTTGGGGAACCTGTTGATAATTTAGGTCCGGTGGATACTCGCACAACATCTCCTATTCATAGATCTGCGCCTGCCTTTATACAGTTAGATACAAAATTATCAATCTTTGAAACAGGAATTAAAGTGGTGGATCTTTTAGCTCCCTATCGCCGTGGAGGAAAAATAGGACTATTTGGAGGAGCTGGAGTAGGTAAAACAGTACTCATCATGGAATTGATTAACAACATTGCCAAAGCTCATGGAGGCGTATCCGTATTTGGCGGAGTAGGCGAACGTACTCGTGAAGGAAATGATCTCTACATGGAAATGAAAGAATCTGGAGTGATTAATGAAAAAAATATTGCGGAATCAAAAGTGGCTCTAGTCTATGGTCAAATGAATGAACCGCCGGGAGCTCGTATGAGAGTTGGTTTGACTGCCCTAACCATGGCAGAATATTTCCGGGATGTTAATGAGCAAGACGTACTTTTATTCATCGACAATATCTTTCGTTTCGTCCAAGCGGGATCAGAAGTATCCGCCTTATTAGGAAGAATGCCTTCTGCAGTAGGCTATCAACCTACACTTAGTACAGAAATGGGTTCTTTGCAAGAAAGAATTACTTCTACCAAAGAGGGATCCATAACTTCGATCCAAGCAGTTTATGTACCTGCAGACGATTTGACTGACCCTGCTCCTGCCACGACATTTGCACATTTAGATGCTACTACCGTACTATCAAGAGGATTAGCTGCCAAAGGTATTTATCCGGCAGTGGATCCTTTAGATTCCACGTCAACTATGTTACAACCTCGGATTGTTGGCGAGGAACATTATGAAATTGCGCAAAGAGTTAAGCAAACTTCACAACGTTACAAAGAACTTCAAGACATTATAGCTATCCTTGGGTTGGATGAATTATCCGAAGAGGATCGTTTAACTGTAGCAAGAGCACGAAAAATTGAGCGTTTTTTGTCACAACCCTTCTTCGTGGCAGAAATGACCTTAAATCTTTGTGTACTGACTCCTAATCGAATTATTTTGGATTCAGAAGTGAAAGAAATTATTTTATCTACTAATAGTGGCCAAATTGGCGTATTACCTAACCATGCCCCTATTGCCACAGCTGTAGATATTGGTCTTTTGAGAATACGCCTCAATGATCAATGGTTAACTGTGGCTCTGATGGGCGGTTTCGCTAGGATAGGTAATAATGAGATAACTATTTTAGGAAATGATGCGGAGATGAGTACTGACATTGATCCGCAAGAAGCTCAACAAGCTCTTGAACTAGCTAAAACTAACTTAGGTAGAGCTGAAGGTAAGAAACAGGCAATTGAGGCAAATCTAGCTCTCAGGCGGGCTAGGACACGAGTAGAGGCTATCAATGCTAGTATGAAAAATATAACCGATTTTTTCGTTTCCTTGGGCTATTGGCCATCCGCCGGAAGTTTCGGATTTAATACCGATATTTTAGCAACAAATCTAATAAATCTAAGTATAGTGCTTGGTGTATTGATTTTTTTTGGAAAGGGAGTGTTAAATGATTTATTAGATAATCGAAAACAGAAGATCTTGAGTACTATTCGAAATTCTGAAGAATTACGTAAAGGGGCCATTGAGCAGCTTGAAAGAGCCCGGGCTCGCTTACGGAAAGTGGAAATTGAAGCGGATGAGTATCGAATAAATGGATACTCTGATATAGAACGGGAAAAAGTAAATTTAATTAATGCTACTAGTGATAATTTGGAACGACTAGAAAATTACAAAAATGAAACCCTTCATTTTGAACAACAAAGAGCAATTAATCAGGTTCGACAACGAGTTTTCCAACAAGCCTTACAAGGAGCTCTAGGAACTCTTAATAGTTGTTTGAATAACGAGTTACATTTCCGTACCATCAGCGCCAATATTAGCACCCTCGGGGCCATGGAAATGAATCCACTGATTTCTGCCGCTTCCGTTATTGCCGCTGGATTGGCCGTAGGGCTTGCTTCCATTGGGCCTGGAGTAGGCCAAGGTACTGCTGCGGGCCAAGCTGTCGAGGGTATTGCGAGACAACCAGAAGCGGAAGGTAAAATAAGAGGTACTTTATTGCTTAGTCTAGCTTTTATGGAAGCTTTAACAATTTACGGACTAGTCGTGGCATTAGCACTTTTATTTGCAAATCCTTTTGTTATGAATGCTATACCATGTTCCATTAAAACACTCAATGGGTTATACGATATATCGGGTGTAGAAGTAGGCCAACATTTATATTGGCAAATAGGAGGTTTACAAATCCATGCCCAAGTACTTATCACTTCTTGGGTCGTAATTGCTATCTTATTAGGTTCAGTCATCATAGCAGTTCGGAATCCACAAACAATTCCGACCGGCGGTCAGAATTTCTTCGAATATGTCCTTGAATTTATTCGAGACTTGAGTAAAACTCAGATTGGAGAAGAATATGGCCCCTGGGTTCCCTTTATTGGAACTATGTTCCTATTTATTTTTGTTTCTAACTGGTCAGGTGCTCTTTTACCTTGGAAACTTATACAGTTACCTCATGGGGAGTTAGCTGCGCCCACAAATGATATAAATACTACTGTTGCTTTAGCTTTACCCACGTCAGTGGCATATTTTTATGCGGGTCTTACCAAAAAAGGATTGGGGTATTTTGGGAAATACATCCAACCAACTCCAATACTTTTACCAATTAACATCCTAGAAGATTTTACAAAACCTTTATCTCTTAGTTTTCGACTTTTCGGGAATATATTGGCTGATGAATTAGTAGTTGTTGTTCTTGTTTCTTTAGTACCTTCAGTAGTTCCTATCCCCGTTATGTTTCTTGGTTTATTTACAAGCGGTATTCAAGCTCTTATTTTTGCAACTTTAGCCGCGGCTTATATAGGTGAATCCATGGAGGGTCATCATATGATATTTGCGACTATAGAACATATATTAACTCATATCTCTTTTTCGATCATTTCAATTGTAATTACGATTCATTTTATAACCTTATTTTTTCACGAAATCGTAGGATTACACAATTCATTGGAAAGAGGTATGATAGCTACTTTTTTATCTATAACAGGATTATTAGTTATTCGTTGGATTTATTCGGGTCATTTCCCATTAAGTAATTTATATGAGTCATTAATCTTCCTTTCATGGAGTTTCTCCCTTATTCATATGATTCCTAAAATACGAAATCATAAAAATGATTTAAGCGTAATAACCGCGCCAAGTGCTATTTTTACTCAAGGTTTCGCCACGTCCGGTCTTTCAACCGAAATGCATCAATCCACTATATTAGTACCTGCTCTACAATCTCAGTGGTTAATGATGCATGTAAGTATGATGTTATTAAGCTATGCAGCTCTTTTATGTGGATCATTATTATCAATCGCTCTTTTAGTCATTACATTTAGAAAAAACATCGATCTTTTTTTTACAAGGAAGAATTTATTAATTAAATCATTTTTCGTTGGCGAAGTCGAATATTTAAATGATAAAAGAAGTGTTTTTAAAAACACTTCTTTTATTTCATTTCGAAATTATTACAAATATCAATTGACTCAACGTTTGGATTATTGGAGTTATCGTGTCATTAGTTTAGGATTTACCTTTTTAACCATAGGCATTCTTTCTGGAGCAGTATGGGCTAATGAGGCTTGGGGATCTTATTGGAATTGGGACCCTAAGGAAACTTGGGCATTTATTACTTGGATCATATTTGCGATTTATTCACATACTAGAACAAATCAAAATTTACAAGATATACATTCGGCACTTGCAGCTTCTATAGGATTTCTTATAATTTGGATATGTTATTTTGGGATCAATCTATTAGGAATAGGTTTACATATGATAAAGGAATACCCAGAAACACATATACAAAAGCTTCGTATAGGAATACACAAGGAAACAGTACAATTAGTCAAAACACACGATGAGTATAATTTCCATATCATTTTTAATTTCTCGACAAATATAATCTGTTTCGCTATTCTAAGTGGTTATTTTATTATGGGTAATGAAGAACTTGTTATTCTTAATTCTTGGGTTCAGGAATTCATCTATAACTTGAGTGACACAATAAAAGCTTTTTCGATTCTTTTAGTTACTGATTTATGGATCGGATTTCATTCAACCCATGGTTGGGAACTTATGATTGGTTCGGTCTACAACGATTTTGGATTAGCTCATAATGATCAAATTATATCTGGTCTTGTTTCCACTTTTCCAGTTATTCTAGATACAATTGTGAAATATTGGATCTTCCATTATTTAAATCGTGTATCTCCTTCGCTTGTAGTCATTTATCATTCAATGAACGAAATGGAAGAATTACAAGGGTATTTCAAAAAAGCTAGATCTCCGCAACAACACTTCCTATATCCGCTTCTCTTGCAGGAGTTTATTTACACACTTGCTTATGATGATGGTTTAAAAGGTTCAATTTTTTATGAACCCACAGAATTTATTGGTTATGACAATAAATCTAGTTTAGTACTTATAAAACGTTTAATTACTCGAATGTATCAACAGAATTTTTTGATTTATTCGGTTAATGATTCTAACCAAAATGGACTCCGTGGGCACATCAATTATTTTTATTCCCAAATAGTATCTGAGGGTTTTTCAGTCATTGTGGAAATTCCATTCTCGCTGCGATTAGTATCTTCCCCCGAAGAAAAAGAAATACCAAAATCTCAGAATTTACGATCTATTCATTCAATATTTCCCTTTTTAGAGGATAAATTATCTCATTTAAATAATGTGTCAGATATATTAATACCCCATCCTATCCATTTGGAAATTTTGGTTCAAATCCTTCAATACTGGATTCAAGATGTTCCTTCTTTACATTTATTGCGATTCTTTTTACATAAATATCATAATCTGAATAGTTTTATTCAGAATAATAAAACTATTTATGTTTTTTTAAAAGAAAATAAAAGACTATTTTGGTTCCTCTACAATTCTTATGTATCTGAATGTGAATTTTTATTGGTTTTTCTTCGTAAACAATCCTGTTATTTACGATCAACATCTTCTGTAGCCTTTCTTGAACGTTCACATTTCTATGGAAAAATGGAACATATTATAGTAGTGTGTTGTAATAATTTTCAGAAGACCCTGTGGCCCTTCAAGGATCCTTTCATGCATTATGTTCGATACCAAGGAAAAGCAATTCTGGCTTCAAGAGGGGCTCATCTTCTCATGAAGAAATGGAGATATTACCTTGTTAATTTCTGGCAATATTATTTTCACTTTTGGTCTCAACCGTACAGGATGCATATAAACCCATTATTAAACTATTCCTTCTATTTTCTGGGGTATCTTTCAAGTGTACTAATAAATCCTTATGCGGTAAAGAATCAAATGCTAGAGAACTCATTTCTAATAGATACTGTTTTTAATAAATTCGATACCATAATCCCCATTATTCCTCTTATTGGATCATTGTCTAAAGCTAAATTTTGTACTGTCTCCGGACATCCCATTAGCAAGCCGGTCTGGGGGGATTTATCAGATTTTGATATTATTGATCGATTTGGTAGGATATGTAGAAATCTTTCTCATTATCACAGTGGATCTTCAAAAAAACAAAGTTTATATCGAATAAAGTATATACTTAGACTTTCGTGTGCTAGAACTTTGGCTCGTAAACATAAAAGTACGGCGCGTGCTCTTTTGCAAAGATTAGGTTCGGGATTATTAGAAGAGTTCTTTACGGAAGAAGAACAAGTTCTTTCTTTTATTTTCCCCAAAACGACTTTTCCTTTACATGGATCACATAAAGAACGTATTTGGTCTTTGGATATTATTCGTGTCAATGACCTGGTGAATATGCAAAATAGAAATATTTTTTCTTGGGTAAAGGAACAGATGACTCGATCCATTTCTGTATCGATCATGATATATGTAATCACTCGAGCATCTATTTCAAATGCATATCCCATTTTTGCGCAGCAGGGTTATGAAAATCCGCGTGAAGCTACTGGACGAATTGTATGTGCAAATTGCCATTTAGCTAATAAGCCCGTGGATATTGAAGTTCCGCAAACTGTGCTTCCTGATACTGTATTTGAAGCAGTTGTTCGAATCCCCTATGATATGCAACTGAAACAAGTTCTTGCTAATGGGAAAAAGGGGGCTTTGAATGTGGGGGCTGTTCTTATTTTACCCGAAGGATTCGAATTAGCCCCCCCCGATCGTATTTCTCCCGAGGTGAAAGAAAGGACGGGAAATCTATCCTTTCAGAGTTACCGTCCCAATAAACGAAATATTCTTGTGATAGGTCCTGTTCCCGGTCAGAAATATAGTGAAATTGTTTTTCCCATTCTTTCCCCTGACCCTGCTACGAAGAAAGACGTTCACTTCTTAAAATATCCAATATATGTAGGTGGGAATAGAGGAAGAGGTCAGATTTATCCTGATGGGAGCAAGAGTAATAATACAGTCTATAATGCTACATCGGCGGGAATAGTAAGCAGAATAGTACGTAAAGAAAAGGGGGGATATGAAATAACCATAGTTGATGCATCAGATGGACATCAAGTGGTTGATATTATACCTCCAGGACCGGAACTTCTTGTTTCAGAGGGTGAATCCATCAAGCTTGATCAACCATTAACAAGCAATCCTAATATAGGAGGTTTTGGTCAGGGAGATGCAGAAATAGTGCTTCAAGATCCATTACGCGTCCAAGGCCTTTTGTTCTTTTTAGCATCTGTTATTTTAGCACAAATTTTTTTGGTTCTTAAAAAGAAACAGTTTGAAAAGGTTCAATTGTACGAAATGAATTTCCCCAATAAAGTATATGATTGGTTCGAAGAACGTCTCGAGATTCAGGCGATTGCAGATGATATAACTAGTAAATATGTTCCTCCTCATGTCAACATATTTTATTGTCTAGGGGGGATCACACTTACTTGTTTTTTAGTACAAGTAGCTACGGGTTTTGCTATGACTTTTTATTATCGTCCAACCGTTACAGAGGCTTTTTCCTCTGTTCAATACATAATGACTGAGGCTAACTTTGGTTGGTTAATCCGATCAGTTCATCGATGGTCAGCAAGTATGATGGTTCTAATGATGATTTTGCACGTATTTCGTGTGTATCTCACAGGGGGATTTAAAAAACCCCGCGAATTAACTTGGGTTACAGGTGTGATTCTGGCCGTATTGACTGCGTCTTTTGGTGTAACTGGTTATTCTTTACCTCGGGACCAAATAGGTTATTGGGCAGTAAAAATTGTGACAGGAGTACCCGATGCGATTCCTGTAATAGGATCACCTTTGGTGGAGCTATTACGCGGAAGTGCTAGTGTGGGCCAATCCACTTTGACTCGTTTTTATAGTTTACACACTTTTGTATTGCCTCTTCTTACTGCCGTATTTATGTTAATGCACTTCCCAATGATACGTAAGCAAGGTATTTCAGGTCCTTTAATGGGGCATAATTATTATGGAGAACCCGCATGGCCCAATGATCTTTTATATATTTTTCCGGTAGTAATTCTAGGTACTATTGCGTGTAACGTGGGCTTAGCGGTTTTAGAACCGTCAATGATTGGTGAACCGGCGGATCCATTTGCGACTCCTTTGGAAATATTACCTGAATGGTACTTCTTTCCCGTATTTCAAATACTCCGTACAGTACCCAATAAGTTATTGGGTGTTCTTTTAATGGTTTCAGTACCAACGGGATTATTGACAGTACCCTTTTTGGAGAATGTCAATAAATTCCAAAATCCATTTCGTCGTCCAGTAGCTACAACAGTCTTTTTGATCGGTACCGTAGTAGCTCTTTGGTTAGGTATTGGAGCAACATTACCTATTGATAAATCCCTAACTTTAGGTCTTTTTATGATTGAAGTTTTTTTATTTGGAATCGTTTTAGGTCTAATTCCTATTACTTTGGCAGGATTATTCGTAACTGCATATTTACAATACAGACGCGGTGATCAATTGGACCTTATGGATATAGTAAGTCTCGCTTGGGCTGCTTTAATGGTAGTCTTTACATTTTCCCTTTCGCTCGTAGTATGGGGGAGGAGTGGACTCATGATTATTCGTTCGCCGGAACCAGAAGTGAAAATTGTTGTAGATAGGGATCCCGTAAAAACGTCTTTTGAGGAATGGGCCAGACCAGGTCATTTCTCGAGAACAATAGCTAAGGGCCCTGATACTACCACTTGGATCTGGAACCTACATGCTGATGCTCATGATTTCGACAGTCATACCAATGATTTGGAAGAGATCTCTCGAAAAGTATTTAGTGCTCATTTTGGTCAACTCTCCATTATCTTTCTTTGGCTGAGTGGCATGTACTTCCATGGTGCCCGTTTTTCTAATTATGAAGCATGGCTAAGCGATCCTGCTCACATTGGACCTAGTGCTCAGGTAGTTTGGCCAATTGTTGGTCAAGAAATATTGAATGGTGATGTGGGCGGGGGTTTCCGAGGAATACAAATAACCTCCGGCTTTTTTCAGCTTTGGCGAGCATCTGGAATAACTAGTGAATTACAACTTTATTGTACTGCAATTGGTGCATTGGTCTTTGCATCGTTAATGCTTTTTGCTGGTTGGTTCCATTATCATAAAGCTGCCCCAAAATTGGCTTGGTTCCAAGATGTAGAATCTATGTTGAATCACCATTTAGCAGGGTTACTAGGGCTTGGGTCTCTTTCTTGGGCGGGACACCAAATCCATGTATCTTTGCCGATTAATCAATTTCTTGATGCTGGAGTTGATCCTAAAGAGATACCACTTCCTCATGAATTCATCTTGAATAGGGATCTTTTGGCTCAACTTTATCCTAGTTTTGCCGAAGGAGCAACTCCCTTTTTCACCTTGAATTGGTCAAAATATGCAGACTTTCTTAGTTTTCGTGGTGGATTAAATCCAATAACAGGGGGTCTATGGCTGAGTGATATTGCGCACCATCATTTAGCTATTGCAATTCTTTTCTTGATCGCCGGTCATATGTATAGAACTAACTGGGGTATTGGTCATGGACTTAAAGACATTTTAGAGGCTCATAAGGGTCCATTTACAGGTCAGGGCCATAAGGGCCTCTACGAAATCCTAACAACGTCATGGCATGCTCAATTATCTCTTAACCTGGCTATGTTAGGCTCTTTAACCATCGTTGTAGCTCACCATATGTATTCCATGCCCCCTTATCCATACCTAGCTATTGACTATGGTACACAACTTTCATTGTTCACACATCACATGTGGATCGGTGGATTTCTCATAGTTGGTGCTGCTGCACACGCAGCCATTTTTATGGTAAGAGACTACGATCCAACTACTCGATACAATGATCTATTAGATCGTGTCCTTAGGCACCGCGATGCAATAATATCACATCTTAACTGGGCATGTATATTTCTAGGGTTTCACAGTTTTGGCTTGTATATTCATAATGATACCATGAGTGCTTTAGGGCGTCCCCAAGATATGTTTTCAGATACTGCTATACAATTACAACCCATCTTTGCTCAATGGGTACAAAACACCCATGCTTTAGCACCTGGTATAACAGCTCCTGGTGCAACAACGAGTACTAGCGTAACTTGGGGAGGTAGTGAATTAGTAGCAGTAGGCGGCAAAGTCGCTTTGTTACCTATTCCATTAGGAACCGCAGATTTTTTGGTCCATCATATTCATGCATTTACGATCCATGTGACTGTATTGATACTACTGAAAGGTGTTCTATTTGCTCGCAGTTCCCGTTTGATACCCGATAAAGCAAATCTGGGTTTTCGCTTCCCGTGCGATGGACCTGGAAGAGGGGGGACATGTCAAGTCTCCGCCTGGGATCATGTCTTTTTAGGTCTATTCTGGATGTACAATGCAATTTCGGTAGTAATTTTCCATTTCAGTTGGAAAATGCAGTCGGATGTTTGGGGTACTATAAGTGATCAGGGAGTAGTAACTCATATCACAGGAGGAAATTTTGCACAGAGTTCCATTACTATTAACGGGTGGCTCCGAGATTTCTTATGGGCACAAGCATCTCAGGTAATTCAGTCTTATGGTTCTTCATTATCTGCATATGGTCTTTTTTTCTTAGGTGCTCATTTTGTCTGGGCTTTCAGTTTAATGTTTCTATTCAGCGGCCGTGGTTATTGGCAAGAACTTATTGAATCGATCGTTTGGGCACATAACAAATTAAAAGTTGCTCCTGCTACTCAGCCTAGAGCCTTGAGTATTGTACAAGGACGTGCTGTAGGAGTAACCCATTACCTTCTGGGCGGAATTGCCACAACATGGGCATTCTTCTTAGCAAGAATTATTGCAGTAGGAATGGCATTAAGATTTCCAAGGTTTAGCCAAGGCTTAGCTCAGGACCCCACTACTCGTCGTATTTGGTTTGGTATTGCTACTGCACATGACTTTGAGAGTCATGATGATATTACAGAGGAACGTCTTTATCAGAACATTTTTGCTTCTCACTTTGGTCAGTTAGCAATAATTTTTCTGTGGACGTCCGGAAATCTGTTTCATGTAGCTTGGCAAGGAAATTTTGAGTCGTGGATACAGGACCCTTTACATGTAAGACCTATTGCTCATGCAATTTGGGATCCTCATTTTGGTCAACCAGCTGTAGAAGCCTTTACTCGAGGAGGCGCTAACGGTCCAGTGAATATCGCCTATTCGGGTGTTTATCAGTGGTGGTATACAATTGGATTACGCACCAATGAGGATCTTTATACTGGAGCTCTTTTTCTATTATTTCTTTCTGCTATATCCTTAATAGCAGGTTGGTTACACCTACAGCCAAAATGGAAACCAAGCGTTTCGTGGTTCAAAAATGCCGAATCTCGTCTCAATCATCATTTGTCAGGACTTTTTGGAGTAAGCTCCCTGGCTTGGGCAGGACATTTAGTTCATATCGCTATTCCCGGATCTAGGGGGGAATACGTCAGATGGAATAATTTCTTAGACGTATTACCGCACCCCCAGGGATTGGGACCACTTCTTACGGGTCAGTGGAATCTTTATGCCCAAAACCCTGATTCCAATAGTCATTTATTTGGTACCTCCCAAGGAGCAGGAACTGCCATTCTAACCCTTCTGGGAGGATTCCATCCACAAACGCAAAGTTTATGGCTAACGGATATGGCTCATCATCATTTAGCTATAGCAATTCTTTTCCTGATCGCTGGTCATATGTATAGAACTAACTTTGGGATTGGACACAGTATCAAAGATCTTTTAGAAGCACATATTCCTCCCGGGGGTCGATTAGGGCGCGGGCATAAGGGTCTTTATGATACAATCAATAATTCGATTCATTTTCAATTAGGTCTTGCCCTAGCCTCCTTAGGGGTTATTACTTCCTTAGTGGCTCAACACATGTATTCTTTACCTGCTTATGCATTCATAGCACAAGATTTTACTACTCAAGCTGCGTTGTATACTCATCACCAATACATTGCAGGGTTCATCATGACAGGAGCCTTTGCTCATGGAGCTATATTCCTCATTAGAGATTATAATCCGGAACAGAATGAGGATAATGTATTGGCAAGAATGTTAGACCATAAAGAAGCTATCATATCTCATTTAAGTTGGGCCAGCCTGTTTCTGGGGTTTCATACCTTGGGACTTTATGTTCATAACGACGTCATGCTCGCTTTTGGTACTCCGGAAAAACAAATCTTGATCGAACCCATATTTGCCCAATGGATACAATCTGCTCATGGTAAGACTTCATATGGGTTCGATGTACTCTTATCTTCAACGACTGGCCCGGCATTCAATGCGGGTCGAAGCATATGGTTACCTGGCTGGTTGAATGCTATTAATGAAAATAGTAATTCACTCTTCTTAACAATCGGTCCGGGAGATTTCTTGGTTCATCATGCTATTGCTCTAGGTTTGCATACAACTACATTGATTTTAGTCAAAGGTGCTTTAGATGCACGCGGTTCCAAGTTAATGCCGGATAAAAAGGATTTCGGTTATAGTTTTCCTTGCGACGGCCCAGGGCGCGGGGGTACTTGTGATATTTCTGCTTGGGACGCTTTTTATTTAGCAGTTTTCTGGATGTTAAATACCATTGGATGGGTGACTTTTTATTGGCATTGGAAACACATCACATTATGGCAGGGTAACGTTTCACAATTTAATGAATCCTCAACTTATTTGATGGGATGGTTAAGAGATTATTTATGGTTAAACTCTTCACAACTTATCAATGGATATAACCCTTTTGGTATGAATAGCTTATCAGTATGGGCTTGGATGTTCTTATTTGGACATCTTGTTTGGGCTACTGGATTTATGTTCTTAATTTCCTGGCGCGGATATTGGCAGGAATTGATTGAAACTTTAGCATGGGCTCATGAACGTACACCTTTAGCTAATTTGATTCGGTGGAGAGATAAGCCAGTGGCTCTTTCCATTGTGCAAGCAAGATTGGTTGGATTAGCCCACTTTTCTGTGGGTTATATATTCACTTATGCCGCTTTCTTGATTGCCTCTACATCAGGAAAATTTGGTATGTCACATTCAGTAAAAATTTATGATACATGTATAGGATGTACTCAATGTGTACGCGCCTGCCCCACAGATGTATTGGAAATGATACCTTGGGACGGATGTAAAGCTAAACAAATTGCTTCCGCACCAAGAACTGAGGATTGTGTAGGTTGTAAGAGATGTGAATCCGCTTGCCCAACAGACTTTTTGAGTGTCCGTGTTTATTTATGGCATGAAACAACTCGTAGCATGGGTCTATCTTATATGCGAGATATAAAAACATATCTCTCCACGGCACCTGTGCTAACTACTCTATGGTTTGGGTCTTTAGCGGGTCTATTGATAGAGATTAATCGTTTATTCCCAGACGCTTTGTCATTTATGACTGCAATTTTAGAGAGACGCGAAAGCACAAGCCTATGGGGTCGTTTCTGCAACTGGATAACCAGCACTGAAAATCGTCTTTATATTGGATGGTTCGGTGTTTTGATGATCCCGACCTTATTGACCGCAACTTCTGTATTTATTATTGCCTTCATTGCTGCTCCTCCAGTAGATATTGATGGTATTCGTGAACCTGTTTCTGGGTCTCTACTTTATGGAAACAATATTATCTCTGGTGCCATTATTCCTACTTCTGCAGCTATAGGTTTGCATTTTTACCCAATATGGGAAGCAGCATCTGTTGATGAGTGGTTATACAATGGCGGTCCTTATGAGTTAATTGTTCTACACTTTTTACTTGGTGTAGCTTGTTACATGGGTCGTGAGTGGGAACTTAGTTTCCGTTTGGGTATGCGTCCTTGGATTGCTGTTGCATATTCAGCTCCTGTTGCAGCTGCTACTGCTGTTTTCTTGATTTATCCTATTGGTCAAGGAAGTTTTTCTGATGGTATGCCTTTAGGAATATCTGGTACTTTCAACTTCATGATTGTATTCCAGGCAGAGCACAACATCCTTATGCACCCATTTCATATGTTAGGCGTAGCTGGTGTTTTCGGCGGCTCCCTATTTAGTGCTATGCATGGTTCCTTGGTAACCTCTAGTTTGATCAGGGAAACTACTGAAAATGAATCTGCTAATGAAGGTTACAGATTCGGACAAGAGGAAGAAACTTATAATATCGTAGCTGCTCATGGTTATTTTGGCCGATTGATCTTCCAATATGCTAGTTTTAACAACTCTCGTTCCTTACATTTCTTCTTGGCTGCTTGGCCTGTAGTAGGTATCTGGTTCACTGCTTTAGGTATTAGTACTATGGCTTTCAACCTAAATGGTTTCAATTTTAACCAATCTGTAGTTGACAGTCAGGGTCGTGTTATTAACACTTGGGCTGATATCATCAATCGTGCTAACCTTGGTATGGAAGTAATGCATGAACGTAATGCTCACAATTTCCCTCTAGACCTAGCTGCTGTTGAAGTTCCATCTACAAATGGAATGGGTTTGCCTTGGTATCGTGTTCATACTGTCGTATTGAATGATCCCGGCCGGTTGCTTTCTGTCCATATAATGCATACGGCTCTAGTTTCTGGTTGGGCCGGCTCGATGGCTCTATACGAATTAGCAGTTTTTGATCCTTCTGACCCGGTTCTTGATCCAATGTGGAGACAGGGTATGTTCGTTATACCCTTCATGACTCGTTTAGGAATAACCAATTCATGGGGTGGGTGGAGTATTTCAGGAGGAACTATAACGAATCCGGGTATTTGGAGTTACGAAGGTGTGGCAGGGGCACATATTGTGTTTTCTGGCTTGTGCTTCTTGGCAGCTATCTGGCATTGGGTATATTGGGACCTAGAAATATTCTCTGATGAACGTACGGGAAAACCTTCTTTGGATTTGCCCAAGATCTTTGGAATTCATTTATTTCTCTCAGGGTTGGCTTGCTTTGGCTTTGGTGCATTTCATGTAACAGGCTTGTATGGTCCTGGAATATGGGTGTCTGATCCTTATGGGCTAACTGGAAAAGTACAATCCGTAAATCCAGCGTGGGGCGCGGAAGGTTTTGATCCCTTTGTTCCGGGAGGAATAGCCTCTCATCATATTGCAGCGGGTACATTGGGCATATTAGCGGGTCTATTTCATCTTAGTGTCCGTCCGCCTCAACGTCTATACAAAGGATTACGTATGGGCAATATTGAAACTGTACTTTCCAGCAGTATCGCTGCTGTTTTTTTCGCAGCTTTCGTTGTTGCTGGAACTATGTGGTATGGTTCAGCAACTACCCCAATCGAATTATTTGGCCCCACTCGTTATCAGTGGGATCAGGGATACTTCCAGCAAGAAATATATCGAAGAGTTGGCACGGGACTAGCGGAAAATCTTAGTTTTTCGGAAGCTTGGTCTAAAATCCCCGAAAAATTAGCTTTTTATGATTACATTGGTAATAATCCGGCAAAAGGGGGATTATTCAGAGCAGGCTCAATGGACAGCGGGGATGGAATAGCTGTTGGATGGTTAGGACACCCCATCTTTAGAGATAAAGAAGGCCACGAGCTTTTTGTACGTCGTATGCCCACTTTTTTTGAAACATTCCCCGTAGTTTTGGTAGACGGAGACGGAATTGTGAGAGCCGATGTTCCTTTTAGAAGGGCGGAATCAAAGTATAGTGTCGAACAAGTAGGTGTAACTGTCGAGTTCTATGGTGGCGAACTCAATGGAGTCAGTTATAGCGATCCTGCTACTGTGAAAAAATATGCTAGACGCGCCCAATTAGGCGAAATTTTTGAATTAGACCGAGCTACTTTGAAATCTGATGGTGTTTTTCGGAGCAGTCCAAGGGGTTGGTTCACTTTTGGGCATGCTACATTTGCTTTACTCTTCTTTTTCGGACATATTTGGCATGGCGCTAGAACCTTGTTCAGAGATGTTTTTGCTGGTATTGATCCGGATTTGGATACTCAAGTAGAATTTGGAGCATTCCAAAAGCTTGGAGATCCAACTACAAAAAGACAAGTAGTCGTGGAAACGCTCTTTAATGGAACTTTAGCTTTAGCTGGTCGTGATCAAGAAACCACCGGTTTCGCTTGGTGGGCGGGGAATGCCAGACTTATCAATTTGTCCGGTAAACTACTTGGGGCTCACGTAGCCCATGCCGGATTAATCGTATTCTGGGCCGGAGCAATGAACCTATTTGAAGTGGCTCATTTCGTACCAGAGAAACCTATGTATGAACAAGGATTGATTTTACTTCCCCACCTAGCTACTCTAGGTTGGGGGGTGGGTCCGGGGGGGGAAGTTATAGACACCTTTCCATACTTTGTATCCGGAGTACTTCACTTAATTTCCTCTGCAGTCTTAGGCTTTGGCGGTATTTATCATGCGCTTCTTGGACCTGAGACTCTTGAAGAATCTTTTCCATTCTTCGGTTATGTATGGAAAGATAGAAATAAAATGACTACAATTTTGGGTATTCACTTAATTTTGTTAGGTATAGGTGCTTTTCTTCTGGTACTTAAGGCTCTTTATTTTGGGGGCGTATATGATACCTGGGCCCCTGGGGGGGGAGATGTAAGAAAAATTACCAACTTGACCCTTAGCCCAAGCGTTATATTTGGTTATTTATTAAAATCTCCTTTTGGTGGGGAAGGATGGATTGTTAGTGTGGACGATTTAGAAGATATAATTGGCGGGCATGTATGGTTAGGTTTCATTTGTATACTTGGCGGAATTTGGCATATCTTAACTAAACCCTTTGCATGGGCTCGTCGCGCATTGGTATGGTCGGGAGAAGCTTACTTGTCTTATAGTTTAGCTGCTTTATCTGTCTTTGGTTTCATCGCTTGTTGTTTTGTTTGGTTCAATAATACCGCTTATCCAAGTGAATTTTACGGACCCACCGGGCCAGAAGCTTCTCAAGCTCAAGCATTTACTTTTCTCGTTAGAGACCAACGTCTTGGAGCTAATGTGGGATCCGCCCAAGGACCTACTGGGTTAGGTAAATATCTAATGCGTTCTCCAACCGGCGAAGTGATTTTTGGCGGAGAAACTATGCGTTTTTGGGATCTCCGTGCTCCCTGGTTGGAACCTCTAAGGGGTCCCAATGGTTTGGACTTGAATAGGCTGAAAAAGGACATACAACCTTGGCAAGAAATGGATGATTGGTTACGGAGGGACCGTTTCGTTTTTGTGGGTTGGTCCGGCCTATTGCTCTTTCCTTGTGCTTATTTCGCTTTAGGAGGTTGGTTCACAGGTACAACTTTTGTAACTTCATGGTATACCCATGGATTAGCCAGTTCCTATTTGGAAGGTTGCAATTTCTTAACCGCTGCAGTTTCTACCCCCGCGAATAGTTTAGCACATTCTTTGTTGTTACTATGGGGCCCTGAAGCACAAGGGGATTTCACTCGTTGGTGTCAATTAGGCGGTCTGTGGACTTTTGTTGCTCTCCATGGTGCTTTCGGACTTATAGGTTTCATGTTACGTCAATTCGAGCTTGCTCGATCCGTTCAATTGCGGCCTTATAATGCAATCGCATTCTCTGGTCCAATTGCTGTTTTTGTTTCTGTATTCCTGATTTATCCATTGGGTCAGTCTGGTTGGTTCTTTGCACCCAGTTTTGGCGTAGCAGCTATATTTCGATTCATCCTCTTCTTCCAAGGGTTTCATAATTGGACGTTGAACCCATTTCATATGATGGGAGTTGCCGGGGTATTAGGCGCCGCTCTGCTATGTGCTATTCATGGTGCTACCGTAGAAAATACTTTATTTGAAGATGGTGACGGTGCAAATACATTCCGTGCTTTTAACCCAACCCAAGCCGAAGAGACTTATTCAATGGTCACCGCTAACCGCTTTTGGTCCCAAATCTTTGGGGTTGCTTTTTCCAATAAACGTTGGTTACATTTCTTTATGCTATTTGTACCAGTAACTGGTTTATGGATGAGTGCTATTGGGGTAGTTGGTCTGGCTTTAAACTTACGTGCCTATGACTTCGTTTCCCAAGAAATCCGCGCAGCAGAAGATCCTGAATTTGAGACTTTTTATACTAAAAATATTCTCTTAAACGAAGGTATTCGTGCTTGGATGGCAGCTCAGGATCAGCCCCATGAAAACCTTATATTCCCTGAGGAGGTTCTACCCCGTGGAAACGCTCTTATGTCTGGAAGCACGGGAGAACGTTCTTTTGCTGATATTATTACCAGTATTCGATACTGGGTCATTCATAGCATTACTATACCCTCCCTATTCATTGCGGGTTGGTTATTCGTCAGTACGGGTTTAGCTTACGATGTGTTTGGAAGTCCTCGGCCAAACGAATATTTCACAGAGAGCCGACAAGGGATTCCATTAATAACCGGCCGTTTTGATCCTTTGGAACAACTTGATGAATTTAGTAGATCCTTTATGACCATAGATCGAACCTATCCAATTTTTACAGTGCGATGGTTGGCTGTTCATGGACTAGCTGTACCTACCGTTTCTTTTTTGGGGTCAATATCAGCAATGCAGTTCATCCAACGAATGCTTACTCTCAAACTCTTCGTTTATACAGTAGTGATATTCTTTGTTTCTCTCTTCATCTTCGGATTCTTATCTAATGATCCAGGACGCAATCCTGGACGTGAAGAAATGGCCGATACTACTGGAAGGATTCCTCTTTGGCTGATAGGTACTGTAACTGGTATTCTTGTGATCGGTTTAATAGGTATTTTCTTTTACGGTTCATATTCCGGGTTGGGTTCATCTCTGATGCTTAATATCTTTAGTTTAATCTGTATCTGTCTTAATTCTATCCCTTATTCGAGTAGTTTTTTCTTCGGCAAATTGCCCGAGGCTTATGCTTTTTTCAATCCACTCATAGACATTATGCCTATTATACCTCTATTCTTTTTTCTCTTAGCCTTTGTTTGGCAGGCTGCTGTAAGTTTTCGAATGACACAATCAAACCCAAATGAACAAAATGTTGAATTGAATCGTACCAGTCTATACTGGGGTTTATTACTCATTTTTGTACTTGCTGTTTTATTTTCCAATTATTTCTTCAATATGGAAGTCAATATTCTCGCATTTATTGCTACTGCACTGTTTATTCTAGTTCCTACTGCTTTTTTACTTATCATCTATGTAAAAACAGCCAGTCAAAATAATATGGAAACAGCAACCCTAGTCGCCATCTTCATATCCGGTTTACTTGTAAGCTTTACTGGGTACGCCTTATATACCGCTTTTGGGCAACCCTCTCAACAATTAAGAGATCCATTCGAAGAACACGGGGACATGGAAGCATTGGTTTATACATTCCTCTTAGTCTCGACTTTAGGGATAATTTTTTTCGCTATCTTTTTTCGAGAACCACCTAAGGTTCCGACTAAAAAAATGTCACCACAAACAGAGACTAAAGCAAGCGCTGGATTTAAAGCTGGTGTTAAAGATTACAAATTGACTTATTATACTCCTGACTATGAAACCAAAGATACTGATATCTTGGCAGCATTTCGAGTAACTCCTCAACCCGGAGTTCCACCCGAAGAAGCAGGGGCAGCGGTAGCCGCCGAATCTTCCACTGGTACATGGACAACTGTGTGGACTGATGGACTTACCAGTCTTGATCGTTACAAAGGGCGATGCTACCACATCGAGAGCGTTGTTGGGGAGGAAAGTCAATTTATTGCTTATGTAGCTTATCCTTTAGACCTTTTTGAAGAAGGTTCTGTTACTAACATGTTTACTTCCATTGTGGGTAATGTATTTGGTTTCAAAGCCCTACGAGCTCTACGTCTGGAGGATCTGCGAATTCCTCCTGCTTATTCCAAAACTTTTCAAGGCCCGCCTCATGGCATCCAAGTTGAAAGGGATAAATTGAACAAGTACGGTCGTCCCCTATTAGGATGTACTATTAAACCAAAATTGGGATTATCTGCAAAGAACTATGGTAGAGCGGTTTATGAATGTCTGCGCGGTGGACTTGATTTTACCAAGGATGATGAAAACGTGAATTCACAACCATTTATGCGTTGGAGAGACCGTTTCTTATTTTGTGCCGAAGCAATTTATAAATCGCAAGCCGAAACGGGTGAAATCAAAGGACATTACTTGAATGCTACTGCGGCTACATGTGAAGAAATGATGAAAAGGGCCATATTTGCTAGAGAATTGGGAGTTCCTATCGTAATGCATGATTACTTAACAGGGGGATTCACTGCAAATACTAGCTTGGCTTATTATTGCCGAGACAACGGCCTACTTCTTCACATTCATCGTGCAATGCATGCAGTTATTGATAGACAGAAAAATCATGGTATGCATTTTCGCGTACTAGCTAAAGCATTACGTATGTCCGGTGGCGATCATATTCACGCTGGCACAGTAGTAGGTAAACTGGAAGGAGAACGTGAGATGACTTTAGGTTTTGTTGATTTATTACGCGATGATTTTATTGAAAAAGACCGAAGTCGTGGTATTTTTTTCACTCAAGATTGGGTTTCTATGCCAGGTGTTCTGCCCGTAGCTTCGGGGGGTATTCATGTTTGGCATATGCCTGCTCTAACGGAAATCTTTGGGGATGATTCCGTACTACAGTTCGGCGGAGGAACTTTAGGACATCCTTGGGGAAATGCACCAGGTGCAGTCGCTAATCGAGTGGCTTTAGAAGCGTGTGTACAAGCTCGTAATGAGGGGCGTGATCTTGCTCGTGAGGGTAATGAAATTATCCGTGAAGCTTGCAAATGGAGTCCTGAACTAGCTGCCGCTTGTGAAGTATGGAAGGAGATCAAATTCGAGTTCGAACCGGTAGATAAGCTAATGGTTCGAGAGGAAGTAGGAGGGTCCACTCGAACATTACAGTGGAAGTGTGTTGAATCAAGAATAGATAGTAAGCGTCTTTATTATGGTCGTTTCATTCTGTCCCCGCTTATAAAAGGTCAAGCCGATACCATAGGTATCGCCATGCGAAGGGCTTTACTTGGAGAAATAGAAGGAACATGTATCACACGTGCAAAATCTGAGAAGGTAACACATGAATATTCTACAATAGTAGGTATTAAAGAATCAGTCCACGAAATCTTAATAAATTTGAAAGAAATTGTATTGAGAAGTAACCTATATGGAATTAGAGACGCATCTATTTGCGTCAGAGGTCCTAGACACGTAACCGCTCAAGATATCATCTCACCACTTTCTGTAGAAATAGTTGACACGACACAGCATATAGCTAACCTTACGGAACCAATTGATTTGTGTATTAAATTACAAATTAATAGGGATCGCGGATATCGTATAAAACCCACAAATAACTCTCAAGATGGAAGTTACCCTATAGATGCCGTATTCATGCCTGTTCGAAATGCAAATCATAGTATTCATTCTTATGGGGATGGGAATGAAAAACAAGAGATACTTTTTCTAGAAATATGGACGAATGGGAGTTTAACTCCTAAGGAAGCACTTTATGAAGCTTCTCGTAATTTGATTGATTTATTTATTCCTTTTCTACATACAGAGGAAGAGGGCATTAATTTCGCAGAAAATAAAAACCGGTTTACTTTACCCCCTTTTACCTTTCAAGATAGATTAACTAATTTTAATAAAAACAAAAAAAGAATTCCATTGAAATGTATTTTTATTGACCAATTAGAATTGCCTTCCAGGACCTATAATTGTCTCAAAAGGTCCAATATACATACATTATTGGACCTTTTGAGTAATAGTCAAGAAGACCTTCCCAAAAGAACAAAATTTCGTAAACAACATAGAGGAAGAATGAAGGGAATATCTTTTCGAGGTAATCGTATTTGTTTCGGCGGATACGCTCTTCAAGCACTTGAACCCGCTTGGATCACGGCTAGACAGATGGAAGCAGGACGAAGAGCAATGACACGATATGCGCGTCGTGGCGGAAAAATATGGGTACGTATATTTCCCGACAAACCTGTTACAGTAAGACCCGCAGAAACACGTATGGGTTCAGGGAAGGGGGCCCCCGAATATTGGGTATCTGTTGTTAAACCGGGTCGAATACTTTATGAAATGGGCGGAGTATCAGAAACTGTAGCCAGAGCAGCTATTAAAATAGCTGCGCGTAAGATGCCTATACGAACTCAATTCGTTATTGAGGGAATGACCAGAGTTAAACGAGGGTATACAGCTCGGAGACGTCGAACAAAAATTCGTTTATTTGCATCAACCTTTAGAGGGGCTCATTCAAGACTTACGCGAACAATTACTCAACATAAAATGAGAGCTTTGGTTTCTTCTCATCGAGATAGGGGCAGGCAAAAGAGAAATTTTCGTCGTTTGTGGATCACTCGAATAAATGCAGTAACTCGCGATATTAAAGTATTCTATAGTTATAGTAGATTAATACACAATCTGTACAAGGGGCAATTGCTTCTTAATCGTAAAATACTTGCACAAATAGCTATATCAAATAAGAATTGTCTTTACATGATTTCCAAAAAAATCATCAACATGTCTGTTTTCAAAGCACGAAGAGTAATTGATCAGATTCGCGGACGTTCCTATGAAGAAGCACTTATGATACTAGAACTTATGCCTTATCGAGCATCTTATCCCATTTTGAAATTGGTTTATTCCGCAGCAGCAAATGCTAGTAATAACATAGGCTTAAACAAAGCTTATTTATTTATTAGTGAAGCTAAAGTCAACGCAGGTACTATTGTGAAAAAGTTAAGACCCCGGGCTCGAGGACGTAGTTATCCGATAAAAAGACCTACTTGTCATATAACAATTGTAGTGAGGGATAAAATGGGACATACAATGCATTACAAACGTATGATCATTACGCTTCAACCGGGTTATTCTATTCCACCTCTTATAGAGAAAATGGTTCGAGAGGAAGTAGGAGGGTCCACTCGAACATTACAGTGGAAGTGTGTTGAATCAAGAATAGATAGTAAGCGTCTTTATTATGGTCGTTTCATTCTGTCCCCGCTTATAAAAGGTCAAGCCGATACCATAGGTATCGCCATGCGAAGGGCTTTACTTGGAGAAATAGAAGGAACATGTATCACACGTGCAAAATCTGAGAAGGTAACACATGAATATTCTACAATAGTAGGTATTAAAGAATCAGTCCACGAAATCTTAATAAATTTGAAAGAAATTGTATTGAGAAGTAACCTATATGGAATTAGAGACGCATCTATTTGCGTCAGAGGTCCTAGACACGTAACCGCTCAAGATATCATCTCACCACTTTCTGTAGAAATAGTTGACACGACACAGCATATAGCTAACCTTACGGAACCAATTGATTTGTGTATTAAATTACAAATTAATAGGGATCGCGGATATCGTATAAAACCCACAAATAACTCTCAAGATGGAAGTTACCCTATAGATGCCGTATTCATGCCTGTTCGAAATGCAAATCATAGTATTCATTCTTATGGGGATGGGAATGAAAAACAAGAGATACTTTTTCTAGAAATATGGACGAATGGGAGTTTAACTCCTAAGGAAGCACTTTATGAAGCTTCTCGTAATTTGATTGATTTATTTATTCCTTTTCTACATACAGAGGAAGAGGGCATTAATTTCGCAGAAAATAAAAACCGGTTTACTTTACCCCCTTTTACCTTTCAAGATAGATTAACTAATTTTAATAAAAACAAAAAAAGAATTCCATTGAAATGTATTTTTATTGACCAATTAGAATTGCCTTCCAGGACCTATAATTGTCTCAAAAGGTCCAATATACATACATTATTGGACCTTTTGAGTAATAGTCAAGAAGACCTTATGCTTCGGAAGAAAAATGAGGGAATGTCCACAATACCTGGATTTAATCAGATACAATTTGAGGGATTTTGTAGGTTCATTAATCAGGGCTTGACGGAAGAATTTCATAAGTTTCCAAAAATTGAAGATACAGATCAAGAAATTGAATTTCAATTATTTGTGGAAAGATATCAATTGGTAGAACCCTTGATAAAAGAAAGAGAGTCTGTATATGAATCACTCACATATTCTTCTGAATTATATGTACCCGCGGGATTAATTTGGAAAAGTGGTAGAAATATACAAGAACAGACTGTTTTTATTGGAAACATTCCCCTAATGAATTCCCTGGGCACCTCTATAGTAAATGGAATATACAGAATTGTAATCAATCAAATATTGCAAAGTCCCGGTATTTACTATCGTTCCGAATTGGACCATAACGGAATTTCTGTCTATACCAGTACTATAATATCAGATTGGGGAGGGAGATTAGAATTAGAAATTGATAGAAAAGCAAGAATATGGGCTCGCGTGAGTAGGAAACAAAAAATATCTATTCTAGTTCTATCATCGGCTATGGGTTCAAATCTAAAAGAAATTCTAGATAATGTTTGTTATCCCGAAATTTTCTTGTCTTTCTTGAATGATAAGGAAAAAAAAAAGATTGGGTCAAAAGAAAATGCAATTTTGGAGTTTTATCAACAATTCGCTTGTATAGGCGGGGATCCGGTATTTTCTGAGTCCTTATGTAAGGAATTACAAAAGAAATTTTTTCAACAAAGATGTGAATTGGGAAGGATTGGTCGACGAAATATGAACTGGAGATTAAATCTTGATATACCTCAGAACAATACATTTTTGTTACCACGAGATATATTGGCTGCTGCGGATCATTTGATCGGAATGAAATTTGGAATGGGTATACTTGACGATATGAATCACTTGAAAAATAAGCGTGTTCGTTCTGTAGCAGATCTGTTACAGGATCAATTCGGATTGGCTCTTGTTCGTTTAGAAAATACGGTTCGAGGAACTATATGTGGAGCAATCCGGCATAAATTGATACCGACTCCTCAAAATTTGGTAACTTCGACTTCATTAACAACCACTTATGAATCTTTTTTTGGCTTACATCCCTTATCTCAAGTTTTGGATCGAACTAATCCATTGACACAAATCGTTCATGGGCGAAAATTGAGTTATTTAGGTCCTGGAGGATTGACAGGGCGAACTGCTAGTTTTCGGATACGAGATATTCATCCTAGCCACTATGGGCGTATTTGCCCAATTGATACGTCCGAAGGAATCAATGTTGGTCTTATTGGATCCTTAGCTATTCATGCGAGGATTGGTCATTGGGGGTCCATAGATAGCCCATTTTTTGAAATATCA------TCAAAAGAAACACAGATGGTTTATTTATCCCCAAGTAGAGATGAATATTATATGGTAGCAGCAGGAAATTCTTTGGCCTTGAATCGAGGTATTCAAGAGGAGCAGGTTGTTCCAGCTCGATATCGCCAAGAATTCCTGACTATTGCATGGGAACAGATTCATCTTAGAAGCATTTTTCCCTTCCAATATTTTTCTATTGGAGCTTCCCTTATTCCTTTTATCGAGCATAATGATGCAAATCGGGCTTTAATGAGTTCTAATATGCAACGCCAAGCGGTTCCCCTTTCTCGGCCCGAGAAGTGCATTGTTGGAACTGGGCTAGAACGCCAAACGGCTCTGGATTCGGGACTTTCCACTATAGCTGACCACGAGGGAAAAATCGTTTATACTGATACTCACAAGATTGTTTTTACAAGTAATGGGGACACTATAAGCATTCCATTAGTTATGTATCAACGTTCCAACAAAAATACTTGTATGCATCAAAAAACTCAGGTTCAACAGGGTAAATGTATTAAAAAAGGACAAATTTTAGCAGATGGTGCGGCTACAGTTGGGGGAGAACTCGCTTTAGGCAAAAACGTATTAGTAGCTTATATGCCGTGGGAAGGTTACAATTCTGAAGATGCAGTACTAATTAGCGAACGTCTGGTATATGAAGATATTTATACTTCTTTTCACATCCGAAAATATGAAATTAAGACTCATGTGACAAGCCAAGGCCCTGAAAGAATAACTAAAGAAATACCGCATTTAGAGGCTAATTTACTCCGCAATTTAGATAGAAATGGAGTTGTGAGGCTTGGATCTTGGATAGAAGCAGGTGATATTTTAGTAGGTAAATTAACGCCTCAGACAGCGAACGAATCGTCGTATGCCCCAGAGGATAGATTATTACGAGCCATACTTGGCATTCAAGTATCCACGGCAAAAGAAACCTCTCTAAAACTACCTATAGGCGGAAGGGGCCGAGTTATTGATGTGCGATGGATCCAGAAAAGGGGGAGTTCCAGTTATAATTCGGAAATGATTCGTGTATATATTTCACAAAAACGTGAAATCAAAGTAGGTGATAAAGTAGCTGGAAGACATGGGAATAAAGGTATCATTTCAAAAATTTTGCCTAGACAAGATATGCCCTATTTGCAAGATGGAACACCTGTTGATATGGTTTTTAACCCATTAGGAGTCCCCTCACGAATGAATGTGGGACAGATATTTGAATGCTCGCTTGGGTTAGCAGGGGATCTGCTAAAGAGACATTATAGAGTAGCACCTTTTGATGAGAGATATGAGCAAGAGGCTTCTAGAAAACTAGTGTTTCCTGAATTATATGAAGCCAGTAAGCAAACAAAAAAGCCATGGGTATTTGAACCCGAGTACCCGGGAAAAAGCAAAATATTTGATGGAAGAACAGGAGATCCTTTTGAACAACCTGTTCTAATAGGAAAGTCCTATATCCTGAAATTAATTCATCAAGTTGATGATAAAATCCATGGGCGTTCCAGTGGCCCTTACGCACTTGTTACACAGCAACCTCTTAGAGGAAGGGCCAAGCAAGGAGGACAACGAGTAGGAGAAATGGAAGTTTGGGCTCTAGAGGGATTTGGTGTTGCTCATATTTTACAAGAGATGCTTACTTATAAATCTGATCATATCAGAGCTCGTCAAGAAGTACTTGGTGCTACAATCATAGGAGGAACAGTACCTAATCCCGAGGATGCTCCAGAATCTTTTCGATTGCTCGTTCGAGAACTACGATCTTTGGCTCTGGAACTGAACCATTTCCTTGTATCTGAGAAAAACTTCCAGATTAATAGGAAGGAAGCTATTGATCGGTATAAACATCAACAACTTCGAATTGGACCAGTGTCTCCTCAACAAATAAGGGCTTGGGCCAACAAAATCTTACCTAATGGAGAGATAGTTGGAGAGGTGACAAAGCCCTATACTTTTCATTACAAAACCAATAAACCAGAAAAGGATGGATTGTTTTGTGAAAGAATCTTCGGGCCTATAAAAAGTGGAATTTGTTCTTGTGGAAACTATCGAGTAATCGGAGCTAAGAACGAAGACTCGAAATTTTGTGAACAATGTGGAGTGGAATTTATTGATTCTCGGATACGAAGATATAAAATGGGATATATCAAGCTCGCATGTCCAGTGACTCATGTGTGGTATTTGAAACGTCTTCCTAGTTATATTGCGAATCTTTTAGATAAACCCCTTAAGGAATTAGAAGGCCTAGTATACTGCGATTTTTCTTTTGCTAGGCCCATAACTAAAAAACCTACTTTCTTACGATTACGAGGTTCATTCGAATATGAAATCCAATCCCGGAAATACAGCATCCCGCTTTTTTTTACTACCCAAGGCTTTGAGACATTTCGAAATCGAGAAATCTCTACAGGAGCAAGTGCTATCAGAGAACAATTAGCCGATTCAGATTTGCGAATTATTATAGATAATTCATTGGTAGAATGGAAGGAATTAGGTGACGGGGAGTCCACTGGAAATGATTGGGAAGATAGAAAAATTAGAAGAAGAAAGGATTTTTTGGTTAGACGCATGGAATTAGCTAAACATTTTATTCGAACAAATGTAGAACCAGAGCGGATGGTTTTGTGCCTATTACCAGTTCTTCCCCCCGAGTTGAGACCTATCATTCAGATAGACGGGGGTAAACTTATGAGTTCGGATATTAATGAACTATATAGAAGAGTTATCTATCGGAACAATACTCTTATCGATCTATTAACAACAAGTAGATCCGCGCCAGGCGAATTAGTAATGTGTCAGGAGAAGTTGGTACAAGAAGCCGTGGATACACTTCTTGATAATGGGATTCGCGGACAACCAATGAGGGATGGTCATAATAAAGTTTACAAGTCATTTTCAGATGTAATTGAAGGCAAAGAGGGAAGATTTCGTGAGACTCTGCTTGGTAAACGGGTTGATTATTCGGGGCGCTCCGTCATTGTCGTGGGTCCTTCGCTTTCATTACATCAATGTGGATTACCTCGAGAAATAGCAATAGAGCTTTTCCAAACATTTGTAATTCGTGGTCTAATCCGACAACATGTTGCTTCTAACATAGGGATTGCTAAAAGTAAAATTCGGGAAAAAGAACCAATTGTATGGGAAATACTTCAAGAAATTATGCGGGGACATCCTGTATTGTTGAATAGAGCACCCACCCTGCATAGATTAGGCATACAGGCGTTCCAACCCATTTTAGTAGGTGGGCGCGCTATTTGTTTACACCCATTAGTTTGTAAGGGCTTCAATGCAGACTTTGATGGGGATCAAATGGCTGTTCATGTACCTTTATCTTTGGAAGCTCAAGCAGAGGCTCGTTTACTTATGTTTTCTCATATGAATCTCTTGTCTCCAGCTATTGGGGATCCTATTTCCGTGCCAACTCAAGATATGCTTATCGGACTCTATGTATTAACAATCGGGAGTCGTCAGGGTATTGGTGCAAATAGATATAATCTATATAATTGCAGAAACTATCAAAAGAAAACAGTTGCTAATAATAACTATAAATATACGAAAGAGAAAGAACCGTATTTTTTTAGTTCCTATGATGCACTTGGAGCTTATCGGCAGAAACGAATCAATTTAGATAGTCCTTTGTGGCTCCGGTGGCGACTAGATCAACGTGTCATTGGTTCAAGAGAAGTTCCCGTCGAAGTTCAATATGAATCTTCGGGCACTTATCATGAAATTTATGGGCACTATCTAATAGTAGGAAGTGTAAAAAAAGAAATCGGCTGTGTATACATTCGAACCACCGTTGGTCATATCCTTTTTTATCGAGAAATAGAAGAAGCTATACAGGGATTTTGCCGGGCCTACTCAATGAAACGACTTATTAGCAGATTAATAGATCATTTCGGAATGGCATATACATCACATATCCTGGATCAAATGAAGACTTTGGGTTTCCAGCAAGCCACTGCTACATCTATTTCATTAGGAATAGATGATCTTTTAACAATACCATCTAAGGGATGGTTAGTCCGAGACGCTGAACAACAAAGTTTTATTTTGGAGAAACATCATCATTATGGGAATGTTCATGCAGTAGAAAAATTACGTCAATCTATTGAGATTTGGTATGCTACAAGCGAATATTTGAGACAAGAAATGAATCCTAATTTTCGGATGACTGATTCTTCTAATCCAGTCCATCTAATGTCCTTTTCGGGAGCTAGAGGAAATGCATCTCAAGTACACCAATTAGTAGGTATGAGAGGATTAATGTCAGATCCCCAAGGACAAATGATTGATTTACCTATTCAAAGCAATTTGCGTGAAGGACTCTCTTTGACAGAATATATAATTTCCTGCTACGGAGCCCGCAAGGGAGTCGTGGATACTGCTGTACGTACATCAGATGCTGGATATCTCACGCGTAGACTTGTTGAAGTGGTTCAACACATTATTGTACGTAGAATAGATTGTGGTACTATCCAAGGTATTTCCGTGAGTCCTCGAAATGAGATGACAGAAAGAGTTTTTGTCCAAACACTAATTGGTCGTGTATTAGCAGACGATATATATATAGGTCTACGATGCATTGCCGCTAGGAATCAAGATATTGGAATTGGGCTTATCAATCGATTCATAACCTTTCGAGCACGATCAATATATATTCGAACCCCCTTTACTTGCAGAAGCACATCTTGGATCTGCCAATTATGTTATGGTCGGAGTACTACTCATGGTGACCTAGCCGAATTGGGAGAAGCTGTAGGTATTATTGCGGGTCAATCAATTGGGGAACCGGGGACTCAACTAACATTAAGAACTTTTCATACCGGTGGAGTATTCACAGGTGGTACTGCCGAACATGTACGAGCTCCTTCTAACGGAAAAATCAAATTTAATGAGGATTTTGTTCATCCCACACGTACCCGTCATGGGCATCCTGCTTTTTTATGTTCTATAGATCTATATGTAATTATTGAGAGTCGGGGTGTTATCCATAATGTGAATATTCCGCCAAAGAGTTTGATTTTAGTTCAAAATAATCAATATGTAGAATCAGAACAAGTGATCGCTGAGATTCGTGCGGGAACGTCCACTTTTCATTTTAAAGAGAGGGTCCGAAAACATATTTACTCTGAATCAGAGGGAGAAATGCACTGGAGTACTGATGTCTACCATGCACCCGAATATACATATGGTAATGTTCATCTATTACCAAAAACAAGTCATTTATGGATATTAGCAGGAGGCCCACGCAAATCCAGTATAGTATCTTTTTCGATCCACAAGGATCAAGATCAAATGAATGCTCATTCTTTTTCTGCCGAAGACAAATATATCTCTGACCTCTCAATGACTAATGATCGAGTAAGACATAAATTGTTGGATACTTATAGTAAAAAAGATATGGAAATCATTGATTATTCAATATCTGATCGAATTTTATCCAATGGTAAGTGGAATTTCATATATCCGTCTATTCTTCAAGAGAATTCATATTTATTAGCAAAAAGACGAAGAAATAGATTCATCATACCATTAAAATATGATCAAGAACGTCAAAAAGAACTAATATCCTGTTTTGGTATTTCGATCGAAATACCCATAAATGGTATTTTACGTAGAAATAGTATTTTTGCTTATTTTGATGATCCACGATATAGAAGAAGCAGTTCAGGAATTACTAAATATGGGGCCGTGGAGGTAGATTCAATCGTCAAAAAAGAGGATTTGATTGAGTATCGAGGAACAAAAGAATTGAGTCTTAAATACCAAATGAAAGTAGATCGGTTTTTTTTCATTCCCGAAGAAATGCATATTTTACCTGGATCCTCGTCCATTATGGTCCGGAACAATAGTATCATTAGAGTAGATACACAACTTGCTTTAAATAAAAGAAGTCGAGTAGGCGGATTAGTTCGAGTGGAGAGAAAAAAAAAAAGTATTGAACTGAGAATCTTTTATGGAGATATTCATTTTCCTGGAGAGACAGATAAGATATCCAGGCACTGCGGCATTTTGATACCGCCCGTAACGGGAAAAAAAAATTCTAAGGAATCAAAAAAATTGAAAGATTGGATCTATGTCCAGCGGATCACACCTACCAAGAAAAAATATTTTGTTTCGGTTCGGCCCGTAGTCACATATGAAATAGCCGACGGGATAAATTTAGCAACACTTTTTCCTCAGGATCTCTTGCAGGAAAAGGATGATGTCCAACTTCAAGTTGTCAATTATATTCTTTCGGAATATGGCAAGTCAATTCAAGAAATTTATAACACAAGTATTCAATTAGTTCGGACTTGCTTAGTATTAAATTGGGACCAAAAACAAAACGGTTCCAAAGAAGAGGTTTATGCGTCGTTTGTTGAGGTAAGGGCAAATGATCTAATTCGCGATTTCATAAGAATTGAGTTAGTCAAGTCCACTCTTTCATATAGTGGAAAAAGATATAATATAACAGATTTGAGATTGATTCCCAATAAGAGATTAGATCGCGCCAATATCAATCCCTTTCATTCCAAGGCGAAGTTTCAATTAGTTACCCAACAGCAAGGAATTATTGGTACGTTCTTGAATCGAAATAAGGAATGCCAATCTTTGATAATTTTGTCATCATCCAACTGTTTTCGAATTAGTCCATTCAACGGTTCGAAATATAACAATGCGATAAAAGAATTGGATCCCCTAATCTCAATTAGGTATTTGTTAGGTCCCTTAGGTACTATAGTACCTAAAATAGCTAATTTTTATTCATCTTACCATTTATTAACTCATAATCATATATCGTTAAAGAAATATTTGCTACTTGACAATTTTAAACAGACTTTTCAAGTACTTAAATATTGTTTAATGGATGAAAATAGGAAAATTTCTAATCTCGATCCATACAGTAATATAATTTTGAATCCATTCCATTTAAATTGGTGTTTTCTCCATCATGATTCTGGTGAAGAGACCTCCATAATAAATTGCCTTGGACAATTTATTTGTGAAAATGCATGTCTATTCAAATACGGACCACACATAAAAAAATCTGGTCAAATTTTAATTGTTCATGTTGATGCTTTAGTTATAAGATCGGCTAAGCCCTATTTGGCTACCCCAGGAACAACAGTTCATGGTCATTATGGAGAAATCCTTTATGAAGGAAAGACACTAGTTACATTTATATACGAAAAATCAAGATCTGGTGACATAACGCAGGGTCTTCCAAAAGTGGAACAGGTCTTAGAAGTGCGTTCAATTGATTCAATATCGATGAACCTCGAAAAGAGAGTTGAAAGTTGGAACGAACGTATACCAAGAATTCTTGGAATCCCCTGGGGATTCTTGGTTGGAGCTGAGCTAACCATAGCCCAGAGTCGTATCTCTTTGGTTAATAAAATTCAAAAGGTTTATCGATCTCAGGGGGTACAGATACATAACAGGCATATAGAGATCATTGTACGTCAAATAACATCAAAAGTGTTGGTTTCAGAAGATGGAATGTCTAATGTTTTTTCACCCGGAGAATTAATAGGAATGTTGCGAGCGGAACGAGCGGGACGTGCTTTAGACGAAGCGATCAATTATCGGGCAATTTTATTGGGAATAACGAGGGCATCCCTTAATACTCAAAGTTTCATATCCGAAGCGAGTTTTCAAGAAACCGCTCGAGTTTTAGCAAAAGCCGCTTTACGAGGTCGTATTGATTGGTTGAAAGGACTGAAAGAGAACGTTGTTTTGGGGGGGCTTATTCCTGTTGGTACTGGATTCAAAAAATTAGTGCACCATTCAAGGGAAGACAAAAATATTTATTTGGAAATAAAAAGGAAAAATTTATTCAAGTTGGAAATGAGAGATATTTTGTTATACCATATGACAAAAAGATATTGGAACATCAATTTAGGCGAAATGATGAAAGCGGGAGTGCATTTTGGTCATGGTACTAGAAAATGGAATCCTAGAATGGCTCCTTACATCTCTGCAAAACGTAAAGGTATTCATATTATAAATCTTACGAGAACTGCTCGTTTTTTATCAGAAGCCTGCGATTTAGTTTTTAATGCAGCAAGTAGTGGAAAAACCTTTTTAATCGTTGGTACCAAAAATAAAGTAGCGGATTTAGTAGCATCAGCTGCAATAGGGGCTCGGTGTCATTATGTTAATAAAAAGTGGCTTGGTGGTATGTTAACGAACTGGTCCACTACGGAAACGAGACTTCATAAGTTCAGGGACTTAATAGTAGAACAAAAAATGGGGAAACTCAACTGTCTTTCCAAAAGAGATGCAGCAATGTTGAAGAGAAAATTATCTACCTTGCAAACATATCTGGGTGGGATCAAATATATGACGGGGTTACCCGATATTGTAATCATCGTTGATCAGCAAGAAGAATATACGGCTCTTCGAGAATGTGTCATTTTAGGGATTCCTACTATTTGTTTAATTGATACAAATTGTGACCCGGATCTCGCAGATATTTCAATTCCAGCCAACGATGATGCTATAGCTTCAATTCGATTCATTCTTAATAAATTAGTATTCGCAATTTGCGAGGGTCATTCTAGCTATGCAGGTGTACAGGAAGATGAAAAAATACGGAATTGTATCAAGGATTATGTACAAAAAAATAAGAGAACGTCCTCAGGTTTCGAAGGAATTGCACGTATACAAATAAAAAAAAGAATCGATTTGATCCAAGTCATAATCCATATTGGATTCCCTAATTTATTAATAGAGGGCCGAACACGAGGAATCGAAGAATTACAGATGAATGTACAAAAGGATTTTCATTCTGTAAACCGTAAACTTAACATTGCTATAACAAGAGTTGAAAACCCTTATGGACAACCTAATATTCTTGCAGAATATATAGCTTTACAATTAAAAAATAGAGTTTCATTTCGAAAGGCAATGAAAAAAGCTATTGAATTAACTGAACAAACGGATACAAAGGGAATTCAAGTACAAATTGCCGGGCGTATTGACGGAAAAGAAATTGCACGCGTCGAATGGATCAGAGAAGGTAGGGTTCCTCTACAAACAATTCGTGCTAAAATTGATCATTGTTCCTATGCAACTCGAACTATCTATGGAGTATTAGGCATAAAAATTTGGATATTTGTAGACGAGAAAATGTCTCGTTACCGAGGGCCTCGTTTCAAAAAAATACGCCGTCTGGGGGCTTTACCTGGATTAACTAGTAAAAGGCCTAGATCTGGAAATGATCTTAAAAACCAATTGCGTTCTGGGAAAAGATCGCAATATCGTATTCGTCTAGAAGAAAAACAGAAATTGCGTTTTCATTATGGTCTGACAGAACGACAATTACTTAGATATGTACATATCGCTGGAAAAGCCAAAGGGTCAACGGGTCAGGTTTTACTACAGCTACTTGAAATGCGTTTGGATAACATACTTTTTCGATTGGGTATGGCTTCAACCATTCCTGGAGCCAGACAATTAGTTAACCATAGACATATTTTAGTTAATGGTCGTGTAGTAGATATACCAAGTTATCGTTGCAAACCCCGAGATATTATTACTACGAAGGATAAACAAAAATCAAAAGCTCTGATTCAAAATTATATTGCTTCATCGCTCCGCGAGGAATTGCCAAAACATTTGACTATTGACTCATTCCAATATAAAGGATTAGTAAATCAAATAATAGATAGTAAGTGGATTGGTTTGAAAATAAATGAGTTGTTAGTCGTAGAATATTATTCCCGTATGTCACGTCGAGGTACTGCAGAAGAAAAAACTGCAAAATCTGATCCAATTTATCGTAATCGATTAGTTAACATGTTGGTTAACCGTATTCTGAAACACGGAAAAAAATCATTGGCTTATCAAATTATTTATCGAGCCTTGAAAAAGATTCAACAAAAGACAGAAACAAATCCACTATCTGTTTTACGCCAAGCAATACGTGGAGTAACTCCCAATATAGCAGTAAAAGCAAGACGTGTAGGCGGATCGACTCATCAAGTTCCTATTGAAATAGGATCTACACAAGGAAAGGCACTTGCCATTCGTTGGTTATTAGGGGCATCCCGAAAACGTCCGGGTCGAAATATGGCTTTCAAATTAAGTTCCGAATTAGTAGATGCTGCCAAAGGGGGTGGCGATGCCATACGCAAAAAGGAAGAGACTCATAGAATGGCAGAGGCAAATAGAGCCTTTGCACATTTTCGTATGGGTAAGGATACTATTGCCGATATAATAACTTCTATAAGAAATGCTGACATGGATAAAAAAAGAACGGTTCGAATAGCATCTACTAATATTACCGAAAACATTGTGAAAATACTTCTACGAGAGGGTTTTATCGAAAACATTCGTAAACATCAGGAAAGTAACAAATGTTTCTTGGTTTTAACCCTACGACATAGAAGGACTCGAAAGGGAATATATAGAACTATTTTAAAACGTATCAGCCGACCAGGTCTACGAATCTATTCCAACTATCAACGAATTCCTAAAATTTTAGGTGGAATGGGGATTGTAATTCTTTCTACTTCTCGAGGTATAATGACAGATCGAGAAGCTCGACTAGAAAAAATCGGGGGAGAAATTTTGTGTTATATATGGATGACAAAACCTATCCCAAGAATTAGTTCGCGTAAGAATGGGCGTATTGGTTCACGTAAGAATGGACGTAGAATACCAAAAGGTGTTATTCATGTTCAAGCAAGTTTCAACAATACCATTGTAACTGTTACGGATGTACGAGGGCGGGTAGTTTCTTGGGCCTCCGCGGGTACTTCTGGATTCAAAGGCACAAAAAGAGGGACACCTTATGCGGCTCAAGCAGCAGCTATAAATGCTATTCGTACAGTAGTTGATCAGGGCATGCAACGAGCAGAAGTTATGATAAAAGGACCCGGTCTTGGAAGAGATGCAGCATTACGAGCCATCCGTAGAAGTGGTCTACTATTAAGTTTCGTGCGCGATGTAACACCTATGCCACATAATGGATGTCGACCTCCTAAAAAAAGACGTGTGATGGCAAGAAAAAGTTTGATTCAGAGGGAGAAGAAGCGGCAAAAATTGGAACAGAAATATCATTTGATTCGTCGATCCTCAAAAAAAGAAATAAGCAAAGTTCCATCGTTGAGTGAAAAATGGGAAATTCATGGAAAATTGCAATCCCTACCACGTAATAGTGCACCTATACGTCTTCATCGCCGTTGTTTTGTGACTGGAAGACCCAGAGCTAATTATCGAGACTTTGGGCTATCCGGACACATACTTCGCGAAATGGTTCATGCATGTTTATTACCGGGCACAACAAGATCAAGTTGGATTCCGCAAGACGAAAAAGAAGAAAATAAAGGGTCTGTTGAATTTCAAGTATTCAGTTTCACCAATAAAATACGGAGACTCACCTCACATTTGGAATTGCACAAAAAAGATTTTTTATCTCAAAGAGGTCTACGAAAAATTCTGGGAAAACGTCAACGACTGTTGGCTTATTTGTCAAATAAAAATAGAGTACGTTATAAGAAATTAATTAGTCAATTAAATATTCGGGAACTAATGGATAAATCTAAGCAACCTTTTCGTAAATCCAAGCTCTCCTTTCGTCGGCGTTTGCCCCCAATTGTATCGGGGGATCGAATTGATTATAGAAACATGAGTTTAATTAGTCGATTTATTAGTGAACAAGGAAAAATATTATCTAGACGAGTAAATAGATTGACCTTGAAACAACAACGATTAATTACTATTGCTATAAAACAAGCTCGTATTTTATCTTCGTTACCTTTTCTTAATGTGACACGTTCAATAAAAAAAAATCCTTTTGTAGCTAATGATTTATCGGAAAAAATTGAAAAACTAAATATAAGGGAGGAGAAAGAAATAATAGTAACTTGGTCTAGGGCATCTACCATTATACCCACAATGATTGGCCATACAATAGCTATTCATAATGGAAAGGAACATTTACCCATTTATATAACAGATCGTATGGTGGGTCATAAATTGGGAGAATTCGTGCCTACTCTCACTTTCGCAAGACATGCAAAAACCGATAATAAATCTCGTCGTATGCCTAGATCCCGGATAAATGGAAATTTTATTGATAAGACTTCTTCAATTGTAGCCAATATCTTATTACGAATAATTCCGACAACTTCAGGGGAAAAAAAGGCATTTACCTATTACAGAGATGGTATGTCGGCTCAATCCGAAGGAAATTATGCGGAAGCTTTACAGAATTATTATGAAGCTACGCGACCAGAAATTGATCCCTATGATCGAAGTTATATACTCTATAACATAGGCCTTATACACACAAGCAACGGAGAGCATACGAAGGCTTTGGAATATTATTTCCGGGCACTAGAACGAAACCCATTCTTACCACAAGCTTTTAATAATATGGCCGTGATCTGTCATTACCGGGGAGAACAGGCCATTCTACAGGGTGATTCTGAAATTGCGGAGGCTTGGTTTGATCAAGCTGCTGAGTATTGGAAACAAGCTATAGCGCTTACTCCGGGTAATTATATTGAAGCACATAATTGGTTGAAGATCACGAGGCGTTTCGAAATGAACTGGCGATCAGAGCATATCTGGATAGAACTTATAACGGGGTCTCGAAAAACAAGTAATTTTTTTTGGGCCTGTATCCTTTTTTTAGGTTCATTAGGATTCTTAGTGGTTGGAACTTCCAGTTATCTTGGTAGGAATCTTATACCCGTATTTCCATCTCAGCAAATCTTTTTTTTTCCGCAAGGGATCATAATGTCTTTTTATGGGATCGCGGGTCTATTTATTAGCTCCTATTTGTGGTGTACAATTGCGTGGAATGTAGGTAGTGGTTATGATCGATTTGATAGAAAAGAAGAAATTGTTTGTATTTTTCGTTGGGGATTTCCTGGAATAAATCGTCGCATTTTCCTTCGTTTCCTTATGAAAGATATCCAATCTATCAGAATGGAGGTTAAAGAGGGTCTTTATCCTCGTCGTGTCCTTTATATGGAAATAAGAGGCCAAGGGGCCATTCCCTTGACTGGCACTGATGAGAATCTTACTCCACGAGAAATTGAACAAAAAGCTGCCGAATTAGCCTATTTCTTGCGTGTACCAATTGAA
>Arabidopsis thaliana
ATGGTAACCATTAGAGCCGACGAAATTAGTAATATTATCCGTGAACGTATTGAGCAATATAATAGAGAAGTAACGATTGTAAATACCGGTACCGTACTTCAAGTGGGCGATGGCATCGCTCGTATTTATGGTCTTGATGAAGTAATGGCAGGTGAATTAGTAGAATTTGAGGAGGGTACTATAGGTATTGCCCTTAATTTAGAATCCAATAATGTTGGTGTTGTATTAATGGGTGACGGTTTGATGATCCAAGAAGGAAGTTCAGTCAAAGCTACGGGAAAAATTGCTCAGATACCGGTGAGTGAGGCTTATTTGGGGCGTGTTATAAACGCCTTGGCTAACCCTATTGATGGTCGAGGTAAGATTTCCGCTTCTGAATCTCGGTTAATTGAATCTCCTGCCCCAGGTATTATTTCGAGACGTTCTGTATATGAGCCTCTTCAAACAGGACTTATTGCTATTGATTCCATGATCCCTATAGGACGCGGCCAGCGAGAATTAATTATTGGTGACAGACAGACCGGTAAAACAGCAGTAGCCACAGATACAATTCTCAATCAACAAGGCCAAAATGTAATATGTGTTTATGTAGCTATTGGTCAAAAAGCTTCTTCCGTGGCTCAGGTAGTGACCAGTTTACAGGAACGAGGGGCAATGGAATACACTATTGTGGTAGCTGAAACGGCCGATTCCCCAGCTACGTTACAATACCTCGCGCCTTATACAGGAGCAGCCTTGGCTGAATATTTTATGTACCGTGAACAACACACTTTAATAATTTATGATGATCTTTCCAAACAAGCACAAGCTTATCGACAAATGTCTCTTCTATTACGAAGACCGCCGGGTCGTGAAGCTTATCCAGGAGATGTTTTTTATTTACATTCACGTCTTTTAGAAAGAGCCGCTAAATTAAGCTCTCAATTAGGTGAAGGGAGTATGACTGCCTTACCAATCGTCGAGACCCAGTCAGGAGATGTTTCAGCTTATATTCCTACTAATGTAATTTCCATTACAGATGGACAAATATTCTTATCCGCCGATCTTTTTAATGCTGGAATCAGACCTGCTATTAATGTAGGGATTTCTGTCTCGAGAGTAGGATCCGCCGCTCAAATTAAAGCTATGAAACAGGTAGCTGGAAAATTAAAATTGGAATTGGCTCAATTCGCTGAATTAGAAGCCTTTTCCCAATTTTCTTCTGATCTCGATAAAGCTACTCAGAATCAATTGGCAAGAGGTCAACGATTGCGTGAGTTACTGAAACAATCCCAATCAGCCCCCCTCACAGTGGAAGAACAGATAATGACCATTTATACCGGAACAAATGGTTATCTGGATGGATTAGAAATTGGACAAGTAAGAAAATTTCTCGTTCAATTACGCACTTACTTAAAAACGAATAAACCTCAGTTTCAAGAAATCATAGCCTCTACCAAGACATTAACCGCTGAAGCAGAAAGCTTTTTGAAAGAAGGTATTCAAGAGCAACTAGAACGTTTCCTACTTCAGACAAATCCTACTACTTCAAATCCAGAGGTTTCGATACGTGAAAAAAAAAACCTGGGACGTATCGCCCAAATCATTGGTCCGGTACTGGATGTAGCCTTCCCCCCGGGCAAAATGCCTAATATTTACAATGCTCTGGTGGTTAAGGGTCGAGATACTCTTGGTCAAGAAATTAATGTGACTTGTGAAGTACAGCAATTATTAGGAAATAATCGAGTTAGAGCTGTAGCTATGAGTGCGACAGAGGGTTTAAAGAGAGGAATGGACGTGGTTGATATGGGAAATCCTCTAAGTGTTCCAGTCGGCGGAGCGACTCTAGGACGAATTTTCAACGTGCTTGGGGAACCCGTTGATAATTTAGGTCCTGTCGATACTCGCACAACATCTCCTATCCATAAATCCGCGCCTGCTTTTATAGAATTAGATACAAAATTATCGATTTTTGAAACAGGAATTAAAGTAGTAGATCTTTTGGCCCCTTATCGTCGTGGGGGAAAAATTGGACTATTCGGTGGGGCTGGCGTGGGTAAAACAGTACTAATTATGGAATTGATCAACAACATTGCTAAAGCTCATGGTGGTGTATCCGTATTTGGTGGAGTAGGCGAACGGACTCGTGAAGGAAATGATCTTTACATGGAAATGAAAGAATCTGGAGTCATTAATGAACAAAATCTTGCGGAATCCAAAGTGGCCCTAGTTTATGGTCAGATGAATGAACCGCCAGGAGCTCGTATGAGAGTTGGTCTGACTGCCTTAACTATGGCAGAATATTTCCGAGATGTTAATGAGCAAGACGTACTTCTATTTATCGACAATATCTTCCGTTTCGTACAAGCAGGATCCGAGGTATCCGCCTTATTGGGTAGAATGCCTTCTGCTGTGGGTTATCAACCCACCCTTAGTACCGAAATGGGTACTTTACAAGAAAGAATTACTTCTACGAAAAAGGGGTCCATAACCTCTATTCAAGCAGTTTATGTACCTGCAGATGATTTGACTGACCCCGCACCTGCCACCACATTTGCACATTTAGATGCGACTACCGTACTATCAAGAGGATTAGCTGCCAAAGGTATCTATCCAGCGGTAGATCCTTTAGATTCAACGTCAACTATGCTACAACCTCGAATCGTTGGCGAGGAACATTATGAAACTGCGCAACAAGTAAAACAAACTTTACAACGTTACAAGGAGCTTCAGGACATTATAGCTATCCTGGGGTTGGATGAATTATCCGAAGAGGATCGCTTAACCGTAGCAAGAGCACGAAAAATTGAGCGTTTCTTATCACAACCCTTTTTCGTAGCAGAAATGACCTTAAATCTTTGTGTACTGACTCCGAATCGAATTGTTTGGGATTCAGAAGTAAAAGAAATCATTTTATCTACTAATAGTGGACAAATTGGTGTATTAGCAAACCACGCGCCGATTGCCACAGCTGTTGATATAGGTATTTTGAAAATACGCCTTGCTAACCAATGGTTAACGATGGCTCTGATGGGCGGTTTTGCTAGAATAGGCAATAATGAAATCACTATTTTAGTAAATGATGCAGAGAAGAATAGTGACATTGATCCACAAGAAGCTCAGCAAACTCTTGAAATAGCAGAAGCTAACTTGAGAAAAGCTGAAGGTAAGAGACAGACAATTGAGGCTAATCTAGCTCTCAGACGAGCTCGGACACGAGTCGAGGCTCTCAATACGATTATGAAAAATTTAACCGATTCTTTCGTTTACTTGGGTCACTGGCCATCCGCCGGGAGTTTCGGATTTAATACCGATATTTTAGCAACAAATCCAATAAATCTAAGTGTAGTTTTCGGTGTATTGATCTTTTTTGGAAAGGGAGTGTTAAATGATTTATTAGATAACCGAAAGCAGAGGATATTAAATACTATTCGAAATTCAGAAGAACTGCGTGAAGGAGCTATTCAACAATTAGAAAATGCCCGGGCGCGCTTGCGTAACGTAGAAACGGAAGCGGATAAGTTTCGCGTGAATGGATACTCTGAAATCGAACGAGAAAAATTGAATTTGATTAATTCAACTTATAAAACTTTGAAACAATTAGAAAATTACAAAAATGAAACCATTCTTTTTGAGCAACAAAGAACAATTAATCAAGTCCGCGAACGGGTTTTCCAACAAGCTTTACAAGGAGCTATAGGAACCCTAAATAGTTGTTTGAGTAATGAGTTACATTTACGTACTATTAATGCAAATATTGGGATGTTTGGTACGATGAAAATGAATCCACTGGTTTCTGCTGCTTCGGTTATTGCTGCTGGGTTGGCTGTTGGGCTTGCTTCTATTGGACCTGGAGTCGGTCAAGGTACAGCTGCGGGTCAAGCTGTCGAAGGTATCGCGAGACAACCTGAGGCAGAAGGAAAAATACGAGGTACTTTATTGCTTAGTTTGGCTTTTATGGAAGCTTTAACAATTTATGGCCTGGTTGTAGCATTAGCGCTTTTATTTGCGAATCCTTTTGTTATGAATGTTTTATCATGTTCCATCAACACACTAGAAGGGTTATATGAGATATCTGGTGTAGAAGTAGGCCAACATTTCTATTGGCAAATAGGGGGTTTCCAGGTCCATGCCCAAGTTCTTATTACTTCTTGGGTTGTAATTGCTATCTTATTAGGTTCCGCAGTTCTAGCGATTCGCAATCCACAAACAATTCCAACTGACGGCCAAAATTTCTTTGAATTTGTCCTTGAATTCATTCGAGACGTGAGTAAAACCCAGATTGGAGAAGAATATGGTCCATGGGTTCCCTTTATTGGAACCCTGTTTTTATTTATTTTTGTTTCTAACTGGTCAGGAGCCCTTTTACCGTGGAAAATTATCCAGTTACCTCAAGGGGAGTTAGCAGCACCAACGAATGATATAAATACGACGGTTGCTTTAGCTTTACTCACATCAGTAGCCTATTTTTATGCGGGGCTTAGCAAAAAAGGATTAGGGTATTTCAGTAAATACATTCAACCAACCCCAATTCTTTTACCCATTAACATCTTAGAAGATTTTACAAAACCCCTATCACTTAGTTTTCGACTTTTCGGAAATATATTAGCCGATGAATTAGTCGTTGTTGTTCTTGTTTCTTTAGTACCTTTAGTGGTTCCTATACCTGTTATGTTCCTTGGATTATTTACAAGCGGGATTCAAGCTCTCATTTTTGCCACTTTAGCTGCGGCTTATATAGGTGAGTCTATGGAAGGTCATCATATGATTTTTTCAATTTTAGAGCATATATTAACTCATATATCTTTTTCGGTCGTTTCAATTGTGCTGACAATTTATTTTTTAACTTTATTAGTTAATGAAATCATAGGATTTTTTGATTCATCAGATAAAGGAATCATAATTACGTTTTTTGGTATAACAGGATTATTATTAACTCGTTGGATTTATTCAGGACATTTTCCATTAAGTAATTTATATGAATCATTAATTTTTCTTTCGTGGGCTTTTTCAATTATTCATATGGTTTCCTATTTTAAAAAACAACAAAATAAGTTAAACACAATAACTGCGCCAAGTGTTATTTTTATTCAGGGTTTTGCTACTTCAGGTCTTTTAAACAAAATGCCTCAGTCTGCAATATTAGTACCAGCTCTCCAGTCCCAGTGGTTAATGATGCACGTAAGTATGATGATATTAGGCTATGGCGCTCTGTTATGCGGATCATTATTATCAATAGCTCTTCTAGTGATTACATTTCGCAAAGTCGGACCTACTTTTTGGAAGAAAAAAAATTTTTTATTAAATGAATTATTTTTTGATGTACTTTACTACATAAATGAAAGAAATTCTATTTTACAAAACATTAATTTTAGTTTTTCTAGAAATTATTATAGGTATCAACTGATTCAACAATTAGATTTTTGGAGTTTTCGTATTATTAGTCTTGGATTTATCTTTTTAACCGTCGGCATTCTTTCAGGAGCTGTCTGGGCTAATGAGACATGGGGTTCATATTGGAACTGGGACCCAAAAGAAACTTGGGCATTTATTACTTGGACTATATTCGCAATTTATTTACATATTAAAACAAATAGGAATGTTAGGGGTATAAATTCTGCAATTGTGGCTTTGATCGGTTTTATTTTAATTTGGATATGCTATTTTGGCGTCAATCTTTTAGGAATAGGTTTACATATGATAAAGGAATACCCAGAAACCAATTTACAACAATTTCGTCTAGGAATCCACAAAGAAACGATCCAATTCATCAAGATACACAATGAGTATAATATCCATACAATCTTGCACTTCTCGACAAATCTAATATCTTTCGTTATTCTAAGTGGTTATTCCTTTTGGGGTAAGGAAAAGCTTTTTATTCTGAATTCTTGGGTTCAAGAATTCCTATATAATTTAAGTGATACAATTAAAGCTTTTTCGATTCTTTTATTAACTGATTTATGTATCGGATTCCATTCGCCTCACGGTTGGGAACTAATGATTGGTTATATTTACAAAGATTTTGGGTTTGCTCATTATGAGCAAATTTTATCTGGTCTAGTTTCTACCTTTCCAGTAATTCTTGATACAATTTTTAAATATTGGATTTTTCGTTATTTAAATCGTGTATCTCCGTCACTTGTAGTGATTTATCATGCAATAAACGACATGGATAAATTTCAAGGATATTTAGAGTTCGATGGGGCTCGGCAACAGAGTTTTCTATATCCACTTTTTTTTCGGGAGTATATTTATGTACTTGCTTATGATCATGGTTTAAATCGCTATATTTTCTTGGAAAATGCGGAT---------TATGACAAAAAATATAGTTCACTAATTACGAAACGCTTAATTTTGCGAATGTATGAACAGAATCGTTTGATTATTCCCACTAAGGATGTGAACCAAAATTCCTTTTTGGGGCATACCAGTCTTTTCTATTATCAAATGATATCTGTTTTATTTGCAGTGATTGTCGAAATTCCATTTTCCCTAAGATTAGGATCCTCTTTTCAAGGAAAACAATTAAAAAAATCTTATAATTTACAATCAATTCATTCAATATTTCCCTTTTTAGAAGACAAATTAGGACATTTTAATTATGTGTTAGATGTACTAATACCTTACCCCATCCATCTAGAAATCTTGGTTCAAACCCTACGTTACCGGGTAAAAGATGCCTCTTCTTTGCATTTTTTTCGGTTCTGTTTATACGAGTATTGTAATTGGAAGAATTTTTATATTAAAAAAAAATCAATTTTG---------------AATCCAAGATTTTTCTTGTTCTTATATAATTCTCATGTATGTGAATACGAATCCATCTTTTTTTTTCTACGCAAGCGGTCTTCGCATTTACGATCGACATCTTATGAAGTCCTTTTTGAGCGAATTGTATTCTATGGAAAAATACACCATTTTTTCAAAGTTTTTGTTAATAATTTTCCGGCAATCCTAGGGTTGCTCAAGGATCCTTTCATACATTATGTTAGATATCACGGAAGATGCATTCTGGCAACAAAGGATACGCCGCTTCTGATGAATAAATGGAAATATTATTTTGTTAATTTATGGCAATGTTATTTTTCGGTATGGTTTCAATCGCAAAAGGTCAATATAAATCAATTATCTAAAGATAATTTAGAGTTTCTGGGTTATCTGTCAAGTTTGCGATTAAACCCTTTAGTGGTACGTAGTCAAATGCTAGAAAACTCATTTCTAATAGATAATGTTAGAATCAAATTGGATAGCAAAATTCCAATTTCTTCTATTATTGGATCGTTGGCTAAAGATAAATTTTGTAATGTATTAGGGCATCCCATTAGTAAAGCAACCTGGACGGATTCATCAGATTCTGATATTCTCAACCGATTTGTGCGGATATGCAGAAATATTTCTCATTATTACAGCGGATCTTCAAAAAAAAAGAATTTGTATCGAATAAAATATATACTTCGTCTTTGTTGTGTTAAAACTTTGGCTCGTAAACACAAAAGTACTGTACGCACTTTTTTAAAAAGGTTGGGCTCTGGTTTATTGGAAGAATTCCTTACGGGGGAAGACCAAGTTCTTTCTTTAATCTTCCCAAGAAGTTATTATGCTTCTAAAAGATTATATCGAGTGCGAATTTGGTATTTGGATATTCTTTATCTTAATGATTTGGTCAATATGCAAACTAGAAATACCTTTTCTTGGATAAGGGAAGAGATTACTCGCTCCATATCTGTCTCACTCATAATATATATAATAACTTGGGCATCCATTTCAAGTGCATATCCGATTTTTGCCCAGCAGAATTATGAAAATCCACGAGAGGCGACTGGGCGTATTGTATGTGCCAATTGCCATTTAGCTAATAAGCCCGTGGATATTGAGGTTCCACAAACGGTACTTCCTGATACTGTATTTGAAGCAGTTGTTAAAATTCCTTATGATATGCAACTAAAACAAGTTCTAGCTAATGGTAAAAAAGGGGCTTTGAATGTGGGAGCTGTTCTTATTTTACCGGAGGGTTTTGAATTAGCCCCCCCCGATCGTATTTCACCCGAGATGAAAGAAAAGATAGGAAATCTTTCTTTTCAGAATTATCGTCCCAATAAAAAAAATATTCTTGTGATAGGTCCTGTTCCTGGTCAAAAATATAGTGAAATAACCTTTCCTATTCTTGCTCCAGACCCTGCTACTAATAAAGATGTTCACTTCTTAAAATATCCTATATATGTAGGTGGAAACAGGGGAAGGGGTCAGATTTATCCTGATGGTAGCAAAAGTAACAATACAGTTTATAATGCTACGGCAGGAGGGATAATAAGTAAAATTTTACGAAAAGAAAAGGGGGGATACGAAATAACCATAGTGGATGCATCGAATGGACGCGAAGTTATTGATATTATCCCTCGAGGCCTAGAACTTCTTGTTTCAGAGGGCGAATCCATTAAACTCGATCAACCATTAACGAGTAATCCTAATGTGGGTGGATTTGGTCAGGGGGATGCGGAAATAGTACTTCAAGATCCATTACGTGTCCAAGGTCTTTTGTTCTTCTTAGGATCGGTTGTTTTGGCACAAATCTTTTTGGTTCTTAAAAAGAAACAGTTTGAGAAGGTTCAATTATCCGAAATGAATTTTATGAGTAAAGTTTATGATTGGTTCGAAGAACGTCTTGAGATTCAGGCGATTGCAGATGATATAACTAGTAAATATGTTCCTCCGCATGTCAACATATTTTATTGTCTAGGCGGAATTACCCTTACTTGTTTTTTAGTACAAGTAGCTACGGGATTTGCTATGACTTTTTATTACCGTCCAACCGTTACTGAAGCTTTTGCTTCTGTTCAATATATAATGACTGAAGCTAACTTTGGTTGGTTAATCCGATCAGTTCATCGATGGTCGGCAAGTATGATGGTCCTAATGATGATCCTGCACGTATTTCGTGTATACCTCACCGGTGGTTTTAAAAAACCTCGCGAATTAACTTGGGTTACTGGTGTGGTTCTGGGTGTATTGACCGCATCTTTTGGTGTAACAGGTTATTCTTTACCTTGGGATCAAATTGGTTATTGGGCGGTCAAAATTGTAACAGGTGTACCTGACGCTATTCCGGTAATAGGATCACCTCTTGTAGAATTATTACGCGGAAGTGCTAGTGTTGGACAATCCACTTTGACTCGTTTTTATAGTTTACACACTTTTGTATTACCTCTTCTTACGGCCGTCTTTATGTTAATGCATTTCCTAATGATACGTAAGCAAGGTATTTCTGGTCCCTTAATGGGTCACAATTATTACGGGGAACCCGCATGGCCCAACGACCTTTTATATATTTTTCCAGTAGTTATTCTTGGTACCATTGCCTGTAACGTAGGCTTAGCGGTTTTAGAACCATCAATGATTGGTGAACCTGCGGATCCTTTTGCAACTCCTTTGGAAATATTACCTGAATGGTATTTCTTTCCTGTATTTCAAATACTTCGTACAGTGCCTAACAAATTATTGGGTGTTCTTTTAATGGTTTCAGTACCAGCGGGATTATTAACCGTACCCTTTTTGGAAAATGTTAATAAGTTTCAAAATCCATTTCGTCGTCCAGTAGCGACAACCGTCTTTTTGATTGGCACCGCGGCGGCCCTGTGGTTAGGTATTGGAGCAACATTACCGATTGATAAATCTCTAACTTTAGGTCTTTTTATGATTGAAGTTTTTTTATTTGGAATCGTCTTAGGTCTAATTCCTATTACTTTGGCTGGATTATTCGTAACTGCTTATTTACAATACAGACGTGGTGATCAGTTGGACTTTATGGATATAGTAAGTCTCGCATGGGCTGCTTTAATGGTAGTTTTTACATTTTCCCTCTCTCTCGTAGTGTGGGGAAGAAGTGGACTCATGATTATTCGTTCGCCGGAACCAGAAGTCAAAATTTTGGTAGATAGGGATCCCATAAAAACTTCTTTCGAGGAATGGGCTAAACCCGGTCATTTCTCAAGAACAATAGCTAAGGGACCTGATACTACCACTTGGATCTGGAACCTACATGCTGATGCTCACGATTTTGATAGTCATACCAGTGATTTGGAGGAAATCTCTCGAAAAGTATTTAGTGCCCATTTCGGCCAACTCTCTATCATCTTTCTTTGGCTGAGTGGCATGTATTTCCATGGTGCTCGTTTTTCCAATTATGAAGCATGGCTGAGTGATCCTACTCACATTGGACCTAGTGCTCAGGTGGTTTGGCCAATAGTGGGCCAAGAAATCCTGAATGGAGATGTGGGCGGAGGCTTCCGAGGAATACAAATAACCTCAGGCTTTTTTCAGATTTGGCGAGCATCCGGAATAACTAGTGAATTACAACTTTATTGTACCGCAATTGGCGCATTGGTCTTCGCAGCCTTAATGCTTTTTGCTGGTTGGTTCCATTATCACAAAGCAGCTCCAAAATTGGCTTGGTTCCAAGATGTAGAATCTATGTTGAATCACCATTTAGCAGGGCTACTAGGACTTGGGTCCCTTTCTTGGGCAGGACATCAAGTACATGTATCTTTACCGATTAACCAATTTCTAAACGCTGGAGTAGATCCTAAAGAAATACCGCTTCCTCATGAATTTATCTTGAATCGGGATCTTTTGGCTCAACTTTATCCAAGTTTTGCTGAAGGAGCAACTCCCTTTTTTACCTTAAATTGGTCAAAATACTCGGAATTTCTTACTTTTCGTGGCGGATTAGATCCAGTGACTGGGGGTCTATGGTTAACCGATATAGCACATCATCATTTAGCTATCGCAATTCTTTTTCTAATCGCGGGTCATATGTATAGGACCAACTGGGGTATTGGTCATGGTATAAAAGATATTTTAGAGGCTCATAAAGGTCCATTTACAGGCCAAGGCCATAAAGGCCTATATGAAATTCTAACAACATCATGGCATGCTCAATTATCTCTTAACCTAGCTATGTTAGGCTCTTTAACCATTATTGTAGCTCACCATATGTATTCCATGCCCCCTTATCCATATCTAGCTACTGACTATGCTACACAACTGTCATTGTTCACACATCACATGTGGATTGGTGGATTTCTCATAGTTGGTGCTGCTGCGCATGCAGCCATTTTTATGGTAAGAGACTATGATCCAACTAATCGATATAACGATTTATTAGATCGTGTCCTGAGGCATCGCGATGCAATCATATCACATCTCAACTGGGTATGTATATTTCTAGGCTTCCACAGTTTTGGTTTGTATATTCATAATGATACCATGAGTGCTTTAGGGCGTCCACAAGATATGTTTTCAGATACTGCTATACAATTACAACCAGTCTTTGCTCAATGGATACAAAATACCCATGCTTTAGCACCTGGTGTAACAGCCCCTGGTGAAACAGCGAGCACCAGTTTGACTTGGGGGGGCGGTGAGTTAGTAGCAGTGGGTGGCAAAGTAGCTTTGTTACCTATTCCATTAGGAACGGCAGATTTTTTGGTACATCATATTCATGCATTTACAATTCATGTGACGGTATTGATACTGTTGAAAGGTGTTCTATTTGCTCGTAGCTCGCGTTTAATACCAGATAAAGCAAATCTTGGTTTTCGTTTCCCTTGTGATGGGCCGGGAAGAGGAGGAACATGTCAAGTATCTGCTTGGGATCATGTCTTCTTAGGACTATTCTGGATGTACAATGCTATTTCCGTAGTAATATTCCATTTCAGTTGGAAAATGCAGTCAGATGTTTGGGGTAGTATAAGTGATCAAGGGGTGGTAACTCATATTACTGGAGGAAACTTTGCACAGAGTTCCATTACTATTAATGGGTGGCTCCGCGATTTCTTATGGGCACAAGCATCTCAGGTAATTCAGTCTTATGGTTCTTCGTTATCTGCATATGGTCTTTTTTTCCTAGGTGCTCATTTTGTATGGGCTTTCAGTTTAATGTTTCTATTCAGCGGGCGTGGTTATTGGCAAGAACTTATTGAATCCATTGTTTGGGCTCATAATAAATTAAAAGTTGCTCCTGCTACTCAGCCTAGAGCCTTGAGCATTATACAAGGACGTGCTGTAGGAGTAACCCATTACCTTCTGGGTGGAATTGCCACAACATGGGCGTTCTTCTTAGCAAGAATTATTGCAGTAGGAATGGCATTAAGATTTCCAAGGTTTAGCCAAGGCTTAGCTCAGGACCCCACTACTCGTCGTATTTGGTTTGGTATTGCTACCGCACATGACTTCGAGAGTCATGATGATATTACTGAAGAACGTCTTTATCAGAATATTTTTGCTTCTCATTTCGGGCAATTAGCAATAATTTTTCTGTGGACTTCCGGAAATTTGTTTCATGTAGCTTGGCAAGGAAATTTTGAGACATGGGTACAAGACCCTTTACATGTAAGACCGATTGCTCATGCTATTTGGGATCCTCATTTTGGTCAACCGGCTGTGGAAGCGTTTACTCGAGGAGGTGCTCTTGGCCCGGTGAATATAGCTTATTCTGGTGTTTATCAGTGGTGGTATACAATCGGTTTACGTACTAATGAAGATCTTTATACTGGAGCTCTTTTTCTATTATTTCTTTCTGCCCTATCCTTAATAGGGGGTTGGTTACACCTACAACCAAAATGGAAACCAAGAGTTTCGTGGTTCAAAAATGCTGAATCTCGTCTGAATCATCATTTGTCAGGACTATTCGGGGTAAGCTCATTGGCTTGGACAGGTCATTTAGTCCATGTCGCTATTCCTGCATCCAGGGGGGAATATGTTCGATGGAATAATTTCTTAAATGTATTACCGCATCCCCAAGGGTTAGGCCCACTTTTTACGGGTCAGTGGAATCTTTATGCTCAAAACCCCGACTCGAGTAGTCATTTATTTGGTACCTCCCAAGGATCCGGAACTGCCATTCTAACCCTTCTTGGGGGATTCCATCCACAAACGCAAAGTTTATGGCTAACCGATATGGCACATCATCATTTAGCTATCGCAATTCTTTTCCTCATTGCGGGTCATATGTATAGAACGAACTTTGGAATCGGACACAGTATAAAAGATCTTTTAGAAGCACATATTCCTCCGGGAGGACGATTGGGGCGTGGGCATAAGGGTCTTTATGACACAATCAATAATTCGATTCATTTTCAATTAGGCCTTGCTCTAGCCTCCTTAGGAGTTATTACTTCCTTGGTAGCTCAACACATGTACTCTTTACCTGCTTATGCGTTCATAGCGCAAGATTTTACGACTCAAGCTGCGTTATATACCCATCACCAATATATTGCAGGATTCATCATGACAGGAGCTTTTGCTCATGGAGCTATCTTTTTTATTAGAGATTACAATCCAGAACAGAATGAGGATAACGTATTAGCAAGAATGTTAGACCATAAAGAAGCTATCATATCCCATTTAAGTTGGGCCAGCCTCTTTCTAGGGTTCCATACTTTGGGACTTTATGTTCATAACGACGTCATGCTTGCTTTTGGTACTCCCGAAAAACAAATCTTGATCGAACCTATATTTGCCCAATGGATACAATCTGCTCATGGGAAAACTTCATATGGATTTGATGTACTTTTATCTTCGACAAGTGGCCCAGCATTTAATGCGGGTCGCAGCATATGGTTGCCTGGCTGGTTAAATGCTATTAATGAGAATAGTAATTCATTATTCTTAACAATAGGTCCTGGAGATTTCTTGGTTCATCATGCTATTGCTTTAGGTTTACATACAACTACATTGATCTTAGTAAAAGGTGCTTTAGATGCACGTGGTTCCAAGTTAATGCCAGATAAAAAGGATTTCGGGTATAGTTTTCCTTGCGATGGTCCGGGACGAGGTGGTACTTGTGATATTTCGGCTTGGGACGCATTTTATTTGGCAGTTTTCTGGATGTTAAATACTATTGGATGGGTTACTTTTTATTGGCATTGGAAACACATCACATTATGGCAGGGTAACGTTTCACAGTTTAATGAATCTTCCACTTATTTGATGGGATGGTTAAGAGATTATCTATGGTTAAACTCTTCACAACTTATCAATGGATATAACCCGTTTGGTATGAATAGTTTATCAGTCTGGGCATGGATGTTCTTATTTGGGCATCTTGTTTGGGCTACAGGATTTATGTTCTTAATTTCCTGGCGTGGTTATTGGCAGGAATTGATTGAAACTTTAGCGTGGGCTCATGAACGCACACCTTTGGCAAATTTGATTCGCTGGAAAGATAAACCAGTAGCTCTTTCAATCGTGCAAGCAAGATTGGTTGGATTAGCTCACTTTTCTGTAGGTTATATATTCACTTATGCGGCTTTCTTGATTGCCTCCACATCGGGCAAATTCGGTATGTCACATTCAGTAAAAATTTATGATACTTGTATAGGATGTACTCAATGTGTCCGAGCATGCCCTACAGACGTATTAGAAATGATACCTTGGGATGGATGTAAAGCTAAGCAAATAGCTTCTGCTCCAAGAACCGAGGACTGTGTTGGTTGTAAGAGATGTGAATCCGCCTGTCCAACGGATTTTTTGAGCGTTCGAGTTTATTTATGGCATGAAACAACTCGAAGTATGGGTCTAGCTTATATGCGAGATCTAAAAACATATCTTTCCGTAGCACCGGTACTAAGTACTCTATGGTTCGGTTCGTTAGCAGGTTTATTAATAGAGATTAATCGTTTATTTCCAGATGCATTAACATTTATGACTGCAATTTTAGAGAGACGCGAAAGCGAAAGCCTATGGGGTCGCTTCTGTAACTGGATAACTAGCACTGAAAACCGTCTTTACATTGGATGGTTTGGTGTTTTGATGATCCCTACCTTATTGACCGCAACTTCTGTTTTTATTATCGCATTCATTGCTGCTCCTCCAGTAGATATTGATGGTATTCGTGAACCTGTTTCTGGATCTCTTCTTTACGGAAACAATATTATTTCCGGTGCCATTATTCCTACTTCTGCAGCTATTGGATTGCATTTTTACCCAATCTGGGAAGCTGCATCCGTTGATGAATGGCTATACAACGGCGGTCCTTATGAACTAATTGTTCTACACTTTTTACTTGGTGTAGCTTGTTATATGGGTCGTGAGTGGGAACTTAGTTTCCGTCTGGGTATGCGTCCTTGGATTGCTGTTGCATATTCAGCTCCTGTTGCAGCTGCGACTGCTGTTTTCTTGATCTATCCAATTGGTCAGGGAAGTTTTTCTGATGGTATGCCTCTAGGAATCTCTGGTACTTTCAACTTTATGATTGTATTCCAGGCTGAGCACAACATTCTTATGCACCCATTTCACATGTTAGGTGTAGCTGGTGTATTCGGCGGCTCCCTTTTTAGTGCTATGCATGGTTCCTTGGTAACTTCTAGTTTGATCAGGGAAACCACAGAAAATGAATCTGCTAATGAAGGTTACAGATTCGGGCAAGAAGAAGAAACTTACAACATTGTAGCTGCTCACGGTTATTTTGGCCGATTGATTTTCCAATATGCTAGTTTCAACAATTCTCGTTCTTTACATTTCTTCTTAGCGGCTTGGCCGGTAGTAGGTATTTGGTTTACTGCTTTAGGTATTAGTACTATGGCTTTCAACCTAAATGGTTTCAATTTCAACCAATCAGTAGTTGATAGTCAAGGACGTGTTATTAATACTTGGGCTGATATTATTAACCGTGCTAACCTTGGTATGGAAGTTATGCATGAACGTAATGCTCACAACTTCCCTCTAGACCTAGCTGCTGTTGAGGCTCCATCTACAAATGGAATGGGTTTGCCTTGGTATCGTGTTCATACTGTTGTATTGAATGATCCCGGTCGTTTACTTGCTGTTCATATAATGCATACTGCTCTAGTTGCTGGTTGGGCTGGTTCGATGGCTCTATATGAATTAGCAGTTTTTGATCCCTCCGACCCCGTTCTTGATCCAATGTGGAGACAAGGTATGTTCGTTATACCTTTCATGACTCGTTTAGGAATAACCAATTCTTGGGGCGGTTGGAATATTACAGGGGGGACTATAACGAATCCGGGTCTTTGGAGTTACGAAGGGGTAGCCGGAGCACATATAGTGTTTTCTGGTTTGTGCTTCTTGGCAGCTATTTGGCATTGGGTATATTGGGATCTAGAAATTTTTTGTGATGAACGTACAGGAAAACCTTCTTTGGATTTGCCCAAGATTTTTGGAATTCATTTATTTCTTTCAGGAGTGGCTTGCTTCGGTTTTGGCGCATTTCATGTAACAGGATTATATGGTCCTGGAATATGGGTATCCGACCCTTATGGACTAACCGGAAAGGTACAACCCGTAAACCCGGCGTGGGGCGTGGAGGGTTTTGACCCTTTTGTTCCGGGAGGAATAGCCTCTCATCATATTGCAGCAGGGACGTTGGGTATATTAGCGGGCCTATTCCATCTTAGTGTTCGTCCGCCTCAACGTCTATACAAAGGATTACGTATGGGCAATATTGAAACCGTCCTTTCCAGTAGTATTGCTGCTGTCTTTTTTGCAGCTTTTGTTGTTGCTGGAACTATGTGGTATGGTTCTGCAACTACTCCCATCGAATTATTTGGTCCTACTCGTTATCAATGGGATCAGGGATACTTTCAACAAGAAATATATCGAAGAGTTAGTGCTGGACTGGCTGAAAATCAAAGTTTATCAGAAGCTTGGGCGAAAATTCCTGAAAAATTAGCTTTTTATGATTATATTGGTAATAATCCAGCAAAAGGGGGGTTATTCCGAGCGGGTTCAATGGACAATGGGGATGGAATAGCTGTTGGATGGTTAGGCCACCCCGTCTTTAGAAATAAAGAAGGGCGTGAACTTTTTGTACGCCGCATGCCTACTTTTTTTGAAACTTTTCCGGTAGTTTTGGTAGACGGAGACGGAATTGTTAGAGCTGACGTCCCGTTTAGAAGGGCAGAATCAAAATATAGTGTCGAACAAGTAGGTGTAACTGTTGAGTTTTATGGTGGTGAACTCAATGGAGTGAGTTATAGTGATCCCGCAACTGTGAAAAAATATGCTAGACGGGCTCAATTGGGTGAGATTTTTGAATTAGATCGTGCGACTTTGAAATCTGATGGTGTTTTTCGTAGCAGCCCAAGAGGTTGGTTTACGTTTGGACATGCTTCGTTTGCTCTACTTTTCTTCTTTGGACACATTTGGCATGGTGCTAGAACCCTCTTCAGAGATGTTTTTGCTGGTATTGATCCAGATTTGGATGCTCAAGTGGAATTCGGGGCATTCCAAAAACTTGGAGATCCAACTACAAAACGACAAGCAGTCGTGGAAACGCTCTTTAATGGAACTTTAGCTTTAGCTGGTCGTGACCAAGAAACCACCGGTTTCGCTTGGTGGGCCGGGAATGCCCGACTTATCAATTTATCTGGTAAACTTTTGGGAGCTCATGTAGCCCATGCCGGATTAATCGTATTCTGGGCCGGAGCAATGAACTTATTTGAAGTGGCCCATTTTGTACCTGAAAAGCCCATGTATGAACAAGGATTAATTTTACTTCCCCACCTAGCCACTTTAGGATGGGGGGTAGGTCCTGGGGGAGAAGTTATAGACACCTTTCCGTACTTTGTATCTGGAGTACTTCACTTAATTTCTTCTGCAGTTTTGGGCTTTGGCGGTATTTATCATGCACTTCTGGGACCCGAAACTCTTGAAGAATCTTTTCCCTTTTTCGGTTATGTATGGAAAGATAGAAATAAAATGACCACCATTTTGGGTATTCACTTAATTTTGTTAGGTGTAGGTGCCTTTCTTCTAGTATTCAAGGCTCTCTATTTTGGGGGCGTATATGATACCTGGGCTCCGGGAGGGGGGGATGTAAGAAAAATTACAAACTTGACTCTTAGCCCAAGTGTTATATTTGGTTATTTACTAAAATCTCCCTTTGGGGGAGAAGGATGGATTGTTAGTGTGGACGATTTGGAAGATATAATTGGAGGACATGTATGGTTAGGTTCCATTTGTATATTTGGTGGAATCTGGCATATCTTAACCAAGCCTTTTGCATGGGCTCGCCGCGCACTTGTATGGTCTGGGGAGGCTTACTTGTCTTATAGTTTAGCTGCTTTATCTGTTTGTGGTTTCATTGCTTGTTGTTTTGTCTGGTTTAATAATACCGCTTACCCTAGTGAGTTTTACGGACCTACGGGGCCAGAAGCTTCTCAAGCTCAAGCATTTACTTTTCTAGTTAGAGACCAACGTCTTGGAGCTAACGTGGGGTCTGCTCAAGGACCTACAGGTTTAGGTAAATACTTAATGCGTTCTCCGACTGGAGAAGTTATTTTTGGAGGAGAAACAATGCGTTTTTGGGATCTGCGTGCTCCCTGGTTAGAACCTTTAAGGGGTCCTAACGGTTTGGACTTGAGTAGGTTGAAAAAAGACATACAACCTTGGCAAGAAATGGATGACTGGTTACGGAGGGACCGCTTCGTTTTTGTAGGTTGGTCTGGTCTATTGCTCTTTCCTTGTGCCTATTTCGCTTTAGGGGGTTGGTTCACAGGTACAACCTTTGTAACTTCATGGTATACTCATGGATTGGCCAGTTCCTATTTAGAAGGTTGCAATTTTTTAACCGCTGCAGTTTCTACTCCTGCTAATAGTTTAGCGCATTCTTTGTTGTTACTGTGGGGTCCTGAAGCACAAGGAGATTTTACTCGTTGGTGTCAATTAGGTGGTCTATGGGCTTTTGTTGCTCTCCACGGCGCTTTCGCATTAATAGGTTTTATGTTACGTCAATTTGAACTTGCTCGATCTGTTCAATTGCGACCTTATAATGCAATCGCATTCTCTGGTCCCATTGCTGTTTTTGTTTCTGTCTTCCTAATTTATCCACTAGGTCAATCTGGTTGGTTCTTTGCGCCTAGTTTTGGTGTAGCGGCTATATTTCGATTCATCCTCTTTTTCCAAGGGTTTCATAATTGGACATTGAACCCATTTCATATGATGGGAGTCGCCGGTGTACTGGGCGCGGCTCTGCTATGCGCTATTCATGGTGCTACTGTAGAAAATACTTTATTTGAAGATGGTGATGGTGCAAATACATTCCGTGCTTTTAACCCAACTCAAGCCGAAGAAACTTATTCAATGGTCACCGCTAACCGCTTTTGGTCACAAATCTTTGGGGTTGCTTTTTCCAATAAACGTTGGTTACATTTCTTTATGTTATTTGTACCGGTAACTGGTTTATGGATGAGTGCTCTTGGAGTAGTCGGTTTAGCTTTGAACCTACGTGCCTATGACTTCGTTTCCCAGGAAATCCGTGCAGCGGAAGATCCAGAATTTGAGACTTTCTATACTAAAAATATTCTTTTAAACGAAGGTATTCGTGCTTGGATGGCGGCTCAAGATCAGCCTCATGAAAACCTTATATTCCCTGAGGAGGTTCTACCACGTGGAAACGCTCTTATGTCTGGAAGCACAGGAGAACGTTCTTTTGCTGATATTATTACCAGTATTCGATACTGGGTCATTCATAGCATTACTATACCTTCCCTATTCATTGCGGGCTGGTTATTCGTCAGCACCGGTTTAGCTTACGATGTGTTCGGGAGCCCTCGTCCAAACGAGTATTTTACAGAGAGCCGACAAGGCATTCCATTAATAACAGGCCGTTTTGATCCTTTGGAACAACTCGATGAATTTAGTAGATCTTTTATGACTATAGATAGGACCTATCCAATTTTTACAGTGCGCTGGTTGGCTGTTCATGGACTAGCTGTACCTACCGTTTCTTTTTTGGGGTCAATATCAGCAATGCAGTTCATCCAACGAATGCTTACTCTCAAACTTTTTGTATACACTGTAGTTATATTCTTTGTTTCTCTCTTCATATTTGGATTCCTATCTAATGATCCAGGACGTAATCCGGGACGTGAAGAAATGGCTGATACTACTGGAAGGATTCCTCTTTGGGTAATAGGTACTGTAGCTGGTATTCTTGTGATCGGTTTAATAGGTATTTTCTTTTATGGTTCATATTCAGGATTAGGTTCATCCCTGATGCTTAATATATTTAATTTGATCTGTATTTTTTTTAATTCTACCCTTTTTTCAAGCACTTTTTTAGTCGCCAAATTGCCAGAGGCCTACGCCTTTTTGAATCCAATCGTAGATGTTATGCCCGTAATACCTCTTTTCTTTCTTCTCTTAGCCTTTGTTTGGCAAGCCGCTGTAAGTTTTCGAATGACACAATCAAATCCGAACGAACAAAGTGTTGAATTAAATCGTACCAGTCTCTATTGGGGGTTATTACTCATTTTTGTACTTGCTGTTTTATTTTCGAATTATTTCTTCAATATGGAAGTAAATATTCTTGCATTTATTGCTACTGCACTCTTCATTCTCGTTCCTACTGCTTTTTTGCTTATAATTTACGTAAAAACCGTTAGTCAAAATGATATGGAAACAGCAACCCTAGTCGCCATCTTTATATCTGGGTTACTTGTAAGTTTTACTGGGTATGCTCTATATACTGCCTTTGGGCAACCCTCTCAACAACTAAGAGATCCATTCGAGGAACACGGGGACATGGAAGCATTGGTTTATACATTTCTCTTAGTATCCACTTTAGGGATAATTTTTTTCGCTATTTTTTTTCGGGAACCACCTAAAATTTCAACTAAAAAAATGTCACCACAAACAGAGACTAAAGCAAGTGTTGGGTTCAAAGCTGGTGTTAAAGAGTATAAATTGACTTACTATACTCCTGAATATGAAACCAAGGATACTGATATCTTGGCAGCATTCCGAGTAACTCCTCAACCTGGAGTTCCACCTGAAGAAGCAGGGGCTGCGGTAGCTGCTGAATCTTCTACTGGTACATGGACAACTGTGTGGACCGATGGGCTTACCAGCCTTGATCGTTACAAAGGACGATGCTACCACATCGAGCCCGTTCCAGGAGAAGAAACTCAATTTATTGCGTATGTAGCTTATCCCTTAGACCTTTTTGAAGAAGGTTCGGTTACTAACATGTTTACCTCGATTGTGGGTAATGTATTTGGGTTCAAAGCCCTGGCTGCTCTACGTCTAGAGGATCTGCGAATCCCTCCTGCTTATACTAAAACTTTCCAAGGACCACCTCATGGTATCCAAGTTGAAAGAGATAAATTGAACAAGTATGGACGTCCCCTATTAGGATGTACTATTAAACCAAAATTGGGGTTATCCGCGAAAAACTATGGTAGAGCAGTTTATGAATGTCTACGTGGTGGACTTGATTTTACCAAAGATGATGAGAATGTGAACTCCCAACCATTTATGCGTTGGAGAGACCGTTTCTTATTTTGTGCCGAAGCTATTTATAAATCACAGGCTGAAACAGGTGAAATCAAAGGGCATTATTTGAATGCTACTGCGGGTACATGCGAAGAAATGATCAAAAGAGCTGTATTTGCCAGAGAATTGGGAGTTCCTATCGTAATGCATGACTACTTAACAGGGGGATTCACCGCAAATACTAGTTTGTCTCATTATTGCCGAGATAATGGCCTACTTCTTCACATCCACCGTGCAATGCACGCTGTTATTGATAGACAGAAGAATCATGGTATGCACTTCCGTGTACTAGCTAAAGCTTTACGTCTATCTGGTGGAGATCATATTCACGCGGGTACAGTAGTAGGTAAACTTGAAGGAGACAGGGAGTCAACTTTGGGCTTTGTTGATTTACTGCGCGATGATTATGTTGAAAAAGATCGAAGCCGCGGTATCTTTTTCACTCAAGATTGGGTCTCACTACCTGGTGTTCTGCCTGTGGCTTCAGGGGGTATTCACGTTTGGCATATGCCTGCTTTGACCGAGATCTTTGGAGATGATTCTGTACTACAATTCGGTGGAGGAACTTTAGGCCACCCTTGGGGAAATGCACCGGGTGCCGTAGCCAACCGAGTAGCTCTGGAAGCATGTGTACAAGCTCGTAATGAGGGACGTGATCTTGCAGTCGAGGGTAATGAAATTATCCGTGAAGCTTGCAAATGGAGTCCTGAACTAGCTGCTGCTTGTGAAGTATGGAAAGAGATCACATTTAACTTCCCAACCATCGATAAATTAATGGTTCGAGAGAAAGTCAAAGTATCTACTCGGACACTACAGTGGAAGTGTGTTGAATCAAAAAGAGACAGTAAGCGTCTTTATTATGGACGCTTTATTCTGTCTCCACTTATGAAAGGCCAAGCCGACACAATAGGCATTGCGATGCGAAGAGCTTTACTTGGCGAAATAGAAGGAACATGTATTACACGTGCAAAATCTGAGAACATACCACATGACTATTCTAACATAGCAGGTATTCAAGAATCAGTACATGAAATTTTAATGAATTTGAACGAGATTGTATTAAGAAGTAATCTATATGGAACGCGCAACGCGCTTATTTGTGTCCAAGGTCCTGGATATATAACTGCTCGAGACATTATTTTACCGCCCGCTGTGGAAATCATTGATAATACACAGCATATAGCTACCTTAACAGAACCAATAGATTTGTGTATTGAATTAAAAATTGAGAGGAATCGCGGATATAGTCTAAAAATGTCAAATAACTTTGAAGACAGAAGTTATCCTATCGATGCTGTATTCATGCCTGTTGAAAATGCCAATCATAGTATTCATTCTTATGGGAATGGGAATGAAAAACAAGAGATTCTTTTTCTAGAAATATGGACAAATGGAAGTTTAACTCCTAAAGAAGCACTTCATCAAGCCTCCCGGAATTTGATTAATTTATTTATTCCTTTTCTACATGTAGAAGAAGAAACGTTCTATTTAGAGAACAATCAACATCAAGTTACTTTACCCTTTTTTCCTTTTCATAATCGATTAGTTAACCTAAGAAAAAAAAAAAAAGAACTAGCCTTTCAATATATTTTTATTGACCAATTAGAATTGCCTCCCAGAATCTACAATTGTCTCAAAAAATCCAATATACATACATTATTGGACCTTTTGAATAACAGTCAAGAAGACCTTCCAAAAAGAACCAGATTTCGTAAACAACATCGAGGAAGACTAAAAGGAATATCTTCTCGTGGGAATCGTATTTGTTTTGGCAGATATGCTCTTCAAACACTTGAACCCGCTTGGATCACATCTAGACAAATAGAAGCAGGGCGACGCGCAATGACACGAAATGTACGACGTGGTGGAAAAATTTGGGTACGTATATTTCCAGACAAACCAGTTACAGTAAGACCTGCGGAAACGCGTATGGGTTCTGGGAAAGGATCCCCTGAGTATTGGGTAGCTGTGGTTAAACCAGGTAAAATCCTTTATGAAATGGGTGGTGTACCCGAAAATATAGCAAGAAAAGCTATTTCAATAGCGGCATCAAAAATGCCTATAAAAACCCAATTCATTATTTCTGAAATGACTAGAATTAAACGCGGATATATAGCTCGGAGGCGTAGAACAAAACTTCGTTTATTTGCATCAAGCTTTCGAGGGGCTCATTCACGGCTTACACGAACTATGACTCAACAGAGAATAAGAGCTTTAGTTTCGGCTCATCGGGATAGGGGTAAAAGAAAAAGAGATTTTCGCCGTTTATGGATCACTCGAATAAATGCCGTAATTCACGAAATGGGGGTATTCTATAGTTATAATGAATTCATACACAATCTATACAAGAAGCAATTACTTCTTAATCGGAAAATACTTGCACAAATAGCTCTATTAAATAGGAGTTGTCTTTATACAATTTCGAATGACATAAAAAAAATGTCTGCCCATAAAGCACGGAGAGTAATTGATCAAATACGTGGACGTTCCTATGAAGAAGCACTTATGATATTAGAACTTATGCCTTATCGAGGATGTTATCCCATTTTTAAATTGGTTTATTCTGCTGCAGCGAACGCTAGTCACAATAAGGGTTTCAAAGAAACCAATTTAGTCATTAGTAAAGCTGAGGTGAACCAAGGGAATACTGTGAAAAAATTAAAACCTCGTGCCCGAGGACGAAGTTACCCAATAAAACGATCCACTTGTCATATAACTATCGTATTGGAAGATATACTGGGACATACAATGCATTACAGACGTATGATCATTACGCTTCAACCGGGTTATTCTATTCCACCTCTTAGAAAGAAAATGGTTCGAGAGAAAGTCAAAGTATCTACTCGGACACTACAGTGGAAGTGTGTTGAATCAAAAAGAGACAGTAAGCGTCTTTATTATGGACGCTTTATTCTGTCTCCACTTATGAAAGGCCAAGCCGACACAATAGGCATTGCGATGCGAAGAGCTTTACTTGGCGAAATAGAAGGAACATGTATTACACGTGCAAAATCTGAGAACATACCACATGACTATTCTAACATAGCAGGTATTCAAGAATCAGTACATGAAATTTTAATGAATTTGAACGAGATTGTATTAAGAAGTAATCTATATGGAACGCGCAACGCGCTTATTTGTGTCCAAGGTCCTGGATATATAACTGCTCGAGACATTATTTTACCGCCCGCTGTGGAAATCATTGATAATACACAGCATATAGCTACCTTAACAGAACCAATAGATTTGTGTATTGAATTAAAAATTGAGAGGAATCGCGGATATAGTCTAAAAATGTCAAATAACTTTGAAGACAGAAGTTATCCTATCGATGCTGTATTCATGCCTGTTGAAAATGCCAATCATAGTATTCATTCTTATGGGAATGGGAATGAAAAACAAGAGATTCTTTTTCTAGAAATATGGACAAATGGAAGTTTAACTCCTAAAGAAGCACTTCATCAAGCCTCCCGGAATTTGATTAATTTATTTATTCCTTTTCTACATGTAGAAGAAGAAACGTTCTATTTAGAGAACAATCAACATCAAGTTACTTTACCCTTTTTTCCTTTTCATAATCGATTAGTTAACCTAAGAAAAAAAAAAAAAGAACTAGCCTTTCAATATATTTTTATTGACCAATTAGAATTGCCTCCCAGAATCTACAATTGTCTCAAAAAATCCAATATACATACATTATTGGACCTTTTGAATAACAGTCAAGAAGACCTTATGCTTGGGGATGAAAAAGAGGGAACATCTGCAATACCCGGATTTAATCAGATACAATTTGAAGGGTTTTATCGGTTTATTGATCAGGGTTTAATAGAAGAACTTGCTAAGTTTCCAAAAATTGAAGATATAGATCACGAAATTGAATTTCAATTATTTGTGGAAACATATCAATTGGTAGAACCTCTGATAAAAGAACGAGATGCTGTCTATGAATCACTTACATATTCTTCTGAATTATATGTATCCGCGGGATTAATTTGGAAAACCAGTAGGAATATGCAAGAACAAAGAATTTTTATTGGAAACATTCCTTTAATGAATTCCCTTGGAACTTCTATAGTAAACGGAATTTACCGAATTGTGATCAATCAAATATTGCAAAGTCCCGGTATCTATTACCAGTCAGAATTGGATCATAATGGGATTTCGGTCTATACCGGCACCATAATATCAGATTGGGGAGGCAGGTTAGAATTAGAGATTGATAAAAAAGCAAGAATATGGGCTCGGGTGAGTAGGAAACAAAAAATATCTATTCTAGTTCTATCATCAGCTATGGGTTTGAATCTACGAGAAATTCTAGAGAATGTTTGCTACCCTGAAATTTTCTTATCTTTCTTGACCGATAAGGAGAAAAAAAAAATAGGATCAAAAGAAAATGCTATTTTGGAGTTTTATCAACAATTTTCTTGTGTAGGTGGGGATCCTATATTTTCTGAATCCTTATGTAAGGAATTACAAAAAAAATTCTTTCACCAAAGGTGTGAATTAGGAAGGATTGGTCGCCGAAATATTAATTGGAGACTGAATCTTAATATACCTCAGAACAATATATTTTTGTTACCACGAGATGTGTTAGCAGCTGCCGATCATTTGATTGGGATGAAATTTGGAATGGGTACACTTGATGATATGAATCATTTGAAAAATAAACGTATTCGCTCTGTAGCGGATCTTTTACAAGACCAGCTCGGGTTGGCTCTGGCTCGTTTAGAAAATGTAGTTAAGGGAACTATCTCCGGAGCAATTAGGCATAAATTGATACCTACTCCTCAGAATTTGGTAACTTCAACTCCGTTAACAACTACTTATGAATCCTTTTTCGGATTACACCCATTATCTCAAGTTTTGGATCGAACAAATCCATTGACACAAATCGTTCATGGGAGAAAATTGAGTTATTTGGGCCCTGGCGGATTAACAGGGCGAACTGCTAATTTTCGGATACGAGATATCCATCCTAGTCACTATGGGCGTATTTGTCCCATTGACACGTCTGAAGGAATCAATGTTGGACTTATTGGATCTTTATCAATTCATGCCAGGATTGGTGATTGGGGGTCGTTAGAAAGTCCATTTTATGAACTCTTTGAGAAATCAAAAAAAGCACGGATGCTTTTTTTATCACCAAGTCAAGATGAATATTATATGATAGCGGCAGGAAATTCTTTGGCTCTTAATCGGGGCATTCAAGAAGAACAGGCTGTTCCAGCTCGATACCGCCAAGAATTTTTGACTATCGCATGGGAAGAGGTTCATCTTCGAAGCATTTTCCCTTTCCAATATTTTTCCATTGGAGCTTCTCTAATTCCTTTTATCGAACATAATGATGCGAATCGAGCTTTAATGAGTTCTAATATGCAACGTCAAGCAGTTCCACTTTCTCGGTCCGAAAAGTGCATTGTTGGAACTGGGTTGGAACGCCAAGTGGCTTTAGATTCAGGGGTTCCCGCTATAGCCGAACACGAGGGAAAAATCCTTTATACTGACACTGAGAAGATCGTTTTTTCGGGCAATGGTGATACTCTAAGCATTCCATTAATTATGTATCAACGCTCAAACAAAAATACTTGTATGCATCAAAAACCTCAGGTTCGTCGGGGTAAATGCATTAAAAAGGGACAAATTTTAGCGGATGGTGCTGCTACAGTTGGTGGGGAACTCGCTTTGGGGAAAAATATATTAGTGGCTTATATGCCATGGGAAGGATACAATTTTGAAGATGCGGTACTCATTAGTGAGTGTCTAGTATATGGTGATATTTATACTTCTTTCCACATACGGAAATATGAAATTCAGACGCATGTGACAACCCAAGGTCCTGAAAGGATCACTAAAGAAATACCGCATCTAGAAGGTCGTTTACTCCGAAATTTAGACAAAAATGGAATTGTGATGCTAGGATCGTGGGTTGAAACAGGTGATATTTTAGTAGGTAAATTAACACCTCAAGTGGCGAAAGAATCCTCCTATGCTCCGGAAGATAGGTTATTACGAGCTATACTTGGCATTCAGGTATCGACTTCAAAAGAAACTTGTTTAAAATTGCCTATAGGTGGTAGAGGTCGAGTTATTGATGTGAGGTGGGTTCAGAAAAAGGGTGGTTCAAGTTATAACCCAGAAATAATTCGTGTATATATTTCACAGAAACGTGAAATAAAAGTAGGTGATAAAGTAGCTGGAAGACATGGAAATAAAGGTATCATTTCAAAAATTTTGCCTAGACAGGATATGCCTTATTTGCAAGACGGGAGACCCGTGGATATGGTCTTCAACCCATTAGGAGTACCCTCACGCATGAATGTAGGACAGATATTTGAATGCTCGCTTGGGTTAGCGGGAAGTCTGCTAGATAGACATTATCGAATAGCCCCTTTTGATGAGAGATATGAACAAGAGGCTTCGAGAAAACTGGTGTTTTCAGAATTATATGAAGCCAGTAAGCAAACAGCGAATCCATGGGTATTTGAACCCGAGTATCCAGGAAAAAGCCGCATTTTTGATGGAAGAACAGGAGATCCTTTTGAACAGCCTGTGATAATAGGAAAGCCCTATATCTTGAAATTAATTCATCAGGTTGATGATAAAATACACGGACGTTCTAGTGGACATTATGCACTTGTTACACAACAACCCCTTAGAGGCCGTTCCAAGCAGGGGGGGCAGCGGGTAGGCGAAATGGAGGTTTGGGCTCTGGAGGGGTTTGGTGTTGCTCATATTTTACAAGAGATGCTTACTTATAAATCTGATCATATTAGAGCTCGCCAAGAAGTACTTGGTACCACTATCATTGGAGGAACAATACCTAAACCAGAAGATGCTCCGGAATCTTTTCGATTACTTGTTCGAGAACTACGATCTTTGGCTCTGGAACTGAATCATTTCCTTGTATCTGAGAAGAATTTCCAGATTAATAGGAAGGAAGTTATCGATCGGTATAAACATCAACAACTCCGAATTGGCTTAGTTTCTCCTCAGCAAATAAGTGCTTGGGCCACTAAAATAATACCTAATGGAGAGATAGTTGGAGAGGTGACAAAACCCTATACTTTTCATTACAAAACCAATAAACCGGAAAAAGATGGATTATTTTGTGAAAGGATTTTTGGACCTATAAAGAGTGGAATTTGCGCTTGTGGAAATTATCGAGTGATCGGAGATGAAAAAGAAGACCCAAAGTTTTGTGAACAATGTGGAGTTGAATTTGTTGATTCTCGGATACGAAGATATCAAATGGGATACATAAAACTGACATGTCCTGTAACTCATGTATGGTATTTGAAACGTCTTCCTAGTTATATTGCGAATCTTTTAGATAAACCTCTTAAAGAATTAGAAGGCCTAGTATACTGCGATTTTTCTTTTGCTAGGCCCATAACTAAAAAACCTACTTTCTTACGATTACGAGGTTCATTTGAATATGAAATTCAATCCTGGAAATACAGCATCCCACTTTTTTTTACTACTCAAGGTTTCGATATATTTCGAAATCGAGAAATTTCTACTGGGGCGGGTGCTATCCGAGAACAATTAGCCGATTTAGATTTGCGAATTATTATAGAAAATTCGTTGGTAGAATGGAAACAATTAGGAGAAGAAGGGCCTACGGGGAATGAATGGGAAGATCGAAAAATTGTAAGAAGAAAAGATTTTTTAGTTAGACGTATGGAATTAGCTAAGCATTTTATTCGAACAAATATAGAACCCGAATGGATGGTTTTATGTCTCTTACCGGTTCTTCCTCCCGAGTTGAGACCCATCATTCAGATAGAAGGGGGTAAACTAATGAGTTCAGATATTAATGAACTCTATAGAAGAGTTATCTATCGGAACAATACTCTTACCGATCTATTAACAACAAGTAGATCTACACCGGGGGAATTAGTAATGTGTCAGGAAAAATTGGTACAAGAAGCCGTGGATACACTTCTTGATAATGGAATCCGTGGACAACCCATGAGGGATGGTCATAATAAGGTTTACAAGTCATTTTCAGATGTAATTGAAGGCAAAGAGGGAAGATTTCGCGAGACTCTGCTTGGGAAACGGGTCGATTATTCGGGGCGCTCGGTGATTGTCGTTGGACCTTCACTTTCATTACATCGCTGTGGATTGCCTCGCGAAATAGCAATAGAGCTCTTCCAGACATTTGTAATTCGTGGTTTAATTAGACAACACCTGGCTTCGAACATAGGAGTTGCTAAGAGTCAAATTCGTGAAAAAAAGCCGATTGTCTGGGAAATCCTTCAAGAAGTCATGCAGGGGCATCCCGTATTACTGAATAGAGCACCTACCCTACATAGATTAGGCATACAGTCATTCCAACCTATTTTAGTGGAAGGACGCACTATTTGTTTACATCCATTAGTTTGTAAGGGGTTCAATGCAGACTTTGATGGGGATCAAATGGCTGTTCATGTGCCTTTATCTTTAGAGGCTCAAGCAGAGGCTCGTTTACTTATGTTTTCTCATATGAATCTCTTATCTCCAGCTATTGGAGATCCCATTTCGGTACCGACTCAAGATATGCTTATTGGACTCTATGTATTAACGAGCGGCACTCGTCGAGGTATTTGTGCAAACAGATATAATCCATGTAATCGAAAAAACTATCAAAATGAAAGAATTTACGAAACAAACTATAAGTATACG------AAAGAACCCTTTTTTTGCAATTCCTATGATGCAATTGGAGCTTATCGACAGAAAAAAATCAATTTAGATAGTCCTTTGTGGCTTCGGTGGCAATTAGATCAACGCGTTATTGCTTCAAGAGAAGTTCCTATCGAAGTTCACTATGAATCTTTTGGTAACTATCATGAGATTTATGCACACTATCTAATAGTAAGAAGTGTAAAAAAAGAAAATTTTTGTATATATATTCGAACCACAGTTGGTCATATTTCTTTTTATCGAGAAATCGAGGAAGCTATACAAGGTTTTTCTCAAGCCTGTTCAATTAAACGACTTATTAGCCGATTAATAGATCACTTCGGGATGGCATATACATCACACATCCTAGATCAAGTAAAGACTCTGGGTTTCCAGCAAGCCACTGCTACATCCATTTCATTAGGAATTGATGATCTTTTAACGATACCTTCTAAGGGCTGGCTTGTCCAAGATGCTGAACAACAAAGTTGGATTTTGGAAAAACACCATCATTATGGGAATGTACATGCGGTAGAAAAATTACGCCAATCTATTGAGATATGGTATGCTACAAGTGAATATTTGCGACAAGAAATGAATCCTAATTTTAGGATGACGGACCCCTTCAATCCAGTCCATATGATGTCTTTTTCGGGAGCTAGGGGAAATGCATCTCAAGTACATCAATTAGTAGGTATGAGAGGATTAATGTCGGATCCCCAAGGACAAATGATTGATTTACCTATTCAAAGCAATTTACGCGAAGGACTGTCTTTAACAGAATATATTATTTCTTGCTATGGAGCCCGTAAAGGAGTTGTAGATACTGCTGTACGCACATCAGATGCTGGATATCTTACGCGTCGACTTGTTGAAGTAGTTCAACATATTGTTGTACGTAGAACAGATTGTGGCACTATCCGAGGGATTTCGGTGAGTCCTCGAAATAAAATGTCAGAAAGAATTTTTATCCAAACATTAATTGGTCGTGTCTTAGCAGACGATATATATATAGGTTCCCGATGTGTCGCCTTTCGAAATCAAGATCTTGGGATTGGACTTGTCAATCGATTAATAACCTTTGGAACACAATCAATATCCATTCGAACTCCCTTTACTTGTCGGAGTACATCTTGGATCTGTCGATTATGTTATGGTCGGAGTCCCACTCATGGTGACCTCGTTGAATTGGGGGAAGCTGTAGGTATTATCGCGGGTCAATCGATCGGCGAACCGGGGACTCAACTAACATTAAGAACTTTTCATACCGGCGGAGTATTTACAGGAGGTACTGCCGAACATGTACGAGCCCCTTATAATGGAAAAATCAAATTCAATGAGGATTTGGTTCATCCTACACGTACACGTCACGGGCATCCTGCCTTTCTATGTTATATAGACTTGTCTGTAATTATTGAGAGCGAAGATATTATACATAGCGTGACTATTCCACCAAAAAGTTTTCTTTTAGTTCAAAATGATCAATATGTGGAATCAGAACAAGTGATTGCTGAGATTCGCGAGGGAACATACACTTTTCATTTTAAAGAGAGGGTTAGAAAATATATTTATTCTGACTCAGAGGGCGAAATGCACTGGAGTACTGATGTGTCCCATGCACCCGAATTTACATATAGTAATGTCCACCTCTTACCAAAAACAAGTCATTTATGGATATTATCCGGAGGTTCATGTGGATCTAGTCTAATTCGTTTTTCGATCCATAAAGATCAAGATCAAATGAATATACCCTTTCTTTCCGCCGAAAGAAAATCTATTTCTAGCCTCTCAGTGAATAATGATCAAGTGAGCCAAAAATTTTTTGATTTTGCCGATCCAAAAAAATTAGGGATTTACGATTATTCAGAATTGAATGGAAACTTAGGTACTAGTCATTATAATTTAATATATTCTGCTATTTTTCATGAGAACTCGGATTTATTAGCAAAAAGACGAAGAAATAGATTTCTCATTCCATTCCAATCGATTCAAGAGCAAGAGAAAGAATTCATACCGCAGTCAGGTATCTCGGTTGAAATACCCATAAATGGTATTTTCCGTAGAAATAGTATTTTTGCTTTTTTTGATGATCCTAGATACCGAAGAAAGAGTTCCGGAATTCTTAAATATGGGACTCTAAAGGCGGATTCAATCATCCAAAAAGAGGATATGATTGAGTATCGAGGAGTCCAAAAAATTAAGACAAAATACGAAATGAAAGTAGATCGCTTTTTTTTCATTCCTGAGGAAGTGCATATTTTACCCGAATCCTCTGCCATAATGGTACAGAACTATAGTATCATTGGAGTGGATACACGACTCACTTTAAATATAAGAAGCCAAGTCGGCGGGTTGATCCGAGTAGAGAAAAAAAAAAAAAGGATTGAACTCAAAATATTTTCAGGGGATATCCATTTTCCGGACAAGACAGATAAAATATCCCGACACAGTGGCATCTTGATACCGCCAGGAAGAGGAAAAAAAAACTCGAAGGAATCCAAAAAATTTAAAAATTGGATTTATGTCCAACGGATTACACCAACCAAGAAAAAGTTTTTTGTTTTGGTGCGGCCCGTAGCCACCTATGAGATAGCGGACAGTATAAATTTGGCAACACTCTTCCCACAAGATCTCTTTCGGGAAAAGGATAATATTCAACTTCGAGTTTTCAACTATATCCTTTATGGAAATGGCAAACCAACTCGAGGAATTTCTGACACAAGTATTCAATTAGTTCGAACTTGTTTAGTCTTGAATTGGGAC------AAAAATTCTTCTCTCGAGGAGGTCCGTGCTTTCTTTGTTGAAGTAAGTACAAAGGGTTTGATTCAAGATTTCATAAGAATTGGCTTAGTGAAATCCCATATTTCATATATAAGAAAAAGGAATAATTCGCCAGATTCGGGATTGATCTCTGCAGATCAC---------------ATGAATCCGTTTTCGCCCAAGTCTGGCATTCAATCACTTAGACAAAATCACGGAACTATTCGCATGTTCTTAAATCGAAATAAGGAGTCCCAATCTTTGTTAATTTTATCATCATCTAATTGTTTTAGAATGGGTCCATTTAATCATGTAAAACATCACAATGTGATAAACCAAAAAAATACTCTAATTACAATTAAAAATTCGTCGGGCCCCTTAGGAACAGCTACCCCA---ATTTCAAATTTTTATTCGTTTTTGCCTTTACTAACTTATAATCAGATCTCTTTAATTAAATATTTTCAACTTGATAACTTAAAATATATTTTTCAAAAAATTAACTCTTATTTAATCGATGAAAACGGAATAATTTTAAATCTCGACCCATATAGTAACGTTGTTTTGAATCCATTCAAATTGAATTGGTATTTTCTTCATCATAATTATTGTGAGGAAACGTCCACAATAATTAGTCTTGGACAATTTTTTTGTGAAAATGTATGTATAGCTAAAAAAGAACCGCACCTA---AAATCGGGTCAAGTTTTAATTGTTCAAAGGGATTCCGCAGTAATAAGATCCGCTAAGCCCTATTTGGCTACTCCGGGAGCAAAAGTTCATGGGCATTACAGCGAAATTCTTTACGAAGGGGATACATTAGTTACATTTATATATGAAAAATCGAGATCCGGTGATATAACCCAAGGTCTTCCAAAAGTAGAACAAGTTTTAGAAGTCCGCTCGATTGATTCAATATCGTTGAACTTAGAAAAGCGGATTAAGGGTTGGAACAAGTGTATAACAAGAATTCTTGGAATTCCTTGGGGATTCTTGATTGGTGCTGAGTTAACTATAGTGCAAAGTCGTATTTCTTTGGTTAATAAGATTCAAAAGGTTTATCGATCCCAGGGGGTGCAGATTCATAATAGGCATATCGAAATTATTGTACGTCAAATAACATCAAAAGTTTTGGTTTCCGAAGAGGGAATGTCTAATGTTTTTTTACCTGGAGAACTTATTGGATTATTACGAGCAGAACGAACGGGGCGTGCTTTAGAAGAAGCAATCTGTTATCGAGCCGTTTTATTAGGAATAACTCGAGCATCTTTGAATACTCAAAGTTTTATATCCGAAGCAAGTTTTCAAGAAACTGCTCGAGTTTTAGCAAAAGCTGCTCTTCGGGGTCGTATCGATTGGTTGAAAGGCCTGAAAGAAAATGTTGTTCTAGGGGGGGTGATCCCCGCCGGGACCGGATTCAACAAATTGGTGCATTGTTCACGGCAACATACCAACATTATTTTGGAAAAAAAAACAAAGAATTTATTCGAGGGAGATATGAGAGATATTTTATTCTACCACATGACAAAAAGATATTGGAACATCGATTTGGAAGAGATGATGAGAGCAGGAGTTCATTTTGGACATGGTACGAGGAAATGGAATCCTAGAATGGCACCTTATATTTCTGCAAAGCGTAAAGGTATTCATATTATAAATCTGACTAGAACTGCTCGTTTTTTATCAGAAGCTTGTGATTTAGTTTTTGATGCGGCAAGTAGGGGAAAACAATTCTTAATTGTTGGGACAAAAAATAAAGCAGCTGATTTAGTGTCGCGGGCTGCAATACGGGCTCGGTGTCATTATGTTAATAAAAAATGGCTCGGCGGCATGTTAACAAATTGGTCCACTACCGAAAAAAGACTTCATAAGTTTAGGGACTTGAGAACTGAACAAAAGACAGAGGGATTCAACCGTCTTCCGAAAAGGGATGCAGCTGTGTTGAAGAGACAATTATCTCGCTTGGAAACATATCTAGGCGGGATTAAATATATGACGGGATTGCCTGATATTGTAATCATCCTCGATCAGCAAGAAGAATATACGGCTCTTAGAGAATGTATCACTTTGGGAATTCCAACCATTTCTTTAATCGATACAAATTGTAATCCCGATCTCGCGGATATTTCTATTCCCGCAAATGATGACGCTATAGCTTCAATTCGATTCATTCTTAACAAATTAGTATTCGCAATTTGTGAGGGCCGTTCTAGCTATGAAGGTTTAGAAGAAGATAAAAAAATACGAGACTGTATTAAAAATTATGTCCAAAAAAATATAAGAATATCCTCTGGTATGGAGGGAATTGCACGTATTGAAATTCAAAAAAGAATCGATCTCATCCAGATCATAATCTATATGGGATTTCCTAAATTATTAATTGAAGATAAACCCCGAAGAGTCGAAGAATTACAGATGAATGTTCAAAAAGAACTAAATTGTGTCAATAGAAAACTCAACATTGCTATTACCAGAATTTCCAATCCGTATGGGGATCCTAATATTCTTGCAGAATTTATCGCTGGACAATTAAAAAATCGCGTTTCTTTTCGAAAAGCAATGAAAAAAGCTATTGAATTAACTGAACAGGCGAATACAAAAGGAATTCAAGTACAAATTGCAGGACGTATCGACGGAAAAGAAATTGCACGTGTTGAATGGATCAGAGAAGGCAGAGTTCCTTTACAAACAATTGAAGCTAAAATTGATTATTGTTCCTATACAGTTCGAACTATTTATGGGGTTTTAGGAATAAAAATTTGGATATTCGTAGACGAAGAAATGTCACGTTACCGAGGGCCTCGTTTTAAAAAAATACGCCGTCTGGGGGCTTTACCGGGACTAACTAGTAAAAGGCCTAAGGCAGGAAGCGATCTTAGAAACCAATCACGCTCCGTAAAAAAATCTCAATATCGTATTCGTTTAGAAGAAAAACAAAAATTGCGTTTTCATTATGGTCTTACAGAACACCAATTACTTAAATATGTGCGTATAGCCGGAAAAGCCAAGGGGTCAACAGGTCAAGTTTTACTACAATTACTTGAAATGCGTTTGGATAACATCCTTTTTCGATTGGGTATGGCTTTGACTATTCCTCAAGCGCGCCAATTAGTTAATCATGGACATATTTTAGTTAATGGTCGTATAGTTGATATACCAAGTTATCGCTGCAAACCCCGAGATATTATTACAGTGAAGGATGAACAAAACTCTAGAACTTTGGTTCAAAATCTTCTTGATTCATCTGCCCCTGAGGAATTGCCAAACCATCTGACTCTTCACACATTCCAATATGAAGGGTTAGTCAATCAAATAATAGATAGGAAATGCGTCGGTTTGAAAATAAATGAATTGCTTGTCGTAGAATATTACTCTCGAATGTCACGCCGAGGTACTGCAGAAGAAAAAACTGCAAAATCCGATCCAATTTATCGTAATCGATTAGTTAACATGTTGGTTAACCGTATTCTGAAACACGGAAAAAAATCATTGGCTTATCAAATTATCTATCGAGCCTTGAAAAAGATTCAACAAAAGACAGAAACAAATCCACTATCTGTTTTACGTCAAGCAATACGTGGAGTAACTCCCGATATAGCAGTAAAAGCAAGACGTGTAGGCGGGTCAACTCATCAAGTTCCCATTGAAATAGGATCCACGCAAGGAAAAGCACTTGCCATTCGTTGGTTATTAGGGGCATCCCGAAAACGTCCGGGTCGAAATATGGCTTTCAAATTAAGTTCCGAATTAGTGGATGCTGCCAAAGGGAGTGGCGATGCCATACGCAAAAAGGAAGAGACTCATAGAATGGCAGAGGCAAATAGAGCTTTTGCACATTTTCGTATGGGGAAAGACACCATTGCTGATATAATAACCTCTATACGAAATGCTGACATGAATAGAAAAGGAACGGTTCGGATAGGATCGACTAACATCACGGAAAGTATTGTTAAAATCCTTTTACGAGAGGGTTTTATCGAAAACGTAAGGAAACATCGCGAAAACAACCAATATTTTTTGATTTTAACCCTAAGACATAGACGAAATAAGAAAGAATCCTACAAAACGATTTTAAAGAGAATAAGTCGACCGGGTCTACGAATCTATTCTAACTCTCAACGAATTCCACGAATTTTAGGCGGAATAGGAATTGTAATCCTTTCGACTTCTCAAGGTATAATGACAGACCGAGAAGCTCGACTAAAAAGAATCGGCGGAGAAATTTTGTGTTATATATGGATGGCAAAACCTATATTAAGAATTGGTTCGCGTAAAAATACACGTAGTGGTTCACGTAAAAATGTACGTAGAATACCAAAGGGAGTTATTCATGTTCAAGCAAGTTTCAACAATACCATTGTAACCGTTACAGATGTACGGGGTCGGGTGATTTCTTGGTCCTCCGCAGGTACTTGTGGATTCCGGGGTACAAGAAGAGGAACACCCTTTGCTGCCCAAACCGCAGCAGGAAATGCTATTCGAGCAGTAGTGGATCAAGGTATGCAACGAGCTGAAGTAAGGATAAAAGGCCCTGGACTCGGAAGAGATGCGGCATTACGAGCTATTCGTAGAAGCGGTATACTTTTAAGTTTCGTACGAGATGTAACCCCTATGCCACATAATGGTTGTAGACCCCCTAAAAAAAGACGTGTAATGGCAAAGAAAAGTTTGATTTATAGGGAGAAGAAGAGGCAAAAATTGGAAAAAAAATATCATTTGATTCGTCGATCCTCAAAAAAGGAAATAAGTAAGATTCCGTCGCTAAGTGAGAAATGGAAAATTCATGGAAAATTACAATCCCCACCGCGTAATAGTGCACCTACACGTCTTCATCGACGTTGCTTTTCGACCGGAAGACCGAGAGCTAACTATCGAGACTTTGGACTATCTGGACACATCCTTCGGGAAATGGTTCAGGCATGTTTGTTGCCAGGGGCAACAAGATCAAGCTGGGAAGAACAAAAA------GAAGAAAGCAGGGGATCCGTTGAATTTCAAGTATTTAGTTTCACTAATAAGATACGAAGACTTACTTCACATTTGGAATTGCACAGAAAAGATTATTTATCTCAGCGGGGTCTACGAAAAATTCTGGGAAAACGTCAACGACTGCTGGCTTATTTGTCAAAAAAAAATAGAGTACGTTATAAAGAATTAATTAATCAGTTGAATATTCGGGAATTAATGAATAAATCTAAGCGACTTTTTACTAAATCCAAGCGATCTTTTCGTAGGCGTTTGCCCCCGATCCAATCGGGGGATCGAATTGATTATAGAAACATGAGTTTAATTAGTCGATTTATTAGTGAACAAGGAAAAATATTATCTAGACGGGTGAATAGAGTGACTTTAAAACAACAACGATTAATCACTATTGCTATAAAACAAGCTCGTATTTTATCTTTGTTACCTTTTCTTAATGTGACACGTTCACTAAAAAAAAACCCTTTTGTAGCAAAGCATTTATTAAGAAAAATAGAGAAGCTTAATACAAAGGCGGAAAAAGAAATCATAATAACTTGGTCCCGGGCATCCACCATTATACCCACAATGATTGGCCATACGATCGCTATTCATAATGGAAGGGAACACTTACCCGTTTATATAATAGATCTTATGGTAGGACATAAATTAGGAGAATTTTCACCTACTATAAATTTTCGAGGACATGCCAAAAATGATAATAGATCTCGTCGTATGCCAAGATCGCGTATAAATGGAAATTTTATTGATAAAACCTTTACAATTGTAGCCGATATCTTATTACGAGTCATTCCGACAACTTCCGGAGAAAAAGAGGCATTTACTTATTACAGAGATGGTATGTCGGCTCAATCTGAAGGAAATTATGCGGAAGCATTACAGAATTATTATGAAGCTATGCGACTAGAAATTGACCCCTATGATCGAAGTTATATACTCTATAATATAGGCCTTATCCATACAAGTAATGGGGAACATACCAAAGCTTTAGAATATTATTTTCGGGCATTAGAACGAAACCCCTTTTTACCACAAGCTTTTAATAATATGGCTGTGATCTGTCATTACCGTGGAGAACAGGCCATTCAACAAGGAGATTCTGAAATGGCGGAGGCTTGGTTCGCTCAAGCCGCTGAGTATTGGAAACAGGCTATAACGCTTACTCCTGGTAATTATATTGAAGCACAGAATTGGTTGACGATCACGAGGCGCTTCGAAATGAGTTGGCGATCAGAATCTATATGGATAGAATTTATAACGGGGTCTCGAAAAACAAGTAATTTCTGCTGGGCCTTTATCCTATTTTTAGGTTCATTAGGATTCTTATTGGTTGGAACTTCCAGTTATCTTGGTAGAAATGTTATATCGTTATTTCCGTCCCAGCAAATCATTTTTTTTCCACAAGGGATTGTGATGTCTTTCTATGGGATCGCAGGTCTCTTTATTAGTTGCTATTTGTGGTGCACTATTTTGTGGAATGTGGGTAGTGGTTATGATCTTTTCGACCGAAAAGAAGGAATAGTGCGTATTTTTCGTTGGGGATTTCCTGGAAAAAGTCGTCGCATCTTTTTACGATTCTTTATGAAAGATATTCAGTCCATCAGAATAGAAGTTAAAGAGGGTGTTTCTGCCCGGCGTGTCCTTTATATGGAAATTCGAGGTCAAGGGGCTATTCCTTTAATTCGTACTGATGAGAATTTTACTACACGAGAAATTGAGCAAAAAGCTGCTGAATTGGCTTACTTCTTGCGTGTACCAATTGAA
>Bambusa emeiensis
ATGGCAACCCTTCGAGTCGACGAAATTCATAAAATTCTCCGCGAACGTATTGAACAATATAATAGGAAAGTAGGGATTGAGAATATCGGTCGCGTAGTTCAAGTGGGGGATGGGATTGCTCGTATTATAGGTCTTGGTGAAATAATGTCAGGTGAATTAGTCGAATTTGCAGAAGGGACTAGGGGTATTGCTCTGAATTTGGAATCCAAAAATGTTGGGATTGTATTAATGGGCGATGGGTTGATGATACAAGAGGGAAGTTTTGTAAAAGCAACAGGAAGAATTGCTCAGATACCCGTGAGCGAGGCTTACTTGGGTCGTGTTATAAATGCTCTGGCTAAACCTATTGATGGGAGAGGCGAAATTGTAGCTTCGGAATCTCGCTTAATTGAATCTCCTGCTCCGGGTATAATTTCCAGGCGTTCTGTATATGAACCCCTTCAAACAGGGCTTATTGCTATCGATTCGATGATCCCTATAGGTCGCGGTCAGCGAGAGTTAATTATTGGGGACAGACAGACTGGCAAAACAGCAGTAGCCACAGATACAATTCTCAATCAAAAAGGGCAAGATGTAATATGTGTTTATGTGGCTATCGGTCAAAGAGCATCCTCCGTGGCTCAAGTAGTAACTACTTTCCATGAAGAAGGGGCCATGGAATACACTATTGTAGTAGCTGAAATGGCGGATTCACCTGCTACATTACAATACCTCGCTCCTTATACGGGAGCAGCCCTGGCTGAGTATTTTATGTACCGTGAACGGCATACTTTAATAATTTATGATGATCTCTCCAAACAGGCACAAGCTTATCGCCAAATGTCCCTTCTATTAAGAAGACCCCCCGGACGCGAAGCTTATCCAGGGGATGTTTTTTATTTGCATTCACGCCTTTTAGAAAGAGCCGCTAAATTAAATTCTCTTTTAGGCGAAGGAAGTATGACCGCTTTACCAATAGTTGAGACTCAATCTGGAGACGTTTCCGCCTATATTCCTACTAATGTAATCTCCATTACAGATGGACAAATATTCTTATCCGCGGATCTATTCAATGCCGGAATTCGACCTGCTATTAATGTGGGTATTTCTGTTTCCAGAGTAGGATCCGCGGCTCAAATTAAAGCCATGAAACAAGTAGCTGGCAAATCAAAATTGGAACTAGCTCAATTCGCAGAGTTACAAGCCTTTGCACAATTTGCCTCTGCTCTAGATAAAACAAGTCAGAATCAATTGGCAAGGGGTCGACGATTACGGGAATTGCTTAAACAATCTCAATCAAACCCTCTCCCAGTGGAAGAGCAGATAGCTACTATTTATACCGGAACGAGAGGATATCTTGATTCGTTAGAAATTGGACAGGTAAAGAAATTTCTGGATGAGTTACGTAAACACCTAAAAGATACGAAACCTCAATTCCAAGAAATTATATCTTCTAGCAAGACATTCACCGAGCAAGCGGAAATCCTTTTGAAGGAAGCTATTCAGGAACAGCTCGAACGGTTTTCCCTTCAGACCAATCCTACTACTTCTCGTCCCGGGGTTTCCACAATTGAGGAAAAAAGCACAGGTCGTATCGATCAAATTATTGGGCCCGTGCTGGATATCACTTTTCCCCCAGGCAAGTTACCTTATATTTATAACGCTTTGGTAGTCAAGAGTAGAGACACTGCCGGTAAGCAAATTAATGTGACTTGTGAGGTACAACAATTATTGGGAAATAATCGAGTTAGAGCTGTAGCTATGAGTGCTACAGACGGGTTGATGAGAGGAATGGAAGTGATTGACACGGGAGCTCCTCTCAGTGTTCCAGTCGGTGGAGCTACTCTCGGACGAATTTTCAACGTTCTTGGGGAACCTATTGACAATTTGGGTCCTGTAGATACTAGTGCAACATTCCCTATTCATAGATCTGCGCCTGCCTTTATCGAGTTAGATACGAAATTATCCATCTTTGAAACAGGTATTAAGGTGGTCGATCTTTTAGCTCCTTATCGACGTGGGGGAAAAATCGGACTATTTGGGGGGGCTGGAGTAGGGAAAACAGTACTCATCATGGAATTAATCAACAACATTGCTAAAGCTCATGGAGGCGTATCCGTATTTGGCGGAGTAGGGGAACGGACTCGTGAAGGAAATGATCTTTATATGGAAATGAAGGAATCCGGAGTAATTAATGAAAAAAATATTGAGGAATCAAAGGTAGCTCTAGTCTATGGCCAAATGAATGAACCGCCGGGAGCTCGTATGAGAGTTGGTTTAACTGCCCTAACTATGGCAGAATATTTCCGAGATGTTAATAAGCAAGACGTGCTTCTATTCATCGATAATATCTTTCGTTTTGTTCAAGCAGGATCGGAGGTATCCGCTTTATTAGGGAGAATGCCCTCCGCAGTGGGTTATCAACCTACTCTTAGTACAGAAATGGGTTCTTTGCAAGAAAGAATTACTTCTACCAAAAAGGGATCTATAACTTCGATCCAAGCGGTTTATGTACCTGCGGACGATTTGACCGACCCTGCTCCTGCCACAACATTTGCACATTTGGATGCTACTACCGTACTTTCCAGAGGATTAGCTTCCAAGGGTATTTATCCAGCAGTAGATCCTTTAGATTCAACCTCAACTATGTTACAGCCTCGGATCGTTGGCAACGAACATTATGAAACTGCGCAAAGAGTTAAGCAAACTTTACAACGTTACAAAGAACTTCAGGACATTATCGCAATTCTTGGGTTGGATGAATTATCGGAGGAGGATCGTTTAACTGTAGCAAGAGCACGAAAAATTGAACGTTTCTTATCACAACCGTTCTTTGTGGCAGAAATGAAATTAAATCTTTATGTACTAACTCCTAAGCGAATTATTTGGGATTGTGAAGTGAAAGAAATCATTTTATCTACTAATAGTGGCCAAATTGGCGTATTACCAAACCACGCCCCCATTAACACAGCTGTAGATATGGGTCCTTTGAGAATACGCCTCAACGACCAATGGTTAACGGCGGTTCTGTGGAGCGGTTTTGCGAGAATAGTTAATAATGAGATCATCATTTTAGGAAATGATGCGGAACTGGGTAGTGACATTGATCCGGAAGAAGCTCAACAGGCACTTGAAATAGCCGAAGCTAACTTGAGTAGAGCTGAGGGTACGAAAGAATTGGTTGAAGCGAAGCTAGCTCTCAGACGAGCTAGGATACGAGTCGAGGCTATCAATTGGATTATGAAAAATGTAACCCATTCTTTCGTTTTTTTAGCTCACTGGCCATCCGCTGGGAGTTTCGGGCTTAATACCGATATTTTAGCAACAAATCTAATAAATCTAACTGTAGTGGTTGGTGTATTGATTTTTTTTGGAAAGGGAGTGTTAAAAGATTTATTAGATAATCGAAAACAGAGGATCTTGAGCACTATTCGAAATTCGGAAGAATTGCGTAGAGGGACCATTGAGCAGCTCGAAAAAGCTCGGGTTCGATTACAGAAAGTCGAACTAGAAGCAGATGAGTATCGAATGAATAGATACTCTGAGATAGAACGAGAAAAAGCAAATTTGATTAATGCTACTTCTATTAGTTTGGAACAATTAGAAAAGTCTAAAAACGAAACCCTTTATTTTGAAAAACAAAGGGCAATGAATCAGGTCCGACAACGGGTTTTCCAACAGGCCGTGCAAGGAGCTCTAGGAACTCTGAATAGTTGTTTGAATACCGAGTTACATTTCCGTACGATTCGTGCTAATATTGGCATTCTCGGGGCCATAGAAATGAATCCACTAATTGCTGCTGCTTCCGTTATTGCTGCTGGATTGGCCGTAGGGCTTGCTTCTATTGGCCCTGGAGTTGGTCAAGGTACTGCTGCAGGACAAGCTGTAGAAGGTATTGCGAGACAGCCAGAAGCAGAAGGTAAAATACGAGGTACTTTATTGCTTAGTCTAGCTTTTATGGAAGCTTTAACAATTTATGGACTAGTTGTGGCACTAGCACTTTTATTTGCGAACCCTTTTGTTATGAATATTATACCATGTTCCATTAAAACACTCAAGGGGTTATACGATATATCGGGTGTAGAAGTAGGCCAACACTTCTATTGGCAAATAGGAAGTTTCCAAATTCATGCCCAAGTACTCATCACTTCTTGGGTCGTAATTACTATCTTGCTAGGTTCAGTTATCATAGCTGTTCGGAATCCACAAACCATCCCGACCGACGGTCAGAATTTCTTCGAATATGTGCTTGAGTTTATTCGAGACTTGAGCAAAACTCAGATTGGAGAAGAATATGGTCCCTGGGTTCCCTTTATTGGAACTATGTTCCTTTTTATTTTTGTTTCGAATTGGTCGGGTGCTCTTTTACCTTGGAAAATTATACAGTTACCCCATGGGGAATTAGCAGCGCCCACGAATGATATAAATACTACTGTTGCTTTAGCTTTACTCACGTCAGCGGCATATTTTTATGCGGGTCTTAGCAAAAAAGGATTGAGTTATTTCGAGAAATATATTAAACCAACTCCAATCCTTTTACCAATTAACATCCTAGAAGATTTCACAAAACCATTATCGCTTAGTTTTCGACTTTTCGGGAATATATTGGCGGATGAATTAGTCGTTGTTGTTCTTGTTTCTTTAGTCCCCTTAGTAGTCCCTATACCGGTCATGTTTCTTGGATTATTTACAAGCGGTATTCAAGCTCTTATTTTTGCAACGTTAGCCGCAGCCTATATAGGTGAATCCATGGAGGGTCATCATATGCTATTTGCAACTTTAGAACATATACTAACTCATATCTCTTTCTCAACTATTTCAATTGTGATTACGATTCATTTGATAACCTTATTAGTTCGTGAACTTGGGGGATTACATGATTCGTCAGAAAAAGGAATGATAGCAACTTTTTTATCTATAACAGGATTCTTAGTTTCTCGTTGGGCTTCTTCGGGACATTTTCCATTAAGTAATTTATATGAGTCATTGATCTTCCTTTCATGGGCTCTGTATATTCTTCATACGATTCCTAAGATACAGAACTCTAAAAATGATTTAAGCACAATAACTACGCCAAGTACTATTTTAACGCAAGGCTTTGCCACGTCGGGTCTTTTAACTGAAATGCATCAATCCACAATACTAGTACCTGCTCTACAATCTCAGTGGTTAATGATGCATGTCAGTATGATGTTACTAAGCTATGCAACTCTTTTGTGCGGATCCTTATTATCCGCCGCTCTTCTAATCATTAAATTTCGAAAGAATTTCGATTTCTTTTCTAAGAAAAAAAATGTTTTACTTAAAACATTTTTCTTTAGTGAGATTGAATATTTCTATGCAAAAAGAAGTGCTTTAAAAAACACCTCTTTTCCTTCATTTTCAAATTATTACAAATATCAATTAACTGAGCGTTTGGATTCTTGGAGTTATCGTGTCATTAGCCTAGGGTTTACCCTTTTAACCATAGGTATTCTTTGTGGAGCAGTATGGGCTAATGAGGCGTGGGGATCCTATTGGAATTGGGATCCTAAGGAAACTTGGGCATTTATTACTTGGACCATATTCGCAATTTATTTACATAGTAGAACAAATCCAAATTGGAAGGGTACGAATTCCGCACTTGTAGCTTCAATAGGATTTCTTATAATTTGGATCTGCTATTTTGGTATCAATCTATTAGGAATAGGTTTACATATGATAAAAGAGAAACCGAAGACACATGTACAAAAACCTCCTATAGGAATACACAAGGAAATAATACAATTGGCCAAAATAGATAATGAGGATCATCTCCATATCATTTTGCATTTCTCGACAAATATAATCTGTTTGGCTATTCTAAGTGGTTCTTTTTTTCTGGGTAAAGAGGAACTTGTCATTTTGAATTCTTGGGTTCAGGAATTCTTCTATAACTTAAATGACTCAATAAAAGCTTTTAGTATTCTTTTAGTTACTGATTTTTTTGTTGGATTTCACTCCACCCGCGGTTGGGAACTACTAATTCGTTGGGTCTACAATGATCTTGGATGGGCTCCTAACGAGCTAATTTTCACTATTTTTGTTTGTAGTTTTCCAGTGATTCTAGATACATGTTTGAAATTTTGGGTCTTTTTTTATTTAAACCGTCTATCTCCTTCGCTTGTAGTCATTTATCATTCAATTAGTGAAATGGAAAAATTCGAAGGGTATTCAGAAAAACAGAAATCTCGTCAACAATACTTCGTCTACCCACTTCTCTTTCAGGAGTATATTTATGCATTTGCCCATGATTATGGATTAAATGATTCC---------GAGCCTGTGGAAATTGTTAGTTGTAATAACAAATTTAGTTCACTACTTGTGAAACGTTTAATTATTCGAATGTATCAGCAGAATTTTTGGATTAACTCGGTTAATCATCCTAACCAAGATCGATTGTTGGATTACAACAATTTTTTTTATTCTCAGATTCTATCTGAGGGGTTTGCGATCGTTGTAGAAATCCCATTCTCGCTACGAGAATTATCTTGTCCGAAAGAAAAAGAAACAACAAAGTTTCAGAATTTACGATCTATTCATTCAATATTTCCCTTTTTAGAAGACAAATTTTTGCATTTACATTATCTATCACATATAGAAATACCCTATCCTATCCATTTGGAAATTTTGGTTCAACTCCTTCAATACCGGATCCAAGATGTTCCATCTTTGCATTTATTGCGATTCTTTCTCAACTACTATTCGAATTGGAATAGTCTTATTACTTCAATGAAATCGATTTTTCTTTTGAAAAAAGAAAATAAAAGACTATTTCGATTCTTATATAACTCTTATGTATCAGAATATGAATTTTTCTTGTTGTTTCTTCGTAAACAATCTTTTTGCTTACCATTAACATCTTCTGGAACCTTTGTGGAACGAATCCACTTTTCTAGGAAGATGGAACATTTTGGGGTAATGTACCCAGGTTTTTTTCGGAAAACCGTATGGTTCTTTATGGATCCTCTTATGCATTATGTTCGATATCAAGGAAAGGCAATTCTTGCATCAAAAGGAACTCTTCTTTTGAAGAAGAAATGGAAATGTTACCTTGTCAATTTCTGGCAATATTCTTTCTCTTTTTGGACTCAACCGCGAAGGATCCATCTAAACCAATTAGCAAACTCTTGCTTCGATTTTCTGGGGTACCTTTCAAGTGTACCAATAAATCCTTTGTTAGTAAGGAATCAAATGCTAGAGAATTCATTTCTAATAGATACTCGAATGAAAAAATTCGATACCATAGTCCCCGCTACTCCCCTCATTCGATCCTTATCAAAAGCTCAATTTTGTACTGGATCGGGGCATCCTATTAGTAAACCAATTTGGACCGATTTATCAGATTGGGATATTCTTGATCGATTTGGTCGGATATGTAGAAATCTTTTTCATTATCATAGTGGATCTTCGAAAAAACGGACTTTGTATCGACTAAAGTATATACTTCGACTTTCATGCGCTAGAACTTTAGCTCGTAAACATAAAAGCACGGTACGAACTTTTATGCAACGATTGGGTTCGGTATTTTTAGAAGAATTTTTTATGGAAGAAGAACAAGTTTTTTCTTTGATGTTCACCAAAACAACCTTTTCTTTCCGTGGATCACACAGTGAGCGTATTTGGTATTTGGATATTATCCGTATCAATGACCTGGTGAACATGGAAAATAGAAATACTTTTTCTTGGGTAAAGGAACAGATGATTCGATCTATTTCTGTATCGATCATGATATATGTAATAACTCGGACATCTATTTCAAATGCATATCCCATTTTTGCGCAGCAGGGTTATGAAAACCCACGAGAAGCAACCGGACGAATTGTATGTGCCAATTGCCATTTAGCTAATAAGCCCGTGGATATTGAAGTTCCCCAAGCTGTGCTTCCCGATACTGTATTTGAAGCAGTTCTTCGAATTCCTTATGATATGCAACTGAAACAAGTTCTTGCTAATGGGAAAAAGGGAGGGTTAAATGTGGGTGCTGTTCTTATTTTGCCCGAGGGATTCGAATTAGCGCCGCCCGACCGTATTTCTCCTGAGTTGAAAGAAAAGATAGGAAATCTCTCTTTTCAGAGTTATCGTCCCGATAAAAAAAATATTCTTGTGATAGGCCCTGTTCCCGGTCAGAAATATAGTGAAATCGTCTTTCCCATTCTTTCCCCCGATCCTGCTACGAAGAAAGACGTTCATTTCTTAAAATATCCCATATATGTAGGGGGAAACCGAGGAAGGGGACAGATCTATCCTGATGGTAGTAAGAGTAACAATACGGTCTATAATGCTACGTCAACAGGTATAGTAAGAAAAATACTACGTAAAGAAAAAGGGGGATATGAAATATCCATAGTCGATACATCGGATGGACGCCAAGTGATTGATATTATACCTCCCGGGCCAGAACTTCTTGTTTCAGAAGGGGAATCAATCAAGCTTGATCAACCATTAACAAGCAATCCTAATGTGGGAGGGTTTGGTCAGGGGGATGCAGAAATAGTGCTTCAGGATCCATTACGTGTCCAAGGCCTTTTATTCTTCTTCGCATCTGTTATTTTGGCACAAGTTTTTTTGGTTCTCAAAAAGAAACAGTTTGAAAAGGTTCAATTGTACGAAATGAATTTCATGAGTAAAGTATATGATTGGTTTGAGGAACGTCTTGAGATTCAGGCAATTGCGGATGATATAACTAGTAAATATGTTCCTCCTCATGTCAACATATTTTATTGTTTAGGGGGAATTACACTTACTTGTTTTCTAGTACAAGTCGCTACAGGTTTTGCTATGACTTTTTACTACCGCCCAACCGTTACAGAGGCTTTTTCCTCGGTTCAATACATAATGACCGAGGCCAACTTTGGTTGGTTAATCCGATCAGTTCATCGATGGTCAGCAAGTATGATGGTTCTAATGATGATCCTGCACGTATTTCGTGTGTATCTCACAGGTGGATTTAAAAAACCCCGCGAATTAACTTGGGTCACAGGTGTGGTTTTGGCTGTATTGACTGCATCGTTTGGTGTAACTGGTTATTCTTTGCCTTGGGATCAAATTGGTTATTGGGCAGTCAAAATTGTGACAGGTGTACCTGAAGCGATTCCGGTAATAGGATCGCCTTTAGTGGAGTTATTGCGTGGAAGTGCTAGTGTGGGCCAATCCACTTTGACTCGTTTTTATAGTTTACATACTTTTGTACTGCCTCTGCTTACTGCCGTATTTATGTTAATGCACTTTCCAATGATACGTAAGCAAGGTATTTCGGGTCCTTTAATGGGACATAATTATTACGGGGAACCCGCGTGGCCCAACGATCTTTTATATATTTTTCCAGTAGTAATTCTAGGTACTATTGCATGTAATGTAGGTTTAGCGGTTCTTGAGCCGTCAATGATTGGTGAACCGGCGGATCCGTTTGCAACTCCTCTGGAAATATTACCCGAGTGGTACTTCTTTCCCGTGTTTCAAATACTCCGTACAGTACCCAATAAGTTATTGGGCGTTCTCTTAATGGTTTCTGTGCCAACGGGCTTATTGACAGTACCCTTTCTAGAGAATGTCAATAAATTCCAAAATCCATTTCGTCGCCCAGTAGCTACGACAGTTTTTTTAATCGGTACTGCGGTAGCTCTTTGGTTAGGTATTGGAGCAACATTACCCATTGAAAAATCCTTAACTTTAGGTCTTTTTATGATTGAAGTTTTTCTATTTGGAATCGTCTTAGGCCTAATTCCTATTACTTTAGCGGGATTATTCGTGACTGCGTATTTGCAATACAGGCGTGGGGATCAGTTGGATCTTATGGATATAGTAAGTCTCGCTTGGGCTGCTTTAATGGTAGTCTTTACATTTTCTCTTTCACTAGTAGTATGGGGGAGGAGTGGACTCATGATTATTCGTTCGCCGGAACCAGAAGTAAAAATTGTTGTGGATAGGGATCCTGTAAAAACATCTTTTGAGGAATGGGCCAAACCCGGCCATTTCTCAAGAACAATAGCTAAGGGCCCTGATACTACCACTTGGATCTGGAACCTACATGCTGATGCTCACGATTTCGATAGTCATACCGGTGATTTGGAGGAGATCTCTCGAAAAGTCTTTAGTGCTCATTTCGGTCAACTCTCCATTATCTTTCTTTGGTTGAGTGGCATGTACTTCCATGGTGCCCGTTTTTCCAATTATGAAGCATGGCTAAGTGATCCTACTCACATTGGACCCAGTGCTCAGGTAGTTTGGCCAATAGTAGGGCAAGAAATATTGAATGGTGATGTAGGCGGGGGTTTCCGAGGAATCCAAATAACCTCTGGGTTTTTTCAGATTTGGCGAGCATCTGGAATAACTAGTGAATTACAACTCTATTGTACCGCAATCGGTGCATTGATTTTTGCATCGTTAATGCTTTTTGCTGGTTGGTTCCATTATCACAAGGCCGCTCCCAAATTGGCCTGGTTCCAAGATGTAGAATCCATGTTGAATCACCACTTAGCGGGGTTATTAGGACTTGGGTCTCTTTCTTGGGCGGGACACCAAATCCATGTATCTTTACCGATTAACCAATTTCTTGACGCTGGGGTTGATCCTAAAGAGATACCACTTCCTCATGAATTTATCTTGAATCGCGACCTTTTGGCTCAACTTTATCCTAGTTTTGCCGAAGGAGCAACCCCCTTTTTCACCTTGAATTGGTCCAAATACGCAGAATTTCTGAGTTTTCGCGGAGGACTAGACCCAATAACCGGCGGTCTATGGTTGAGCGATATTGCGCACCATCATTTAGCTATTGCTATTCTTTTCCTGATCGCAGGTCATATGTATAGGACCAACTGGGGTATTGGTCATGGACTTAAAGATATTTTGGAGGCTCATAAGGGCCCGTTTACAGGACAAGGCCATAAGGGTCTCTATGAAATCCTAACAACGTCATGGCATGCTCAATTATCTCTTAACCTAGCTATGCTAGGCTCTACAACCATTGTTGTAGCTCATCATATGTATTCTATGCCCCCCTATCCATACCTAGCTACTGACTATGGTACACAACTTTCCTTGTTCACACACCACATGTGGATTGGCGGATTTCTAATAGTCGGTGCTGCTGCACATGCAGCCATTTTTATGGTAAGAGACTATGATCCAACTACTCGATACAACGATCTATTAGATCGCGTCCTTAGACACCGCGATGCAATCATATCCCACCTTAACTGGGTATGTATATTTCTAGGTTTTCACAGTTTTGGCTTGTACATTCATAATGATACCATGAGTGCTTTAGGCCGTCCCCAAGATATGTTTTCGGATACCGCCATACAATTACAACCCATCTTTGCTCAATGGGTACAAAATATCCATGCTAACGCGCCTGGCGTAACAGCTCCTGGTGCAACAACAAGTACCAGCTTAACGTGGGGAGGTGGCGAGTTAGTAGCAGTAGGCGGCAAAGTAGCTTTGTTACCTATTCCATTAGGAACCGCAGATTTTTTAGTCCATCACATTCACGCATTTACCATCCATGTGACTGTATTAATACTTTTGAAAGGTGTTTTATTTGCTCGCAGTTCCCGTTTGATACCCGATAAAGCAAATCTTGGTTTTCGCTTCCCTTGCGATGGGCCTGGGAGAGGGGGAACATGTCAAGTATCCGCCTGGGATCATGTTTTCTTAGGTCTATTCTGGATGTACAATGCAATTTCGGTAGTCATTTTCCATTTCAGTTGGAAAATGCAGTCGGATGTTTGGGGTACTATAAGTGATCAAGGGATGGTAACTCATATCACAGGGGGAAACTTTGCACAGAGTTCCATTACGATTAATGGGTGGCTCCGAGATTTCTTGTGGGCACAGGCATCCCAAGTAATTCAGTCTTATGGTTCTTCATTATCTGCATATGGCCTTTTTTTCTTAGGTGCTCATTTTGTCTGGGCCTTCAGTTTAATGTTTTTATTCAGCGGCCGTGGTTATTGGCAAGAACTCATTGAATCTATCGTTTGGGCTCATAACAAATTAAAAGTTGCTCCCGCTACTCAGCCTAGAGCCTTGAGCATTATACAAGGACGTGCTGTAGGAGTAACCCATTACCTTCTGGGTGGAATTGCCACAACATGGGCATTCTTCTTAGCGAGAATTATTGCAGTAGGAATGGAATTAAGATTTCCCAGGTTTAGCCAAGGCTTAGCTCAGGACCCCACTACTCGTCGTATTTGGTTTGGTATTGCTACCGCACATGATTTCGAAAGTCATGATGATATTACTGAGGAACGTCTTTATCAGAACATTTTTGCTTCTCACTTTGGGCAGTTAGCAATAATCTTTCTATGGACGTCCGGAAATCTGTTTCATGTAGCTTGGCAAGGAAATTTTGAATCATGGATACAGGATCCTTTACACGTAAGACCTATTGCTCATGCGATTTGGGATCCTCATTTTGGTCAACCCGCTGTGGAAGCCTTTACTCGAGGAGGTGCTGCCGGTCCAGTGAATATCGCCTATTCTGGGGTTTATCAGTGGTGGTATACAATTGGATTACGCACCAATCAAGATCTTTATACTGGAGCTCTGTTTCTATTATTTCTTTCTACGCTATCCTTAATAGCAGGTTGGTTACATCTACAACCCAAATGGAAACCAAGCCTTTCGTGGTTCAAAAACGCGGAATCTCGTCTCAATCATCATTTGTCAGGACTTTTCGGGGTAAGTTCTTTGGCTTGGACAGGACATTTAGTTCATGTCGCTATTCCCGGATCCAGGGGGGAGTACGTTCGATGGAATAATTTCTTAGATGTATTACCCTATCCCCAGGGGTTGGGACCCCTTCTGACGGGTCAGTGGAATCTTTATGCCCAAAACCCAGATTCGAGTAATCATTTATTTGGTACCGCTCAAGGAGCCGGAACTGCCATTCTAACTCTTCTTGGGGGATTCCATCCACAAACACAAAGTTTGTGGCTGACCGATATTGCTCACCATCATTTAGCTATTGCATTTATTTTTCTCATTGCCGGTCATATGTATCGAACTAACTTCGGAATTGGGCACAGTATCAAAGATCTTTTAGAAGCACATACTCCTCCGGGAGGTCGATTAGGGCGTGGGCATAAGGGCCTTTACGACACAATCAATAATTCGATTCATTTTCAATTAGGTCTTGCTCTAGCTTCTTTAGGGGTTATTACTTCCTTAGTAGCTCAACATATGTACTCTTTACCTGCTTATGCATTCATAGCACAAGACTTTACCACTCAAGCTGCTTTATATACTCATCACCAATATATTGCAGGGTTCATCATGACAGGGGCTTTTGCTCATGGAGCTATTTTTTTCATTAGGGATTACAATCCGGAACAGAATGAGGATAATGTATTGGCAAGAATGTTAGACCATAAAGAAGCTATCATATCTCATTTAAGTTGGGCTAGCCTCTTCCTAGGATTCCATACCTTGGGCCTTTATGTTCATAACGACGTCATGCTTGCTTTTGGTACTCCAGAAAAGCAAATCTTGATCGAACCTATATTTGCCCAATGGATACAATCTGCTCATGGTAAGACGACATATGGGTTCGATATACTCTTATCTTCAACGAGTGGCCCCGCTTTCAATGCGGGTCGAACCTTATGGTTGCCCGGATGGTTGAATGCTGTTAATGAGAATAGTAATTCTCTTTTCTTAACAATAGGACCTGGGGATTTCTTGGTTCATCATGCTATTGCTCTAGGTTTGCATACAACTACATTGATTTTAGTAAAGGGTGCTTTAGATGCACGCGGTTCCAAATTAATGCCGGATAAAAAGGATTTTGGGTATAGTTTTCCTTGTGACGGCCCAGGGCGCGGCGGTACTTGTGATATTTCTGCTTGGGACGCGTTTTATTTGGCAGTTTTCTGGATGTTAAATACCATTGGATGGGTTACTTTTTATTGGCATTGGAAACACATCACATTATGGCAGGGCAACGTTTCACAATTTAATGAATCCTCCACTTATTTGATGGGATGGTTAAGAGATTACCTATGGTTAAACTCTTCACAACTTATCAATGGATATAATCCTTTTGGGATGAATAGTTTATCGGTATGGGCGTGGATGTTCTTATTTGGACATCTTGTTTGGGCTACTGGATTTATGTTCTTAATTTCCTGGCGTGGATATTGGCAGGAATTAATTGAGACTTTAGCATGGGCTCATGAACGCACACCTTTGGCTAATTTAATTCGCTGGAGAGATAAGCCCGTGGCTCTTTCCATTGTGCAAGCAAGATTGGTTGGATTAGCCCACTTTTCCGTGGGTTATATATTCACTTATGCAGCTTTCTTGATTGCCTCAACATCAGGCAAGTTTGGTATGTCACATTCCGTAAAAATTTATGATACATGTATAGGATGCACTCAATGTGTACGAGCTTGTCCAACAGATGTATTAGAAATGATACCCTGGGATGGGTGTAAAGCCAAGCAAATTGCTTCTGCCCCGAGAACCGAAGATTGTGTGGGTTGTAAGAGATGCGAATCTGCCTGCCCAACAGATTTTTTAAGTGTCCGCGTTTATTTAGGGCCTGAAACAACCCGCAGCATGGCTCTATCTTATATGCGGGATATAAAAACATATCTCTCTGTAGCACCCGTGCTAAGTACTCTATGGTTTGGGGCTTTAGCAGGTTTATTGATAGAAATTAATCGTTTATTCCCAGATGCTTTGTCATTCATGACTGCAATTTTAGAGAGACGCGAAAGTACAAGCCTGTGGGGTCGCTTCTGCAACTGGATAACTAGCACCGAAAATCGTCTTTACATCGGATGGTTCGGTGTTTTGATGATCCCTACCTTATTGACCGCAACTTCCGTATTTATTATCGCCTTCATCGCAGCCCCTCCAGTAGATATTGATGGTATTCGTGAGCCTGTTTCTGGTTCTTTACTTTATGGAAACAATATTATCTCTGGTGCCATTATTCCTACTTCTGCGGCGATCGGATTGCACTTTTACCCAATTTGGGAAGCTGCATCTGTTGATGAGTGGTTATACAATGGCGGTCCTTATGAGCTAATTGTTCTACACTTCTTACTTGGTGTAGCTTGTTATATGGGTCGTGAGTGGGAACTTAGTTTCCGTCTGGGTATGCGTCCTTGGATTGCTGTTGCATATTCAGCTCCTGTTGCAGCTGCTGCTGCTGTTTTCTTGATTTACCCTATTGGTCAAGGAAGTTTCTCTGATGGTATGCCTTTAGGAATATCTGGTACTTTCAACTTTATGATTGTATTCCAGGCAGAGCACAACATCCTTATGCATCCATTTCACATGTTAGGTGTAGCTGGTGTATTCGGCGGTTCCCTATTCAGTGCTATGCATGGTTCCTTGGTAACCTCTAGTTTGATCAGGGAAACCACTGAAAATGAATCTGCTAATGAGGGTTACAAATTTGGTCAAGAGGAAGAGACTTATAATATTGTGGCTGCTCATGGTTATTTTGGCCGATTAATCTTCCAATATGCTAGTTTCAACAACTCTCGTTCTTTACACTTCTTCTTGGCTGCTTGGCCTGTAGTAGGGATCTGGTTCACTGCTTTAGGTATTAGTACTATGGCTTTCAACCTAAATGGTTTCAATTTCAACCAATCCGTAGTTGATAGCCAAGGTCGCGTTATTAATACTTGGGCTGATATCATCAACCGTGCTAATCTTGGTATGGAGGTAATGCACGAACGTAATGCTCACAACTTCCCTCTAGACCTAGCTGCTCTTGAAGTTCCATCTCTTAATGGAATGGGTTTGCCTTGGTATCGTGTTCATACTGTTGTATTGAATGATCCGGGTCGATTGCTTTCGGTGCATATAATGCACACAGCTCTAGTTTCTGGTTGGGCCGGCTCGATGGCTTTATACGAATTAGCGGTTTTTGATCCCTCTGATCCTGTTCTGGATCCAATGTGGAGACAAGGTATGTTCGTCATTCCCTTCATGACTCGTTTAGGAATAACCAATTCGTGGGGTGGTTGGAGTATTTCAGGAGGAACTGTAACGAATCCGGGTATTTGGAGTTATGAAGGTGTGGCAGGTGCGCATATTGTGTTTTCTGGCTTGTGTTTCTTGGCAGCTATCTGGCATTGGGTATATTGGGACCTAGAAATATTCTGTGATGAGCGGACGGGAAAACCCTCTTTGGATTTGCCCAAGATCTTTGGAATTCATTTATTTCTTGCAGGGGTGGCTTGCTTTGGCTTTGGCGCATTTCATGTAACGGGTTTGTATGGTCCTGGGATATGGGTGTCCGATCCTTATGGACTAACTGGAAAAGTACAAGCTGTAAATCCAGCGTGGGGTGTAGAAGGTTTTGATCCTTTTGTTCCGGGGGGAATAGCTTCTCATCATATTGCTGCGGGTACATTGGGCATATTAGCGGGCCTATTCCATCTTAGTGTCCGTCCGCCTCAACGTCTATACAAAGGATTACGTATGGGCAATATTGAAACTGTACTTTCCAGTAGTATCGCTGCTGTTTTTTTTGCAGCTTTCGTAGTTGCCGGAACTATGTGGTATGGGTCAGCAACTACCCCAATCGAATTATTTGGGCCTACTCGTTATCAGTGGGATCAGGGATACTTTCAGCAAGAAATATATCGAAGAGTTAGCGATGGATTAGCCGAAAATCTTAGTTTATCAGAAGCTTGGTCTAAAATTCCCGAAAAATTAGCCTTTTATGATTATATTGGTAATAATCCGGCAAAGGGGGGATTATTCAGAGCAGGCTCAATGGACAATGGGGATGGAATAGCTGTTGGATGGTTAGGACATCCCGTCTTTAGAGATAAAGAAGGGCGCGAGCTTTTTGTACGCCGTATGCCTACTTTTTTTGAAACATTTCCGGTTGTTTTGGTAGATGAAGAGGGAATTGTGAGAGCGGACGTTCCTTTTAGAAGAGCAGAATCCAAATATAGTGTTGAACAAGTAGGCGTAACGGTGGAGTTCTATGGTGGCGAACTTAATGGTGTAAGTTATTCTGATCCTGCTACTGTAAAAAAATATGCGAGGCGTTCCCAATTAGGGGAAATTTTTGAATTAGATCGGGCTACTTTGAAATCGGATGGTGTTTTTCGCAGCAGTCCAAGGGGTTGGTTCACTTTTGGTCATGCTACCTTTGCTTTGCTCTTCTTTTTCGGACACATTTGGCATGGCGCTAGAACCTTGTTCCGAGATGTTTTTGCTGGTATTGATCCAGACTTGGATGCTCAAGTGGAATTTGGAACATTCCAAAAAGTTGGAGATCCAACTACAAGGAGACAGGCAGTCGTGGAAACGCTCTTTAATGGAACTTTCGTTTTAGCTGGTCGTGACCAAGAAACCACCGGCTTTGCTTGGTGGGCTGGGAATGCCAGACTTATCAATTTGTCCGGTAAACTACTTGGAGCTCACGTAGCCCATGCCGGATTAATCGTATTCTGGGCCGGAGCAATGAACCTATTTGAAGTGGCCCATTTCGTACCAGAAAAGCCCATGTATGAACAAGGGTTGATTTTACTTCCGCACTTAGCTACTCTAGGTTGGGGAGTAGGGCCGGGGGGAGAAGTTCTAGATACTTTTCCGTACTTTGTATCTGGAGTACTTCACCTAATTTCCTCCGCAGTCTTAGGCTTCGGTGGCATTTATCACGCGCTTCTGGGACCCGAGACTCTTGAAGAATCTTTTCCATTCTTTGGTTATGTATGGAAAGATAGAAATAAAATGACTACAATTTTGGGTATTCACTTAATTTTGTTAGGTATAGGTGCTTTTCTTCTAGTACTCAAGGCTCTTTATTTTGGCGGTGTATATGATACCTGGGCCCCAGGGGGGGGAGATGTAAGAAAAATTACCAATTTGACCCTTAGCCCCAGTGTTATATTTGGTTATTTACTAAAATCCCCCTTTGGGGGAGAAGGGTGGATTGTTAGTGTGGATGATTTAGAAGATATAATTGGGGGACATGTATGGTTGGGTTTCATTTGTGTATTTGGCGGAATTTGGCATATCTTAACCAAACCCTTCGCATGGGCTCGCCGTGCATTTGTATGGTCTGGAGAAGCTTACTTGTCTTATAGTTTAGGCGCTTTATCTGTCTTTGGTTTTATCGCTTGTTGTTTTGTCTGGTTCAATAATACGGCTTATCCGAGTGAGTTTTATGGACCCACCGGGCCAGAAGCTTCTCAAGCTCAAGCATTTACTTTTCTAGTTAGAGACCAGCGTCTTGGAGCTAATGTGGGATCTGCCCAAGGACCCACAGGTTTGGGTAAATATCTAATGCGTTCCCCAACGGGAGAGGTTATTTTTGGAGGGGAAACTATGCGTTTTTGGGACCTTCGTGCTCCATGGTTAGAACCTCTAAGGGGCCCCAACGGTTTGGACTTGAGTAGGTTGAAAAAAGACATACAACCTTGGCAAGAAATGGACGACTGGTTACGAAGGGACCGTTTCGTTTTTGTAGGATGGTCCGGCCTATTGCTCTTTCCTTGTGCTTATTTCGCTTTAGGGGGTTGGTTTACAGGGACAACTTTTGTAACTTCTTGGTATACCCATGGATTGGCTAGTTCCTATTTGGAAGGTTGTAATTTCTTAACCGCGGCAGTTTCCACCCCTGCCAATAGTTTAGCACACTCTTTGTTGCTACTATGGGGCCCGGAAGCGCAAGGGGATTTTACTCGTTGGTGTCAATTAGGGGGTCTGTGGACTTTTGTCGCTCTCCATGGGGCTTTTGCACTAATAGGTTTCATGTTACGTCAATTTGAACTTGCTCGGTCTGTTCAATTGCGACCTTATAATGCAATTTCATTCTCTGCTCCAATCGCTGTTTTTGTTTCCGTATTCCTTATTTATCCACTGGGGCAATCTGGTTGGTTCTTTGCGCCGAGTTTTGGCGTAGCAGCGATATTTCGATTCATCCTCTTTTTCCAAGGATTTCATAATTGGACGTTGAACCCATTTCATATGATGGGAGTTGCCGGAGTATTAGGCGCGGCTCTGCTATGCGCTATTCATGGGGCGACCGTAGAAAACACTCTATTCGAGGATGGTGATGGTGCAAATACCTTCCGCGCTTTTAACCCAACTCAAGCTGAAGAAACTTATTCAATGGTCACTGCTAACCGCTTTTGGTCCCAAATCTTTGGTGTTGCTTTTTCCAATAAACGTTGGTTACATTTCTTTATGCTATTTGTACCCGTCACCGGTTTATGGATGAGTGCTATTGGCGTAGTCGGCCTGGCTCTGAACCTACGTGCCTATGACTTCGTTTCCCAGGAAATCCGTGCAGCGGAAGATCCTGAATTTGAGACTTTCTACACCAAAAATATTCTTTTAAACGAGGGTATTCGTGCGTGGATGGCAGCTCAGGATCAGCCTCATGAAAATCTTATATTCCCTGAGGAGGTTCTACCACGTGGAAACGCTCTTATGTCTGGAAGCACGGGAGAACGTTCTTTTGCTGATATTATTACCAGTATTCGATACTGGGTTATTCATAGCATTACTATACCTTCCCTATTCATTGCGGGTTGGTTATTTGTCAGTACGGGTTTAGCTTATGACGTGTTTGGAAGTCCTCGGCCAAACGAGTATTTCACGGAAAGCCGACAAGGAATTCCGTTAATAACCGACCGTTTTGATTCTTTAGAACAACTCGATGAATTTAGTAGATCCTTTATGACCATAGACCGAACCTATCCTATTTTTACAGTCCGATGGCTGGCTGTTCACGGACTAGCCGTACCTACTGTTTTTTTCTTGGGATCAATATCAGCAATGCAGTTCATCCAACGAATGCTTACTCTCAAACTTTTTGTTTATACAGTAGTGATATTCTTTGTTTCCCTCTTTATCTTTGGATTCTTATCTAATGACCCAGGACGTAATCCTGGGCGTGAGGAGATGGCCGATACTACTGGAAGAATTCCTCTTTGGCTGATAGGTACTGTAACTGGTATTCCTGTGATTGGTTTAATAGGTGTTTTCTTTTACGGTTCATATTCTGGATTGGGTTCATCTCTAATGCCTAATATACTTAGTTTAACCTGTATCTGTTTTAATTCTGTTCTTTATCCGACTAGTTTTTTCTTCGCCAAATTGCCCGAAGCTTATGCCATTTTCAACCCAATCGTGGATGTTATGCCTGTCATACCTGTACTCTTTTTTCTATTAGCCTTTGTTTGGCAAGCTGCTGTAAGTTTTCGAATGACACAATCAAACCCGAATGAACAAAATGTTGAATTGAATCGTACCAGTCTATACTGGGGTTTATTACTCATTTTTGTACTTGCTGTTTTATTTTCCAATTACTTCTTCAATATGGAAGTCAATATTCTCGCATTTATTGCTACTGCACTGTTCATTCTAGTTCCTACTGCCTTTTTACTTATTATTTATGTAAAAACAGTCAGCCAAAATGATATGGAAACAGCAACTTTAGTCGCCATCTCCATATCTGGTTTACTTGTAAGCTTTACTGGGTATGCCTTATATACCGCGTTTGGGCAACCCTCTCAACAATTAAGAGATCCATTCGAAGAACACGGGGACATGGAAGCATTGGTTTATACGTTCCTTTTAGTTTCGACTTTAGGGATAATTTTTTTCGCTATCTTCTTCCGAGAACCACCTAAGGTTCCGACTAAAAAAATGTCACCACAAACAGAAACTAAAGCAAGTGTTGGATTTAAAGCTGGTGTTAAGGATTATAAATTGACTTACTACACCCCGGAGTATGAAACCAAGGATACTGATATCTTGGCAGCATTCCGAGTAACTCCTCAGCCGGGGGTTCCGCCCGAAGAAGCAGGGGCTGCAGTAGCTGCCGAATCTTCTACTGGTACATGGACAACTGTTTGGACTGATGGACTTACCAGTCTTGATCGTTACAAAGGACGATGCTATCACATCGAGCCCGTTGTTGGGGAGGAAAATCAATATATCGCTTATGTAGCTTATCCATTAGACCTATTTGAAGAGGGTTCTGTTACTAACATGTTTACTTCCATTGTGGGTAACGTATTTGGTTTCAAAGCCCTACGCGCTCTACGTCTGGAGGATCTGCGAATTCCCACTACTTATTCAAAAACTTTCCTAGGTCCGCCTCATGGTATCCAAGTTGAAAGGGATAAGTTGAACAAGTACGGCCGTCCTTTTTTGGGATGTACTATTAAACCAAAATTGGGATTATCCGCAAAAAATTATGGTAGAGCGTGTTATGAGTGTCTACGCGGTGGACTTGATTTTACCAAAGATGATGAAAACGTAAACTCACAACCATTTATGCGCTGGAGGGACCGTTTTGTCTTTTGTGCCGAAGCTCTTTATAAAGCACAGGCCGAAACCGGTGAAATCAAGGGGCATTACTTGAATGCGACTGCAGGTACATGCGAAGAAATGATTAAGAGAGCTGTATTTGCGAGGGAATTAGGGGCTCCTATTGTAATGCATGACTACTTAACTGGGGGATTCACTGCAAATACTAGTTTGGCTCATTATTGCCGCGACAATGGCCTACTTCTTCACATTCACCGGGCAATGCATGCAGTTATTGATAGACAGAAAAATCATGGTATGCATTTTCGTGTATTAGCTAAAGCATTGCGTATGTCTGGGGGAGATCATATCCACGCCGGTACAGTAGTAGGTAAGTTAGAAGGGGAACGCGAAATGACTTTAGGTTTTGTTGATTTATTGCGCGATGATTTTATTGAAAAAGATCGTGCTCGCGGTATCTTTTTCACTCAGGACTGGGTATCCATGCCAGGTGTTATACCGGTGGCTTCAGGGGGTATTCATGTTTGGCATATGCCAGCTCTGACCGAAATCTTTGGAGATGATTCTGTATTACAATTTGGTGGAGGAACTTTAGGACATCCTTGGGGAAATGCACCTGGTGCAGCAGCTAATCGGGTGGCTTTAGAAGCTTGTGTACAAGCTCGTAATGAAGGACGCGATCTTGCTCGTGAAGGTAATGAAATTATCCGAGCAGCTTGCAAATGGAGTCCTGAACTAGCCGCAGCTTGTGAAGTATGGAAGGCGATCAAATTCGAGTTCGAGCCGGTAGATAAACTAATGGTTCGAGAGGAGGTAGCAGGATCCACTCAAACACTACAGTGGAAGTGTGTTGAATCAAGAGTAGATAGTAAGCGTCTTTATTATGGTCGTTTCATTTTGTCCCCGCTTAGAAAAGGTCAAGCGGATACCGTCGGTATTGCCTTGCGAAGAGCTTTACTTGGAGAAATAGAAGGAACATGTATCACACGTGCAAAATTTGGGAGCGTGCCACACGAATATTCTACAATAGCAGGTATTGAAGAATCCGTACAAGAAATTTTACTAAATTTGAAAGAAATTGTATTGAGAAGTAATCTCTATGGAGTTAGAGACGCATCAATTTGTGTCAAAGGTCCTAGATACATAACTGCTCAAGATATCATCTTACCCCCTTCCGTAGAGATCGTTGATATGGCACAACCTATAGCTAACTTGACAGAGCCCATTGATTTCTGTATTGAGTTACAGATCAAGAGAGATCGCGGATATCACACGGAACTCAGAAAGAACTCTCAAGATGGAAGTTATCCCATAGATGCTGTATCCATGCCTGTTCGAAATGTGAATTATAGTATTTTTTATTGTGGGAATGGAAATGAAAAACACGAGATACTTTTTCTAGAAATATGGACGAATGGAAGTTTAACCCCTAAGGAAGCGCTTTATGAGGCTTCTCGTAATTTGATTGATTTATTTCTTCCTTTTCTACACGCGGAGGAAGAGGGCACTAGTTTCGAAGAAAATAAAAACAGGTTTACTCCACCCCTTTTAACCTTTCAAAAAAAATTAACTAATCTAAAGAAAAACAAAAAAGGAATTCCATTGAATTGTATTTTTATTGATCAATTAGAATTGCCTTCTAGAACGTATAATTGTCTCAAAAGGGCCAATATACATACACTATTGGACCTTTTGAGTAAGACTGAGGAAGATCTTCCCAAAAGAACCAGATTTCGTAAACAACATAGAGGAAGAATGAAGGGAAAATCCTGCCGAGGCAATCGTATTTGTTTTGGTAGATATGCTCTTCAAGCACTTGAACCCGCTTGGATCACGTCGAGACAGATAGAAGCAGGACGAAGAGCAATGACACGATATGCACGTCGTGGTGGAAAACTATGGGTACGTATATTTCCCGACAAACCGGTTACACTAAGACCCACGGAAACACGTATGGGCTCAGGAAAGGGATCCCCCGAATATTGGGTAGCCGTTGTTAAACCAGGTCGAATACTTTATGAAATGGGCGGAGTATCCGAAACTGTAGCTAGAGCAGCTATCTCCATAGCTGCCAGTAAAATGCCCATACGAAGTCAATTTCTTCGATTAGAGATGACCAGAGTTCCGCGAGGATATATAGCTCGGAGACGACGAACAAAAATGCGTTCATTTGCCTCAAACTTTAGAGGGGCTCATTTAAGACTTAATCGAATGATTACTCAACAAGTAAGAAGAGCTTTTGTTTCCTCTCATCGAGATAGAGGCAGGCAAAAGAGGGATTTTCGTCGTTTGTGGATCACTCGGATAAACGCAGCAACGCGGATATATAAAGTATTCAATAGTTATAGTAAATTAATACACAATCTGTACAAGAAGGAATTGATTCTTAATCGTAAAATGCTTGCACAAGTAGCTGTATCAAATCCAAATAATCTTTACACGATTTCCAATAAAATAATCAATATGTCTGTTTTCAAAGCACAAAGAGTTCTTGATGAGATTCGCTGGCGTTACTACGAAGAAACTGTTATGATACTGAACCTCATGCCTTATCGAGCATCTTATCCCATCCTAAAGTTGGTTTATTCGGCAGCAGCAAATGCTACTCATTATAGGGATTTCGACAAAGCGAATTTATTCATCACTAAAGCCGAAGTCAGTAGGAGTACTATTATGAAAAAATTCAGACCTCGAGCTCGAGGACGTAGTTCTCCCATAAAAAAAACCATGTGTCATATAACAATTGTACTAAATATAGTACTGGGACATACAATGCATTACAGACGTATGATCATTACCCTTCAACCGGGTTATTCTATTCCACTTCTAGATAGAGAAATGGTTCGAGAGGAGGTAGCAGGATCCACTCAAACACTACAGTGGAAGTGTGTTGAATCAAGAGTAGATAGTAAGCGTCTTTATTATGGTCGTTTCATTTTGTCCCCGCTTAGAAAAGGTCAAGCGGATACCGTCGGTATTGCCTTGCGAAGAGCTTTACTTGGAGAAATAGAAGGAACATGTATCACACGTGCAAAATTTGGGAGCGTGCCACACGAATATTCTACAATAGCAGGTATTGAAGAATCCGTACAAGAAATTTTACTAAATTTGAAAGAAATTGTATTGAGAAGTAATCTCTATGGAGTTAGAGACGCATCAATTTGTGTCAAAGGTCCTAGATACATAACTGCTCAAGATATCATCTTACCCCCTTCCGTAGAGATCGTTGATATGGCACAACCTATAGCTAACTTGACAGAGCCCATTGATTTCTGTATTGAGTTACAGATCAAGAGAGATCGCGGATATCACACGGAACTCAGAAAGAACTCTCAAGATGGAAGTTATCCCATAGATGCTGTATCCATGCCTGTTCGAAATGTGAATTATAGTATTTTTTATTGTGGGAATGGAAATGAAAAACACGAGATACTTTTTCTAGAAATATGGACGAATGGAAGTTTAACCCCTAAGGAAGCGCTTTATGAGGCTTCTCGTAATTTGATTGATTTATTTCTTCCTTTTCTACACGCGGAGGAAGAGGGCACTAGTTTCGAAGAAAATAAAAACAGGTTTACTCCACCCCTTTTAACCTTTCAAAAAAAATTAACTAATCTAAAGAAAAACAAAAAAGGAATTCCATTGAATTGTATTTTTATTGATCAATTAGAATTGCCTTCTAGAACGTATAATTGTCTCAAAAGGGCCAATATACATACACTATTGGACCTTTTGAGTAAGACTGAGGAAGATCTTATGCTCCGGAATGGAAATGAGGGAATGTCCACAATACCCGGATTTAGTCAGATCCAATTCGAGGGATTTTTTAGGTTCATTAATCAAGGCTTGGCAGAAGAACTTGAGAAGTTTCCAACAATTAAAGATCCAGATCACGAAATTGCATTTCAATTATTTGCGAAAGGATATCAATTGCTAGAACCCTCAATAAAAGAAAGGGATGCTGTGTATGAATCACTCACCTATTCTTCCGAATTATATGTATCTGCGAGATTAATTTTT------GGTTTCGATGTGCAAAAGCAAACCATTTCTATTGGAAACATTCCTATAATGAATTCCTTAGGAACCTTTATAATAAATGGAATATACCGAATTGTGATCAATCAAATATTGCTAAGTCCTGGTATTTACTACCGCTCGGAATTAGACCATAAGGGAATTTCTATCTACACCGGGACTATAATATCAGATTGGGGAGGAAGATCGGAATTAGCAATTGATAAAAAAGAAAGGATATGGGCTCGCGTAAGTAGAAAACAAAAGGTATCTATTCTAGTTCTATCATCAGCTATGGGTTCGAATCTAAGAGAAATTCTAGATAATGTTTCCTACCCTGAAATTCTCTTGTCTTTCCCGAATGCTAAGGAGAAGAAGAGGATTGAGTCAAAAGAAAAAGCTATTTTGGAGTTTTATCAACAATTTGCTTGTGTAGGTGGGGACCTGGTATTTTCGGAGTCCTTATGTGAGGAATTACAAAAGAAATTTTTTCAACAAAAATGTGAATTAGGAAGGATTGGTCGACGAAATATGAATCGGAGACTGAATCTTGATATACCTCAGAACAATACATTCTTGTTACCACGAGATGTATTGGCCGCTACGGATCATTTGATTGGAATGAAATTTGGAACGGGTATACTTGACGATATGAATCACTTGAAAAATAAACGTATTCGTTCGGTTGCGGATCTGTTACAAGATCAATTCGGACTGGCTCTTGATCGTTTACAACATGCGGTTCAAAAAACTATCCGTAGAGTATTCATACGTCAATCGAAACCGACTCCACAAACTTTGGTAACTCCAACTTCATTAATAACTACTTATGAGACCTTTTTTGGCACATACCCCTTATCTCAAGTTTTTGATCAAACTAATCCATTGACACAAACTGTTCATGGGCGAAAAGTGAGTTGTTTGGGTCCTGGAGGATTGACGGGGAGGACTGCAAGTTTTCGGAGCCGAGATATTCATCCGAGTCACTATGGGCGTATTTGTCCAATTGACACGTCCGAAGGAATCAATGTTGGACTTACTGGATCCTTAGCTATTCATGCGAGAATTGATCACTGGGGATCCATAGAGAGTCCATTTTATGAAATATCTGAGAAAGCAAAAGAGAAACAGGTGGTTTATTTATCACCAAATAGAGATGAATATTATATGATAGCAGCAGGAAATTCTTTGTCTTTGAATCAGGGTATTCAGGAAGAACAGGTTGTTCCAGCTAGATACCGTCAAGAATTCCTGACTATTGCATGGGAACAGATTCATGTTAGAAGTATTTTTCCTTTCCAATATTTTTCTATTGGAGGTTCTCTCATTCCTTTTATTGAGCATAATGATGCGAATCGGGCTTTAATGAGTTCTAATATGCAGCGCCAAGCAGTTCCGCTTTCTCGGTCCGAGAAGTGCATTGTTGGAACTGGATTGGAACGCCAAACAGCTCTAGATTCGAGGGTTTCCGTTATAGCCGAACGCGAGGGAAAGATCATTTCTACTGATAGTCACAAGATCCTTTTATCAAGTAGTGGGAAGACTATAAGTATTCCTTTAGTTACCCATCGGCGCTCTAACAAAAATACTTGTATGCACCAAAAACCTCGGGTTCCATGGGGTAAATCCATTAAAAAAGGACAAATTTTAGCAGAGGGAGCTGCTACAGTTGGTGGGGAACTTGCTTTAGGAAAAAACGTATTAGTAGCTTATATGCCATGGGAAGGTTACAATTTTGAAGACGCAGTACTAATTAGCGAACGTTTGGTATATGAGGATATTTATACTTCTTTTCACATCCGAAAATATGAAATTCAGACGGATACGACAAGCCAAGGCGCTGAAAAAATCACTAAAGAAATACCACATCTAGAAGAACATTTACTCCGCAATTTGGACAGAAATGGAGTTGTTAGGTTGGGATCCTGGGTAGAAACTGGCGATATTTTAGTAGGTAAATTAACGCCTCAGATAGCGAGCGAATCGTCGTATATCGCGGAAGCTGGATTATTACGGGCCATATTTGGTCTTGAGGTATCCACTTCAAAAGAAACTTCTCTCAAACTACCTATAGGTGGAAGAGGGCGCGTTATCGATGTGAAATGGATCCAGAGAGACCCCCTAGACATA------------ATGGTTCGTGTATATATTTTACAGAAACGTGAAATCAAAGTTGGGGATAAAGTAGCCGGAAGACACGGGAATAAGGGGATCATTTCCAAAATTTTGCCTAGGCAAGATATGCCCTATTTGCAAGATGGAACACCTGTTGATATGGTCTTCAATCCCTTAGGAGTACCCTCACGAATGAATGTGGGACAAATATTTGAAAGCTCGCTCGGATTAGCAGGGGATCTGCTAAAGAAACATTATAGAATAGCACCCTTTGATGAGAGATATGAGCAAGAGGCTTCAAGAAAACTTGTGTTTTCAGAATTATATGAAGCCAGTAAACAAACAAAAAATCCATGGGTATTTGAACCCGAGTACCCGGGAAAAAGTAGAATATTTGATGGAAGAACAGGAGACCCCTTCGAACAACCTGTTCTAATAGGGAAGTCCTATATCTTAAAATTAATTCATCAAGTTGATGAAAAAATCCATGGACGTTCTACTGGGCCCTACTCACTTGTTACACAACAACCCGTTAGAGGAAGAGCCAAGCAAGGGGGACAACGAGTAGGAGAAATGGAAGTTTGGGCTTTAGAAGGATTTGGTGTTGCTCATATTTTACAAGAGATACTTACTTATAAATCTGATCATCTTATAGCTCGCCAAGGAATACTTAATGCTACGATCTGGGGAAAAAGAGTACCTAATCACGAGGATCCTCCAGAATCTTTTCGAGTGCTCGTTCGAGAACTACGATCTTTGGCTCTAGAACTGAATCATTTCCTTGTATCTGAGAAGAACTTCCAGGTTAATAGGGAGGAAGTTATTGACCAATATAAACATCAACAACTCCAAATTGGACTCGTTTCCCCTCAACAAATAAAGGCTTGGGCTAACAAAAACCTACCTAATGGGGAAGTCGTTGGCGAAGTCACAAGGCCCTCTACTTTTCATTATAAAACCGATAAACCAGAAAAAGATGGATTGTTTTGCGAAAGAATCTTTGGACCCATAAAAAGCAGAATTTGTGCTTGTGGAAATTCTCGAGCGAGCGTAGCTGAAAACGAAGACGAAAGATTTTGCCAAAAATGCGGGGTAGAATTTGTTGATTCTCGGATACGAAGATATCAAATGGGATACATCAAACTCGCATGTCCCGTGACTCATGTGTGGTATTTGAAAGGTCTTCCTAGTTATATTGCGAACCTTTTAGATAAACCCCTTAAGAAATTGGAGGGCCTAGTATACGGCGATTTCTCTTTTGCTAGGCCCAGCGCTAAAAAACCCACTTTCTTACGATTACGAGGTTTATTCGAAGATGAAATTTCATCCTGTAACCACAGCATTTCTCCCTTTTTTTCTACCCCAGGCTTTGCAACATTTCGAAATCGGGAAATTGCGACAGGAGCAGGTGCTATTAGAGAACAATTAGCAGATTTGGATTTGCGAATTATTATAGAGAATTCCTTGGTCGAATGGAAGGAATTAGAAGACGAGGGGTATAGTGGAGATGAATGGGAAGATAGAAAAAGACGAATAAGAAAAGTTTTTTTGATTAGACGCATGCAATTGGCGAAACATTTTATTCAAACAAATGTAGAACCAGAATGGATGGTTTTGTGCTTATTACCGGTTCTTCCTCCCGAATTGAGACCCATTGTTTATAGGTCTGGGGATAAAGTAGTGACTTCGGATATTAATGAACTTTATAAGAGAGTTATCCGTCGGAACAACAACCTTGCCTATCTATTAAAAAGAAGTGAATTAGCGCCAGCAGATTTAGTAATGTGCCAGGAAAAGTTGGTACAAGAAGCCGTGGATACACTTCTTGATAGTGGGTCCCGCGGGCAACCAACGAGGGATGGTCACAATAAAGTATACAAATCACTTTCAGATGTAATTGAAGGTAAAGAGGGAAGGTTTCGTGAGACTCTGCTTGGGAAACGGGTCGATTACTCGGGGCGTTCTGTCATTGTTGTGGGTCCTTCACTTTCATTACATCAATGTGGATTACCTCTAGAGATAGCAATAAAGCTTTTTCAGCTATTTGTAATTCGCGATTTAATCACGAAACGCGCTACTTCTAATGTCAGGATTGCTAAAAGGAAAATTTGGGAAAAGGAACCCATTGTATGGGAAATACTTCAAGAAGTTATGCGGGGACATCCTGTACTGTTGAATAGAGCACCTACCCTGCATAGATTAGGCATACAGGCCTTCCAACCCACTTTAGTAGAGGGGCGTACTATTTGTTTACACCCATTAGTGTGTAAGGGTTTCAATGCGGACTTTGATGGGGATCAAATGGCTGTTCATCTACCTTTATCCTTGGAAGCTCAGGCGGAAGCCCGTTTACTTATGTTTTCTCATATGAATCTCCTATCTCCTGCTATTGGAGATCCTATTTGCGTACCGACCCAAGACATGCTTATAGGACTTTATGTATTAACGATTGGAAACCGTCGGGGTATTTGTGCAAATAGATATAATAGT------TGCGGAAACTATCCAAATCAAAAAGTAAATAATAATAATTATAAGTATACGAAAGATAAAGAACCCCATTTTTCTAGTTCCTATGATGCACTGGGAGCTTATAGACAGAAACGAATCAGTTTAGACAGTCCCTTGTGGCTCCGATGGAAACTAGATCAACGCGTCATTGGGTCAAGAGAAGTTCCGATTGAAGTTCAATATGAATCTTTGGGGACTTATCATGAGATTTATGCCCACTATCTAATAGTGGGAAATAGAAAAAAAGAAATCCGTTCTATATACATTCGAAGCACTCTTGGTCATATTTCTTTTTATAGAGAAATAGAGGAAGCCATACAAGGATTTAGTCAGGCCTATTCAATGAAACGACTTATTAGCAGATTAATAGATCATTTCGGAATGGGATATACATCCCATATACTGGATCAAATAAAGACTCTGGGCTTTCATCAAGCCACTACTACATCGATTTCATTAGGAATCGAGGATCTTTTAACAATACCCTCTAAGGGATGGTTAGTCCAAGACGCGGAACAACAGAGTTTTCTTTTGGAGAAACACTATTATTATGGGGCTGTACACGCGGTAGAAAAATTACGCCAATCCGTTGAGATATGGTATGCTACAAGTGAATATTTGAAACAAGAAATGAATTCGAATTTTCGGATAACGGATCCTTCTAATCCAGTCTATCTAATGTCTTTTTCAGGAGCTAGAGGAAATGCATCTCAAGTACACCAATTAGTAGGTATGAGAGGATTAATGGCGGATCCTCAAGGACAAATGATTGATTTACCTATTCAAAGCAATTTACGCGAGGGACTTTCTTTGACAGAATATATAATTTCCTGCTACGGAGCCCGTAAAGGGGTTGTAGATACTGCTGTACGAACAGCGGATGCTGGATATCTTACACGTAGACTTGTTGAAGTAGTTCAACATATTATTGTGCGTAGAAGAGATTGTGGTACTATCCGAGGTATTTCTGTGAGTCCTCAAAATGGGATGACGGAAAAACTTTTTGTCCAAACACTAATTGGTCGTGTATTAGCAGACGATATATATATCGGTTCACGATGCATTGCCGCTCGAAATCAAGATATTGGAATTGGATTAGTCAATCGATTCATAACTTTTCGAGCACAACCAATATATATTAGAACCCCCTTTACTTGCCGGAGCACATCTTGGATCTGTCAATTATGTTATGGTCGGAGTCCCACTCATGGCGATCTGGTCGAATTAGGGGAAGCCGTAGGTATTATTGCGGGTCAATCAATTGGGGAGCCAGGGACTCAACTAACATTAAGAACTTTTCATACTGGTGGAGTATTCACAGGGGGTACTGCCGACCTTGTACGATCCCCTTCGAATGGAAAAATCCAATTCAATGAGGATTTGGTTCACCCCACACGTACCCGTCATGGGCAGCCTGCTTTTCTATGTTATATAGACTTGCATGTAACTATTCAGAGTCAGGATATTCTATATAGTGTGAATATTCCCTCAAAAAGCTTGATTCTAGTGCAAAATGATCAATATGTAGAATCCGAACAAGTAATTGCGGAGATTCGTGCCGGAACGTCCACTTTGCATTTTAAAGAAAGGGTACAAAAGCATATTTATTCCGAATCAGACGGGGAAATGCACTGGAGTACTGATGTTTACCATGCGCCCGAATATCAATATGGTAATCTTCGTCGATTACCAAAAACAAGCCATTTATGGATATTGTCAGTAAGTATGTGCAGATCCAGTATAGCGTCTTTTTCGCTCCACAAGGATCAAGATCAAATGAATACTTATTCTTTTTCTGTTGACGGAAGATATATCTTTGACCTCTCAATGGCTAATGATCAAGTAAGACATAGACTGTTGGATACTTTTGGTAAAAAGGATAGGGAAATTCTTGATTATTCAACGCCGGATAGAATCATGTCCAACGGCCATTGGAATTTTGTCTATCCTTCTATTCTTCAAGATAATTCGGATTTATTGGCGAAAAAGCGAAGAAATAGGTTCGTTATTCCATTACAATATCATCAAGAACAAGAGAAAGAACTAATATCCTGTTTGGGGATTTCTATTGAAATACCCTTTATGGGTGTTTTACGTAGAAATACTATTTTTGCTTATTTTGACGATCCACGATACAGAAAAAAGGGTTCAGGAATTGTGAAATACGGGAGCCCAGAGGAAGATTCCATCTTAAAAAAAGAGGGTTTGATTGAGCATCGAGGAACAAAAGAATTTAGTCTAAAATACCAAAAAGAACTAGATCGGTTTTTTTTCATTCTTCAAGAACTGCATATCTTGCCCAGATCCTCATCCCTAAAGGTACTTGATAATAGTATCATTGGAGTGGATACACAACTCACAAAAAATACAAGAAGTCGACTAGGTGGATTGGTCCGAGTGAATAGAAAAAAAAGCCATACGGAACTCAAAATCTTTTCCGGAGATATTCATTTTCCTGAAGAAGCAGATAAGATA------TTAGGTGGTAGTTTGATACCACCAGAAAGAGAAAAGAAAGAATCTAAGGAATCAAAAAAAAGGAAAAATTGGGTCTATGTTCAACGGATTCTCAAGAGCAAGGAAAAGTATTTTGTTTCGGTTCGACCTGCAGTCGCATATGAAATGGACGAAGGGAGAAATTTAGCAACACTTTTCCCGCAGGATCTCTTGCAAGAAGAGGATAATCTCCAACTTCGACTTGTCAATTTTCTTTCTCATGAAAATAGCAAGTTAACTCAAAGAATTTATCACACGAATAGTCAATTTGTTCGAACTTGCTTAGTAGTGAATTGGGAACAAGAAGAAAAA---------GAGGAGGCTCGTGCTTCCCTTGTTGAGGTAAGAGCAAATGATCTGATTCGTGATTTCCTAAGAATTGAGTTAGTAAAGTCCACTATTTCGTATACACGAAGAAGGTATGATAGGACAAGTGCAGGACCGATTCCCAATAATAGGTTAGATCGCACCAATACCAATTCCTTTTATTCCAAGGCGAAGATTCAATCACTTAGCCAACATCAAGAAGCTATTGGCACCTTGTTGAATCGAAATAAAGAATACCAATCTTTGATGATTTTGTTGGCATCCAACTGTTCTAGAATTGGTTTATTCAAGAATTCGAAATATCCCAATGCGGTAAAAGAATCGAATCCTAGAATTCCTATTCGAGATATTTTTGGGCCCTTAGCTGCTATTGTACCTAGTATATCGAATTTTTCTTCATCTTACTATTTACTAACGCATAATCAGATCCTGTTAAAAAAATATTTGTTCCTTGACAATTTGAAACAAACCTTCCAAGTACTTAAATACTCTTTAATAGATGAAAATCAAAGGATTTCGAATTTCGAT------AGTAACATCATGTTGGATCCATTCCATTTGAATTGGCACTTTCTCCATCATGATTCTTGGGAGGAGACATCGGCAATAATTCACCTTGGACAATTTATTTGCGAAAATGTATGTCTATTTAAA------TCGCACATAAAAAAATCTGGTCAAATTTTCATTGTTAATATTGATTCCTTTGTTATAAGAGCAGCTAAGCCTTATTTGGCCACTACAGGAGCAACTGTTCATGGTCATTATGGAGAAATCCTTTACAAAGGAGATAGGTTAGTTACGTTTATATATGAAAAATCGAGATCTAGTGACATAACGCAAGGTCTTCCAAAAGTAGAACAAATCTTTGAAGCGCGTTCAATTGATTCACTATCGCCGAATCTCGAAAGGAGAATTGAGGATTGGAATGAGCGTATACCAAGAATTCTTGGGGTCCCCTGGGGATTCTTGATTGGAGCTGAGCTAACCATAGCCCAAAGTCGTATCTCTTTGGTTAATAAGATCCAAAAGGTTTATCGATCCCAAGGGGTACAGATCCATAATAGACATATAGAGATTATTATACGCCAAGTAACATCAAAAGTGCGGGTTTCCGAAGATGGAATGTCTAATGTTTTTTCACCTGGGGAATTAATCGGATTATTGCGAGCGGAACGAGCAGGGCGAGCTTTGGATGAATCGATCTATTATCGGGCAATCTTATTGGGAATAACAAGGGCTTCCCTGAATACCCAAAGTTTCATATCTGAAGCAAGTTTTCAAGAAACTGCTCGAGTTTTAGCAAAAGCTGCCCTACGAGGTCGTATTGATTGGTTGAAAGGCCTCAAAGAAAACGTAGTTCTGGGGGGGATTATACCTGTTGGTACCGGATTCCAAAAATTTGTGCATCGTTCCCCACAAGACAAGAACCTTTATTTCGAAATTCAAAAAAAAAATCTATTCGCGTCGGAAATGAGAGATATTTTGTTTCTCCATATGACAAGAAGATATTGGAACATCAATTTGAAAGAGATGATAGAAGCGGGAGTTCATTTTGGTCATGGTATTAAGAAATGGAATCCTAAAATGGCCCCTTACATCTCGGCAAAGCGTAAAGGTACTCATATTACAAATCTCGCTAGAACGGCTCGCTTTTTATCAGAAGCTTGTGATTTAGTTTTTGATGCAGCAAGTCAGGGAAAAAGCTTCTTAATTGTTGGTACCAAAAAAAGAGCAGCGTATTTAGTAGCATCAGCTGCAATAAGGGCTCGTTGTCATTATGTTAATAAAAAGTGGTTCAGTGGTATGTTAACGAATTGGTCGATTACGAAAACTAGACTTTCTCAATTTAGAGACTTAAGAGCAGAAGAAAAGATGGGAAAATTCCACCATCTCCCAAAAAGAGATGTGGCAATCTTGAAGAGAAAATTATCGACCTTGCAAAGATATCTCGGCGGGATCAAATATATGACGAGGTTGCCAGACATTGTGATCGTCCTCGATCAGCAAAAAGAGTATATAGCTCTTCGGGAATGTGCCATTTTGGGGATTCCTACTATTTCTTTAGTCGATACAAATTGTGACCCAGATCTCGCGAATATATCGATTCCAGCCAACGATGACACTATGACTTCAATTCGATTGATTCTTAACAAATTAGTATTTGCAATTTGTGAGGGCCGTTCTCTCTATGAAGGTCTACAGGAAGATAAAAAAATACGGAATTGTATCAAGAACTATATACAAAAGAATAGGAAATCAGGCTCAAGTTCCGAAGTAATTACACATATAGAAATTCAAAAAGAAATCGATACGATCCACGTAATAATCCATATTGGATTCCCCAATTTATTA------AAGAAAAAAGGAGCAATCGAAGAATTAGAGAAAGATCTACAAAAGGAAGTTAATTCTGTAAACCAGAGACTTAATATTGCTATTGAAAAAGTTAAAGAACCTTATAGACAACCTAGCATTCTTGCAGAATATATAGCTTTCCAATTAAAAAATAGAGTTTCATTCCGAAAGGCAATGAAAAAAGCCATTGAATTAACTCAAAAAGCAGATATAAGGGGAGTAAAAGTAAAAATTGCAGGTCGTCTCGCAGGGAAAGAAATTGCACGTGCCGAATGCATCAAAAAGGGTAGACTTCCCCTCCAAACAATTCGCGCTAAAATTGATTATTGCTGCTATCCAATTCGAACTATCTATGGAGTATTAGGTGTAAAAATTTGGATATTCATAGACGAAGAAATGTCCCGTTATCGAGGACCTCGTTTTAAAAAAATACGCCGTCTGGGAGCTTTACCAGGACTCACTAGAAAAACACCTAAATCCGGAAGTAATCTGAAAAAGAAATTCCATTCTGGGAAAAAAGAGCAATATCGTATTCGTCTTCAAGAAAAACAGAAATTGCGTTTTCATTATGGTCTGACAGAACGACAATTACTTAGATATGTACATATCGCTGGAAAAGCAAAAAGGTCAACAGGTCAGGTTTTACTACAATTACTTGAAATGCGTTTGGATAATATCCTTTTTCGATTGGGTATGGCTTCAACCATTCCTGAGGCCCGGCAATTAGTTAACCATAGACATATTTTAGTTAATCGTCGTATAGTCGATATACCAAGTTTTCGTTGCAAACCCCGAGATATTATTACTACGAAGGATAACCAAAGATCAAAATGTCTGGTTCAAAATTCTATTGCTTCATCCGACCCGGGGAAATTGCCAAAGCATTTGACGATTGACACATTGCAATATAAAGGACTAGTTAAAAAAATCCTAGATAGGAAGTGGGTCGGTCTCAAAATAAATGAGTTGTTAGTTGTAGAATATTACTCTCGTATGTCACGTCGAGGTACTGCAGAAAAAAGAACTGCAAAATCCGATCCAATTTTTCGTAATCGATTAGTTAACATGGTGGTTAACCGTATTATGAAAGACGGAAAAAAATCATTGGCTTATCAAATTCTCTATCGAGCCGTGAAAAAGATTCAACAAAAGACAGAAACAAATCCACTATTGGTTTTACGTCAAGCAATACGTAGAGTAACTCCCAATATAGGAGTAAAAACAAGACGTAAAAAAGGATCGACGCGGAAAGTTCCGATTGAAATAGGATCTAAACAAGGAAGAGCACTTGCCATTCGTTGGTTATTAGAAGCATCCCAAAAGCGTCCGGGTCGAAATATGGCTTTCAAATTAAGTTCCGAATTAGTAGATGCTGCCAAAGGGAGTGGGGGTGCCATACGCAAAAAGGAAGCGACTCATAGAATGGCAGAGGCAAATAGAGCTCTTGCACATTTTCGTATGGGCAAGGACACTATTGCTGATTTACTAACCTCTATAAGAAACGCGGACATGAATAAAAAAGGAACAGTTCGAGTAGTATCTACAAATATTACCGAAAACATTGTTAAAATACTTCTACGAGAGGGTTTTATTGAAAGTGTTCGGAAACATCAGGAAAGTAACAGATATTTCTTGGTTTCAACTTTGCGACATCAAAAGAGAAAGAAAGGAATATATAGAACTAGAACCAAGCGTATCAGCCGACCCGGCTTACGAATTTATGCCAACTATCAAGGAATTCCTAAAGTTTTGGGCGGAATGGGAATTGCTATTCTTTCTACTTCTCGAGGTATAATGACAGATCGAGAAGCTCGACTAAACAGAATTGGGGGGGAAGTCTTATGTTATATATGGATGACAAAAGCTATACCAAAAATTGGTTTGCGTAGGAATGCGCGTTTTAGTTTACGGAAGAGTGCACGTAGAATAACAAAAGGAGTTATTCATGTTCAAGCTAGTTTCAACAATACCATTATAACTGTTACAGACCCGCAGGGTCGGGTGGTTTTCTGGTCCTCCGCGGGTACTTGTGGATTCAAAAGCTCAAGAAAAGCATCACCCTATGCTGGTCAAAGAACAGCAGTAGATGCTATTCGTACAGTG---------GGTTTGCAACGAGCAGAAGTTATGGTAAAGGGTGCTGGTAGTGGAAGAGATGCCGCATTACGAGCCATTGCTAAAAGTGGTGTACGATTAAGTTGTATACGCGATGTAACACCTATGCCGCATAATGGATGTCGACCTCCTAAAAAAAGACGTCTGATGGCAAAAAAAAGTTTGATTCAGAGGGAGAAGAAGCGGCAGAAATTAGAACAGAAATATCATTTGATTCGTCGATCTTCAAAAAAAAAGATAAGCAAAGTTTCCAGTTTGAGTGAAAAAACGAAAATGCGAGAAAAATTGCAATCCCTACCACGTAATAGTGCACCTACACGCCTTAATCGACGTTGTTTTTTGACCGGAAGACCTAGAGCTAACTATCGAGACTTTGGACTATCCGGACACATACTTCGAGAAATGGTTTACGCATGTTTGTTACCGGGTGCAACAAGATCCAGTTGGATGGTTAAAGAAGAAAAAGAAGAAAACAGGGGTTCTGTTGAATTTCAAGTATTCAGTTTCACCAATAAGATACGGAGACTTGCTTCACATTTGGAATTACACAAAAAAGATTTTTCATCGGAAAGAGGTCTACGAAGACTTTTGGGAAAACGTCAACGTTTGCTAGCTTATTTGGCAAAGAAAAATAGAGTACGTTATAAGAAATTAATCAGTCAGTTGGATATTAGGGAGAAGATGCAAAAATCCAAGCAAACTTTTCGTAAGTCCAAGCAAACTTTTCGTCGTAGGCGTCCTCGGATTGGCCCGGGGGATCCAATTGATTATAGAAACATGAGTTTAATTAATCGATTTATTAGTGAACAAGGAAAAATATTATCGAGACGAATAAATAGATTAACCTTGAAACAACAACGATTAATTACTCTTGCTATAAAACAGGCTCGTATTTTATCTTTCTTACCATTTCGTAACGTGACACGA---AAAAAAACGAATCCTTTTGTAGCTCATCATTTATTGGCAAAAATCGAAAAGGTCAATATGAAGGAGGAGAAAGAAACAATAGTAACGTGGTCCCGGGCATCTAGCATTCTACCCGCAATGGTTGGCCATACAATCGCGATTCATAATGGAAAGGAACATATACCTATTTACATAACAAATCCTATGGTAGGTCGCAAATTGGGGGAATTCGTGCCTACTCGGCATTTCACGAGTTATGCAAGAAAAGATACTAAATCTCGTCGTATGCCTAGATCCCGTATAAATGGAAATTTCATTGATAAGACCTCCTCAATTGTAGCCAATATTTTATTGCGAATAATTCCGACAACCTCAGGGGAAAAAAGGGCATTTACTTATTATAGAGATGGTATGTTGGCTCAATCCGAAGGAAATTATGCGGAAGCTTTGCAGAATTATTATGAAGCTACGCGACTAGAAATTGATCCCTATGATCGAAGTTATATACTCTATAACATAGGCCTTATACACACAAGCAATGGAGAGCATACAAAGGCTTTGGAATATTATTTCCGGGCACTAGAACGAAACCCCTTCTTACCGCAAGCTTTTAATAATATGGCCGTGATCTGTCATTACCGAGGAGAACAGGCCATTCTACAGGGTGATTCGGAAATTGCGGAAGCTTGGTTTGATCAAGCTGCTGAGTATTGGAAACAAGCTATAGCGCTTACTCCGGGAAATTATATTGAAGCACAGAACTGGTTGAAGATTACGAAGCGCTTTGAAATGAATTGGCGATCAGAACACATATGGATAGAACTTCTAAAAGGTTCTCGAAAAAGAGGTAATTTTTTCTGGGCCTGTATTCTTTTTCTAGGTTCACTAGGATTCTTATCGGTTGGGGCTTCCAGTTATCTTGGTAAGAATATGATATCTGTACTTCCATCTCAACAAATTCTTTTTTTTCCACAGGGGGTCGTGATGTCTTTCTACGGAATCGCGGGCCTATTCATTAGCTCCTACTTGTGGTGCACTATTTTGTGGAATGTAGGCAGTGGTTATGACCGATTCGATAGAAAAGAGGGAATAGTGTGCATTTTTCGTTGGGGATTCCCTGGAATAAAACGTCGCGTCTTCCTTCGATTCCTTATGCGGGATATCCAATCAATTAGAATTCAGGTTAAAGAGGGTCTTTATCCTCGTCGTATCCTTTATATGGAAATCCGGGGCCAGGGGGTCATTCCCTTGACTCGTACTGATGAGAAGTTTACTCCACGAGAAATAGAACAAAAAGCTGCCGAATTGGCCTATTTCTTGCGTGTACCAATTGAA
>Calanthe triplicata
ATGGGAACCCTTCGAGCTGACGAAATTAGTAATATTATACGCGAACGTATTGAACAATATAATAGAGAAGTAAAGATTGTGAATACTGGTACCGTACTTCAAGTGGGCGACGGCATTGCTCGTATTCATGGTCTTGATGAAGCAATGGCAGGTGAATTAATAGAATTTGAAGAGGGTACCATAGGTATTGCTCTGAATTTGGAATCAAATAATGTTGGCGTTGTATTAATGGGTGATGGTTTGATGATAAAAGAGGGAAGTTCTGTAAAAGCAACAGGAAGAATCGCTCAGATCCCTGTGAGCGAGGCTTTTTTGGGTCGTGTTATAAATGCTCTGGCTAAACCTATTGATGGGAGAGGTGAAATTTCATCTTCTGAATCTCGGTTAATTGAATCTCCTGCCCCAGGTATTATTTCGAGACGTTCCGTATATGAGCCCCTTCAAACGGGACTTATTGCTATTGATTCAATGATCCCTATAGGACGCGGGCAACGAGAATTAATTATTGGAGACAGACAGACTGGTAAAACAGCAGTAGCCACAGATACGATTCTCAATCAAAAAGGACAAAATGTGATATGTGTTTATGTAGCTATTGGTCAAAAAGCATCTTCTGTGGCTCAGGTAGTGACTACTTTCCAGGAAGGAGGAGCAATGGAATACACTATTGTGGTAGCCGAAACAGCAGATTCGCCTGCTACATTACAATATCTTGCTCCTTATACGGGAGCAGCTATGGCTGAATATTTTATGTACCGTGAACGACATACTTTAATAATTTATGATGATCTCTCCAAACAGGCACAAGCTTATCGTCAAATGTCTCTTCTATTAAGAAGACCTCCTGGTCGTGAAGCTTATCCAGGAGATGTTTTTTATTTGCATTCACGACTTTTGGAAAGAGCCGCTAAATCAAGTTCTCGTTTAGGTGAAGGAAGTATGACTGCTTTACCAATAGTGGAGACTCAATCTGGAGACGTTTCGGCTTATATTCCTACTAATGTAATTTCTATTACAGATGGACAAATATTCTTATCTGCCGATCTATTCAATGCCGGAATAAGGCCTGCTATTAATGTAGGTATTTCTGTTTCCAGAGTAGGATCGGCAGCTCAAATTAAAGCCATGAAACAAGTAGCTGGCAAATCAAAATTGGAACTAGCTCAATTTGCAGAATTAGAAGCCTTTGCACAATTTGCTTCTGATCTAGATAAAGCTACTCAGAATCAATTGGCAAGAGGTCAACGATTACGTGAGTTGCTCAAACAATCCCAATCAGACCCTCTCGCGGTGGAAGACCAGATAGCTACTATTTACACCGGAACGAATGGATATCTTGATGCGTTAGAAATAGGACAGGTAAAGAAATTTCTCGTTGGATTACGTACCTACTTAACAAAGAAGAAACCTAAATTCCAAGAAATTCTATCTTCTACCAAGATATTCACCGAAGAAGCTGAAACCCTTTTGAGAGAAGCTATTCAGGAACAGATCGAACTCTTTCTACTTCAGAGCAATCCCACTACTTCTGATCCTGTGGTTTCTACACTTGAAGAACAAAACCTAGGGCGTATCACTCAAATTATTGGCCCAGTACTGGATGTTATTTTTCCACCGGGCAAGATGCCTAATATTTATAATGCTTTGGTAATTAAGGGTCGAAATACTGTCGGTCAGCAAATTAATGTAACTTGTGAAGTACAACAATTATTAGGAAATAATCGAGTGAGAGCTGTAGCTATGAGTGCTACAGATGGTCTGATGAGAGGAATTAAAGTGATTGACACGGGAGCTCCTCTAAGTGTTCCAGTCGGGGGAGCTACTCTCGGACGAATTTTCAATGTTCTTGGAGAGCCCGTTGATAATTTAGGTCCTGTCGATACTCGCACAACATCTCCTATTCATAGATCTGCGCCCGCCTTCATACAGTTAGATACGAAATTATCAATCTTTGAAACAGGGATTAAAGTGGTGGATCTTTTAGCCCCCTATCGTCGTGGGGGAAAAATCGGACTATTTGGGGGAGCTGGAGTGGGTAAAACAGTACTCATCATGGAATTGATCAACAACATTGCCAAAGCTCACGGAGGCGTATCCGTATTTGGCGGAGTAGGTGAACGTACTCGTGAAGGAAATGATCTCTACATGGAAATGAAAGAATCCGGGGTGATTAATGAAAAAAATATTGCAGAATCCAAAGTGGCCCTAGTCTATGGTCAAATGAATGAACCGCCAGGAGCTCGTATGAGAGTTGGCTTGACTGCCCTAACCATGGCGGAATATTTCCGGGATGTTAATGAGCAAGACGTACTTCTATTCATCGACAATATATTTCGTTTCGTTCAAGCAGGGTCCGAAGTCTCTGCCTTATTAGGTAGAATGCCTTCTGCAGTGGGTTATCAGCCTACCCTTAGTACGGAAATGGGTTCTTTGCAAGAAAGAATTACTTCTACCAAGGAAGGATCCATAACATCGATCCAAGCAGTTTATGTACCTGCGGATGATTTGACCGACCCTGCTCCTGCCACGACATTTGCACATTTAGATGCTACTACCGTATTATCAAGAGGATTATCTGCCAAAGGTATTTATCCAGCAGTAGATCCCTTAGATTCAACGTCAACTATGTTACAACCTCGGATCGTTGGCGAGGAACATTATGAAACTGCGCAAAGGGTTAAGCAAACTTCACAACGTTACAAAGAACTTCAGGACATTATAGCTATCCTTGGGTTGGACGAATTATCTGAAGAAGATCGTTTAACTGTAGCAAGAGCACGCAAGATTGAGCGTTTCTTATCACAACCTTTCTTTGTGGCAGAAATGACCTTAAATCTTTGTGTACTGACTCCTAATCGAATGATCTGGGATTCCGAAGTGAAAGAGATTATTTTATCTACTAATAGTGGACAAATAGGAGTATTACCAAACCATGCCCCCATTGCCACGGCTGTAGATATAGGTCTTTTGAGAATACGGCTAAACGACCGATGGTTCACGGTGGCTCTTATGGGCGGTTTCGCTAGAATAAGTAATAATGAGATCACCATTTTAGGAAATGGTGCGGAAATTAGTACTGACATTGATCCACAAGAAGCTCAACAAACTCTTGAAATAGCTGAAGCTAACTTGAGTAGAGCTGAGGGTAAGAGACAAGCAATTGAAGCAAATCTAGCTCTCAGACGAGCTAGGACACGAGTAGAAGCTGTCAAAGTGATTATGAAAAATATAACCGATTCTTTTGTTTCCGTGGAGCACTGGCCCTCCGCTGGGAGTTTCGAGCTTAATACCGATATTTTAGCAACAAATCCAATAAATCTAAGCGTAGTGCTGGGTGTATTGATTTTTTTTGGAAAGGGAGTGTTAAATGATTTATTAGATAAGCGAAAACAGAGGATCTTGAGTACTATTCGAAATTCAGAAGAATTACGTAAAAGAGCCATTGAACAGCTCGAAAGAGCTCGGGTTAGATTACGGAAAGTGGAAATCGAAGCAGATGAGTATCGAACGAATGGATACTCCGAGATAGAACGAGAAAAAGTAAATTTGATTAATGCTACTTGCAATAGTTTGGAACGATTAGAAAATTACAAAAATGAAACTCTTTTTTTTGAAAAACAAAGAGCAATTAATCAGGTCCGACAACAAGTTTTGCAACAAGCCTTACAAAAAGCTCTAGGGACTTTGAATAGTTGTTTGAATAGCGAATTACATTTTCGTACCATCAGTGCTAATATTGGTATCCTCGGGTCCGTGGAAATGAATCCACTTATTTCTGCTGCTTCCGTTATTGCTGCTGGATTGGCTGTAGGGCTTGCTTCTATCGGACCTGGGGTCGGTCAAGGTACTGCTGCGGGCCAAGCCGTAGAAGGTATTGCGAGACAACCAGAAGCAGAGGGTAAAATACGAGGTACTTTATTACTTAGTCTGGCTTTTATGGAAGCTTTAACAATTTATGGACTGGTCGTGGCATTAGCTCTTTTATTTGCAAATCCTTTTGTTATGAATTTTATACTATGTTCCATTAAAACACTCAAAGGATTATACGATATATCAGGTGTAGAAGTAGGCCAACATTTATATTGGCAAATAGGAGGTTTACAAATTCATGCCCAAGTACTTATCACTTCTTGGGTTGTAATTGCTATCTTATTAGGTTCAGTCATCATAGCTGTTCGAAATCCACAAACCATTCCGACCGACGGTCAGAATTTCTTCGAATATGTCCTTGAATTTATTCAAGACTTGAGCAAAACTCAGATTGGAGAGGAGTATGGTCCTTGGGTTCCTTTTATAGGAACGATGTTCCTATTTATTTTTGTTTCTAACTGGTCAGGTGCTCTTTTACCTTGGAAAATCATAAAGTTACCTCATGGGGAGTTAGCTGCGCCCACGAATGATATAAATACTACTGTTGCTTTAGCTTTACCCACGTCAGTGGCATATTTCTATGCGGGTCTTAGCAAAAAAGGATTGGGATATTTTGGGAAATACATTCAACCAACTCCAATACTTTTACCAATTAATATTCTAGAAGATTTCACAAAACCTTTATCTCTTAGTTTTCGACTTTTCGGGAATATATTGGCTGATGAATTAGTGGTTGTTGTTCTTGTTTCTTTAGTTCCTTCAGTAGTTCCTATACCTGTCATGTTTCTTGGATTATTTACAAGCGGTATTCAAGCTCTTATTTTTGCAACTTTGGCTGCGGCTTATATAGGTGAATCCATGGAGGGTCATCATATGATATTTGTGACCTTAGAACATATATTAACTCATATTTCCTTTTCGATTATCTCAATTGTGATTATAATTCATTTGATGAACTTATTAGTTGACGAAATTGAAGGATTACGTAATTCGTCAGAAAAAGGGATGATAGCTACTTTTTTCTCTATAACAGGGTTTTTAGTTATTCGTTGGATTTCTTCGGAACATTTTCCCTTAAGTAATTTATACGAATCATTAATCTTCCTTTCATGGAGTTTATCCATTATTCATATGATTCCGTATCTTGGGAATCATAAAAATGATTTAAGCGCAATAACTGCACCAAGTGCCATTTTTACCCAAGGTTTCGCTACGTCAGGTCTTTCAAATGAAATGCATCAACCCGCAATATTAGTACCTGCTCTACAATCTCAGTGGTTAATGATGCATGTCAGTATGATGCTATTGAGCTATGCAGCTCTTTTATGCGGATCATTATTATCAATTGCTCTTATAGTGATTACATTTCAAAAAAAAATCAATTTTTTC---------AATAATTTTTTAAGGAAGTCGTTTTTCTTTGGTAATATGGAATATTTGAACGAAAAAGGAAGTGTTTTAAAAAAGACTTTTTTCCTATCAGTTCAAAATTTTTACAAATATCAATTAATTCAGCGTTTAGATTATTGGAGTTATCGTGTCATTAGTTTAGGGTTTACCTTTTTAACCATAGGCATTCTTTCTGGAGCAGTATGGGCTAATGAAGCATGGGGTTCTTATTGGAATTGGGACCCTAAGGAAACTTGGGCATTTATTACTTGGACCATATTTGCAATTTATTTACATACTAGAACAAATTCAAAATTGCAAGGCACAAATTCGGCATTTGTAGCTTCTATAGGATTTCTTATAATTTGGATATGCTATTTTGGGATCAATCTATTAGGAATCGGGTTCCATATGATAAAGGAGTACTCGGAGACACATATGCAAAGGATTCGTATAGGAATGCACAAGGAAACAATACAATTGGTCCAAAAACACAATGAATCTCATTTCCATATCATTTTGCATTTCTCTACAAATCTAATCTGTTTCGCTATTCTAAGTGGTTATTTTTTTCTGGGTAATGAAGAACTTTTCATTCTAAATTCTTGGATTCAGGAATTTCTCTATAACTTAAGTGATACAATCAAAGCTTTTTCGATTCTTTTAGTTACTGATTTATGGATCGGATTTCACTCGACCCATGGTTGGGAACTAATGATTGGTTCGATCTACAGCGATTTTGGATTGGCTCAGAATGATCAGATTATATCTGGTCTTGTTTCCACTTTTCCAGTGATTCTAGATACAATTGTGAAATATTGGATTTTCCATTTTTTAAATCGTGTATCTCCTTCGCTTGTAGTAATTTATCATTCAATGAATGAAACAAGGATATTTAGA------TTGAAAAAAGATAGATTTCGGCAACAAAACTTCCTATATCCACTACTCCTTCAGGAGTATATTTACTCACTTGCTCATTATCATAGCTTTAATAGTTTTCTTTTTTACGAACCTGTGGAAATTCTTGGTTATGACAATAAATCTAGTTTAGTACTTGTGAAACGTTTAATTACTCGAATGTATCAACAGAAATCTTTGATTTCTTCGGTGAATGATTCTAACCAAAATGGTTTTTGGGGGCACAAGAATTCTTTTTCTTCTCAAATGGTATCAGAAGGTTTTGGAGTCATTCTGGAAATTCCATTCTCGTCGCGATTAGTATCTTCCCTTGAAGAAAAAAGAATACCAAAATCTCAGAATTTACGATCTATTCATTCAATATTTCCCTTTTTAGAGGATAAATTATCACATTTAAATTATGTGTCAGATCTACTAATACCCCACCCCATCCATCTGGAAATCTTGGTTCAAATCCTTCAATGCTGGATCAAAGATGTTCCTTCTTTGCATTTATTGCGATTGTTTTTCCACGAATATCATAATTTGAATAGTATCATTACTTCAAAGAAATCCATTTACGTCTTTTCAAAAAAAAAGAAAAGATTCTTTTGGTTCCTACATAATTCTTATGTATATGAATGCGAATATCTATTCCTGTTTCTTCGTAAACAGTCTTCTTATTTACGATCAATATCTTCTGGAGTCTTTCTTGAGCGAACACATTTCTATGGAAAAATAGAATATCTTATAGTCGTGTGTTGTAATTTTTTTCAGAGGATCTTATGGTTCCTCAAAGATACTTTCATACATTATGTTCGATATCAAGGAAAAGCTATTCTGGCTTCAAAAGGAACTTTTATTCTGATGAAGAAATGGAAATTTTATCTTGTAAATTTTTGGGAATCTTATTTTCACTTTTGGTTTCAACCTTATAGGATCCATATAAAACAATTACCCAACTATTCCTTCTCTTTTCTGGGGTATTTTTCAAGTGTACTAAAAAATACTTTGGTAGTAAGAAATCAAATGCTAGAGAATTCATTTCTAATAAATACTCTGACTAATAAATTAGATACCATAGCCCCAGTTATTTCTCTTATTGGATCATTGTCGAAAGCTCAATTTTGTACTGTATTGGGTCATCCTATTAGTAAACCGATCTGGACCGATTTATCGGATTCTGATATTCTTGATCGATTTTGTCGGATATCTAGAAATCTTTGTCATTATCACAGCGGATCCTCAAAGAAACAGGTTTTGTATCGTATAAAGTATATACTTCGACTTTCGTGTGCTAGAACTTTGGCTCGTAAACATAAAAGTACAGTACGCACTTTTATGCAAAGATTAGGTTCGGGATTTTTAGAAGAATTTTTTTTGGAAGAAGAACAATCTCTTTCTTTAATCTTCCTCCAAAAAATCTTTCTTTTACACGGATTACATAGAGAACGTATTTGGTATTTTGACATTATCCGTATCAATGATCTGGTGGATATGCAAAATAGAAATACTTTTTCTTGGGTAAAAGAACAGATGACTCGATCCATTTATGTATCGATCATGATATATGTAATAACTCGAGCATCTATTTCAAATGCATATCCCATTTTTGCACAGCAGGTTTATGAAAATCCACGAGAAGCAACTGGACGAATTGTATGTGCCAATTGCCATTTAGCTAATAAGCCCGTGGATATTGAAGTTCCGCAAGCTGTACTTCCTGATACTGTATTTGAAGCAGTTGTTCGAATTCCTTATGATATGCAACTGAAACAAGTTCTTGCTAATGGTAAAAAAGGAGCTTTGAATGTAGGAGCTGTTCTTATTTTACCCGAGGGATTCGAATTAGCCCCCCCTGATCGTATTTCTCCCGAAATGAAAGAAAAGATGGGCAATCTTTCTTTTCAGTGTTATCGTCCTAATAAAAGAAATATTCTTGTGATAGGTCCTGTTCCCGGTCAGAAATATAGTGAAATCGTCTTTCCTATTCTTTCCCCCGACCCTGCGACGAAAAAAGACGTTCACTTCTTAAAATATCCCATATATGTAGGTGGGAACAGAGGAAGGGGTCAGATTTATCCTGATGGTAGCAAGAGTAACAATACAGTTTATAATGCTACATCTGCTGGTATAGTAAGCAGAATAGCACGTAAAGAAAAGGGGGGATATGAAATATCCATAGTTGATGCATCAGAAGGACGTCAAGTGGTTGATATTATACCTCCAGGACCAGAACTTCTTGTTTCAGAAGGTGAATCCATCAAGCTTGATCAGCCATTAACAAGTAATCCAAATATAGGAGGGTTTGGTCAGGGAGACGCGGAAATAGTGCTTCAAGATCCATTACGAGTCCAAGGCCTTCTGTTCTTCTTGGCATCTGTGATTTTAGCACAAATCTTTTTGGTTCTGAAAAAGAAACAGTTTGAAAAGGTTCAATTGTACGAAATGAATTTCATGAGCAAAGTATATGATTGGTTCGAGGAACGTCTCGAGATTCAAGCGATTGCAGATGATATAACTAGTAAATATGTCCCTCCTCATGTCAACATATTTTATTGTCTAGGGGGGGTTACGCTTACTTGTTTTTTAGTACAAGTAGCTACGGGTTTTGCTATGACCTTTTACTATCGTCCAACTGTTACAGAGGCTTTTTCCTCTGTTCAATACATAATGACTGAGGTCAACTTTGGTTGGTTAATTCGATCAGTTCATCGATGGTCAGCAAGTATGATGGTTCTAATGATGATCTTGCACGTATTTCGTGTGTATCTTACAGGTGGTTTTAAAAAACCTCGCGAATTAACTTGGGTTACAGGGGTGGTTCTTGCTGTATTGACCGCATCTTTTGGCGTAACTGGTTATTCCTTACCTCGGGACCAAATTGGCTATTGGGCAGTAAAAATTGTAACAGGCGTGCCTGAAGCTATTCCTATAATAGGATCACCCTTGGTAGAATTATTACGTGGAAGTGCTAGTGTGGGCCAGTCTACTTTGACTCGTTTTTATAGTTTACATACTTTTGTATTGCCTCTTCTTACTGCCGTATTTATGTTAATGCACTTTCCAATGATACGTAAGCAAGGTATTTCAGGTCCTTTAATGGGACATAATTATTATGGAGAACCTGCATGGCCCAATGATCTTTTATATATTTTTCCAGTAGTAATTCTAGGCACTATTGCATGTAATGTGGGTTTAGCAGTTCTAGAGCCGTCAATGATCGGTGAACCAGCGGATCCGTTTGCAACTCCGTTGGAAATATTACCCGAATGGTACTTCTTTCCCGTATTTCAAATACTTCGCACAGTACCCAATAAGTTATTGGGTGTTCTTTTAATGGTTTCAGTACCAATAGGATTATTGACAGTACCTTTTTTGGAGAATGTAAATAAATTCCAAAATCCATTTCGTCGTCCAGTAGCTACAACAGTCTTTTTGATCGGTACCGCAGTAGCTCTTTGGTTAGGTATTGGAGCAACTTTACCTATTGAGAAATCCCTAACTTTAGGTCTTTTTATGATTGAAGTTTTTCTATTTGGAATCGTCTTAGGTCTAATTCCTATTACTTTAACAGGATTATTTGTAACTGCATATTTACAATACAGGCGCGGTGATCAGTTGGACCTTATGGATATAGTAAGTCTCGCTTGGGCTGCTTTAATGGTAGTGTTTACATTTTCTCTTTCACTTGTAGTATGGGGAAGGAGTGGGCTTATGATTATTCGTTCGCCGGAACCCGAAGTGAAAATTGTTGTAGACAGGAATCCTATAAAAACGTCTTTCGAGGAATGGGCCAGACCCGGTCATTTCTCAAGAACAATAGCTAAGGGTCCTGATACTACCACTTGGATCTGGAACCTACATGCTGATGCTCACGATTTCGATAGTCATACCAGTGATTTGGAGGAGATCTCTCGAAAAGTATTTAGTGCTCATTTCGGCCAACTCTCTATTATCTTTCTTTGGCTGAGTGGCATGTACTTCCATGGCGCCCGTTTTTCCAATTATGAAGCATGGCTAAGTGATCCTACTCATATTGCACCCAGTGCCCAAGTAGTTTGGCCAATAGTAGGTCAAGAAATATTGAATGGGGATGTGGGCGGTGGTTTCCGAGGAATACAAATAACCTCCGGTTTTTTTCAGATTTGGCGAGCATCTGGAATCACTAATGAATTACAACTCTATTGTACCGCAATTGGTGCATTGGTCTTTGCATCGTTAATGCTTTTTGCTGGTTGGTTCCATTATCACAAAGCCGCTCCAAAATTGGCTTGGTTCCAAGATGTAGAATCTATGTTGAATCACCACTTAGCGGGGTTACTAGGACTTGGGTCTCTTTCTTGGGCGGGACACCAAATCCACGTATCTTTACCGATTAACCAATTTCTTGACGCTGGAGTTGATCCTAAAGAAATACCACTTCCTCATGAATTTATCTTGAATCGGGATCTTTTGGCTCAACTTTATCCAAGTTTTGCCGAGGGAGCAACACCCTTTTTCACCTTGAATTGGGCAAAATATGCGGAATTTCTGAGTTTTCGTGGAGGATTAGATCCAATAACGGGGGGTCTTTGGCTGAGTGATATTGCACACCATCATTTAGCTATTGCGATTCTGTTCCTGATCGCAGGTCATATGTATAGGACTAACTGGGCCATTGGTCATGGCCTGAAAGACATTTTAGAGGCTCATAAAGGTCCATTTACGGGCCAGGGCCATAAAGGTCTCTATGAAATCCTAACAACGTCATGGCATGCTCAATTATCTCTGAACCTGGCTATGTTAGGCTCTTTAACCATTGTTGTAGCTCACCATATGTATTCTATGCCCCCCTATCCATACCTAGCTATTGACTATGGTACACAACTTTCGTTGTTCACACATCACATGTGGATCGGGGGATTTCTTATAGTTGGCGCTGCTGCACATGCAGCCATCTTTATGGTAAGAGACTATGATCCAACTACTCGATACAACGATCTATTAGATCGTGTCCTTAGACACCGTGATGCAATCATATCACATCTGAACTGGGCATGCATATTTCTAGGTTTTCACAGTTTTGGCTTGTATATTCATAATGATACTATGAGCGCTTTAGGGCGTCCCCAAGATATGTTTTCAGATACCGCTATACAATTACAACCCATCTTTGCTCAATGGGTACAAAACACCCATGCTTTAGCACCTAGCGTAACAGCTCCTGGTGCAACAACAAGTACCAGTTTAACTTGGGGAGGTGGCGAGTTAGTAGCAGTGGGCGGCAAAGTTGCTTTGTTACCTATCCCATTAGGAACTGCAGATTTTTTGGTTCATCACATTCATGCATTTACAATTCATGTGACTGTATTGATCCTACTGAAGGGTGTTCTATTTGCTCGCAGTTCCCGTTTGATACCTGATAAAGCAAATCTTGGTTTTCGTTTCCCTTGTGATGGACCTGGTAGGGGGGGGACATGTCAAGTATCCGCCTGGGATCATGTATTCTTAGGTCTATTCTGGATGTACAATGCAATTTCGGTAGTAATTTTCCATTTCAGTTGGAAAATGCAGTCGGATGTTTGGGGTACTATAAGTGATCAAGGAGTAGTCACTCATATCACAGGAGGGAACTTTGCACAGAGTTCCATTACTATTAATGGATGGCTCCGAGATTTCTTATGGGCACAGGCATCTCAGGTAATTCAGTCTTATGGTTCTTCATTATCTGCATATGGTCTTTTTTTCTTAGGCGCTCATTTTGTCTGGGCTTTCAGTTTAATGTTTCTATTCAGTGGCCGTGGTTATTGGCAAGAACTCATTGAATCCATCGTTTGGGCTCATAACAAATTAAAAGTTGCTCCTGCTACCCAGCCTAGAGCCTTGAGTATTGTACAAGGACGTGCTGTAGGAGTAACCCATTACCTTCTGGGTGGAATTGCCACAACATGGGCATTCTTCTTAGCAAGAATTATTGCAGTAGGAATGACATTAAGATTCCCAAGATTTAGCCAAGGCTTAGCTCAGGACCCCACTACTCGTCGTATTTGGTTTGGTATTGCTACCGCACATGACTTCGAGAGTCATGATGATATTACTGAAGAACGTCTTTATCAGAACATTTTTGCTTCGCACTTTGGACAGTTAGCAATAATCTTTCTGTGGACGTCCGGAAATCTGTTTCATGTAGCTTGGCAAGGAAATTTTGAGTCATGGATACAGGACCCTTTACATGTAAGACCTATTGCTCATGCAATTTGGGATCCTCATTTTGGTCAACCTGCTGTAGAAGCCTTTACTAGAGGAGGCGCTATCGGTCCAGTGAATATCGCTTATTCTGGTGTTTATCAGTGGTGGTATACAATCGGATTACGCACCAATGGGGATCTTTATACTGGAGCTCTTTTTCTATTACTTCTTTCTGCTATATCCTTAATAGCGAGTTGGTTACACCTACAACCAAAATGGAAACCAAGCGTTTCTTGGTTCAAAAATGCCGAATCTCGTCTCAATCATCATTTGTCAGGGCTTTTTGGAGTAAGTTCCTTGGCTTGGACAGGACATTTAGTTCATGTCGCTATTCCCGGATCGAGGGGAGAGTACGTCAGATGGAATAATTTCTTAGATGTATTGCCGTATCCCCAAGGTTTGGGCCCCCTTTTTATGGGTCAATGGAATCTTTATGCTCAAAACCCTGATTCCAGTAGTCATTTATTTGGTACCTCCCAAGGAGCAGGAACTGCCATCCTAACCCTTCTTGGGGGGTTCCATCCCCAAACGCAAAGTTTATGGCTAACCGATATTGCTCATCATCATTTAGCTATTGCATTCCTTTTTCTCGTTGCTGGTCATATGTATAGAACTAACTTCGGGATTGGACATAGTATCAAAGATCTTTTAGAAGCACATATTCCTCCGGGGGGCCGATTAGGACGTGGGCATAAGGGTCTTTATGACACAATAAATAATTCGCTTCATTTTCAATTGGGCCTTGCTCTAGCCTCTTTAGGGGTTATTACTTCCTTAGTAGCTCAACACATGTACTCTTTACCTGCTTATGCATTCATAGCACAAGACTTTACTACTCAAGCTGCGTTATATACTCATCACCAATACATCGCAGGGTTCATCATGACAGGAGCCTTTGCTCATGGGGCTATATTCTTCATTAGGGATTACAATCCGGAACAGAATGAGGATAATGTATTGGCAAGAATGTTAGACCATAAAGAAGCTATAATATCTCATTTAAGTTGGGCCAGCCTCTTTCTGGGGTTCCATACCTTGGGCCTTTATGTTCATAACGACGTCATGCTTGCTTTTGGTACTCCGGAAAAACAAATTTTAATCGAACCCATATTTGCCCAATGGATACAATCTGCTCATGGCAAGACTTCGTATGGGTTCGATGTACTCTTATCTTCAACGAATAGCCTGGCATTCAATGCAGGTCGAAGCATATGGTTACCTGGCTGGTTGAATGCTGTTAATGAGAATAGTAATTCACTTTTCTTAACAATAGGGCCGGGAGATTTCTTGGTTCATCATGCTATTGCTCTGGGTTTGCATACGACTACATTGATTTTAGTAAAAGGTGCTTTAGATGCACGTGGTTCCAAGTTAATGCCAGATAAAAAGGATTTCGGTTATAGTTTTCCTTGCGACGGCCCGGGGCGTGGTGGTACTTGTGATATTTCTGCTTGGGACGCATTTTATTTGGCAGTTTTCTGGATGCTAAATACCATTGGATGGGTTACTTTTTATTGGCATTGGAAACACATCACATTGTGGCAGGGTAACGTTTCACAATTTAATGAATCCTCCACTTATTTGATGGGATGGTTAAGAGATTATCTATGGTTAAACTCTTCACAACTTATCAATGGATATAACCCTTTTGGTATGAATAGTTTATCGGTCTGGGCGTGGATGTTCTTATTTGGACATCTTGTTTGGGCTATTGGATTTATGTTCTTAATTTCCTGGCGTGGTTATTGGCAGGAATTGATTGAAACTTTAGCGTGGGCTCATGAACGGACACCTTTGGCTAATTTGATTCGATGGAAAGATAAGCCAGTGGCTCTTTCCATTGTGCAAGCAAGATTGGTTGGATTAGCCCACTTTTCCGTAGGTTATATATTCACTTACGCAGCTTTCTTGATTGCCTCCACATCAGGAAAATTTGGTATGTCACATTCAGTAAAGATTTATGATACATGTATAGGATGTACCCAATGTGTTCGAGCTTGCCCCACGGATGTATTGGAAATGATACCTTGGGACGGATGTAAAGCTAAGCAAATTGCTTCTGCGCCAAGAACCGAAGATTGTGTAGGTTGTAAAAGATGTGAATCCGCTTGTCCAACGGATTTTTTGAGTGTCCGTGTTTATTTATGGCATGAAACAACTCGCAGCATGGGTCTTTCTTATATGCGAGATATAAAAACATATCTCTCAACGGCACCTGTGATAACCACTCTATGGTTTGGGTCTTTAGCAGGTCTATTGATAGAAATTAATCGTTTATTTCCGGATGCCTTGTCATTCATGACTGCAATTTTAGAGAGACGCGAAAGTACAAGCCTATGGGGTCGCTTCTGCAACTGGATTACCAGTACTGAAAACCGTCTTTACATTGGATGGTTTGGTGTTTTGATGATCCCTACTTTATTGACCGCAACTTCTGTATTTATCATTGCTTTCATTGCTGCTCCTCCAGTTGATATTGATGGTATTCGTGAACCTGTTTCTGGATCTCTACTTTATGGAAACAATATTATTTCAGGTGCCATTATTCCTACTTCCGCAGCTATAGGTTTGCATTTTTACCCAATATGGGAAGCAGCATCTGTTGATGAGTGGTTATACAATGGCGGTCCTTATGAACTGATTGTTCTACACTTTTTACTTGGTGTAGCTTGTTACATGGGTCGCGAGTGGGAACTGAGTTTCCGTCTGGGTATGCGCCCTTGGATTGCTGTTGCATATTCAGCTCCTGTTGCGGCTGCTACAGCTGTTTTCTTGATCTACCCTATTGGTCAAGGGAGTTTCTCTGATGGTATGCCTTTAGGAATATCTGGTACTTTCAACTTCATGATTGTATTCCAGGCAGAGCACAATATTCTTATGCATCCATTTCACATGTTAGGCGTAGCTGGTGTATTCGGCGGCTCCCTATTCAGTGCTATGCATGGTTCTTTGGTAACTTCTAGTTTAATCAGGGAAACCACTGAAAACGAATCCGCTAATGAAGGTTACAGATTCGGTCAAGAGGGAGAAACTTATAATATTGTAGCCGCTCATGGTTATTTTGGCCGATTGATCTTCCAATATGCTAGTTTCAACAATTCCCGTTCCTTACATTTCTTCCTGGCTGCTTGGCCAGTAGTGGGTATCTGGTTCACTGCTTTGGGTATTAGCACTATGGCGTTCAACCTGAACGGTTTCAATTTTAACCAATCTGTAGTTGACAGTCAAGGTCGTGTTATTAACACTTGGGCTGATATCATAAATCGTGCGAATCTTGGTATGGAAGTAATGCATGAACGTAATGCACACAACTTCCCTCTAGATCTAGCTTCTGTGGAAGTTCCGTCTATAAATGGAATGGGTTTGCCTTGGTATCGTGTTCATACTGTTGTATTGAATGATCCCGGTCGATTACTTTCTGTACATATAATGCATACAGCTCTAGTTTCTGGTTGGGCCGGCTCGATGGCTCTATATGAATTAGCGGTTTTTGATCCCTCTGACCCTGTTCTTGATCCAATGTGGAGACAAGGCATGTTCGTTATACCCTTCATGACTCGTTTAGGAATAACCAATTCGTGGGGGGGTTGGAGTATCTCGGGAGGAACTATAACGAATCCGGGCATTTGGAGTTATGAAGGCGTGGCAGGGGCACATATTTTGTTTTCTGGCTTGTGCTTCTTGGCAGCTATCTGGCATTGGGTGTATTGGGACCTAGAAATATTCTGTGATGAACGTACAGGAAAACCTTCTTTAGATTTGCCCAAGATCTTTGGAATTCATTTATTTCTTTCAGGAGTCGCTTGCTTTGGCTTTGGTGCATTTCATGTAACAGGCTTATATGGTCCTGGAATATGGGTGTCTGATCCTTATGGACTAACCGGAAAAGTACAATCTGTAAATCCAGCGTGGGGTGCGGAAGGTTTTGATCCTTTTGTTCCGGGGGGAATAGCTTCTCATCATATTGCAGCAGGTACATTGGGCATATTAGCGGGTCTATTTCATCTTAGTGTCCGTCCGCCTCAACGTCTATACAAAGGATTACGCATGGGTAATATTGAAACTGTGCTTTCCAGTAGTATTGCTGCTGTTTTTTTTGCAGCTTTCGTTGTTGCTGGAACTATGTGGTATGGTTCAGCAACTACCCCAATCGAATTATTTGGCCCCACTCGTTATCAGTGGGATCAGGGGTACTTCCAGCAAGAAATATATCGAAGAGTTGGGGCCGGACTAGCCGAAAATCTGAGCTTGTCGGAAGCTTGGTCTAAAATTCCCGAAAAATTAGCTTTTTACGATTACATTGGTAATAATCCGGCGAAAGGGGGATTATTCAGAGCAGGCTCAATGGATAGCGGGGATGGAATAGCTGTTGGGTGGTTAGGGCACCCCATATTTAGAGATAAAGAAGGGCGCGAACTCTTTGTACGTCGTATGCCTACCTTTTTTGAAACATTTCCGGTAGTTTTGGTAGATGGAGACGGAATTGTGAGGGCCGATGTTCCTTTTAGAAGGGCAGAATCCAAGTATAGTGTTGAACAAGTAGGGGTAACTGTTGAATTCTATGGTGGCGAACTCAATGGAGTCATTTATAGTGATCCTGCTACTGTAAAAAAATATGCTAGACGTGCCCAATTAGGTGAAATTTTTGAATTAGACCGGGCTACTTTGAAATCCGATGGTGTTTTTCGTAGCAGTCCAAGGGGTTGGTTCACTTTTGGGCATGCTACGTTTGCTTTGCTCTTCTTTTTCGGACACATTTGGCACGGCGCCAGAACCTTGTTCAGAGATGTTTTTGCCGGTATTGATCCAGATTTGGATGCTCAAGTGGAATTTGGAACATTCCAAAAACTTGGAGATCCAACTACAAGGAAACAAGTAGTCGTGGAAACGCTCTTTAATGGAACTTTAGCCTTAGTTGGTCGTGACCAAGAAACCACCGGTTTCGCTTGGTGGGCCGGGAATGCGAGACTTATCAATTTGTCCGGTAAACTACTTGGGGCTCACGTAGCTCATGCCGGATTAATCGTATTCTGGGCCGGAGCAATGAACCTATTTGAAGTGGCTCATTTCGTACCAGAGAAACCCATGTATGAACAAGGATTGATTTTACTTCCGCACTTAGCTACTCTAGGGTGGGGAGTAGGTCCGGGGGGAGAAGTTATTGACACCTTTCCATACTTTGTATCTGGAGTACTCCACTTAATTTCTTCTGCAGTCTTAGGCTTTGGCGGTATTTATCATGCACTTCTAGGACCTGAAACTCTTGAAGAATCCTTTCCATTCTTCGGTTATGTATGGAAAGATAGAAATAAAATGACTACAATTTTGGGTATTCACTTAATTTTATTAGGTATAGGCGCTTTTCTTCTAGTACTCAAGGCTCTATATTTTGGAGGCGTATATGATACCTGGGCACCCGGAGGGGGAGATGTAAGAAAAATTGCCAACTTGACCCTTAGCCCAAGCGTGATCTTTGGTTATTTACTAAAATCTCCTTTTGGGGGAGAAGGATGGATTGTTAGTGTGGACGATTTAGAAGATATAATTGGGGGACATGTTTGGTTAGGTTCCATTTGTATACTTGGCGGAATTTGGCATATCTTAACCAAACCTTTTGCATGGGCTCGCCGTGCATTTGTATGGTCTGGCGAGGCTTACTTGTCATATAGTTTGGGTGCTCTATCTGTTTTTGGTTTCATCGCTTGTTGTTTTGTCTGGTTCAATAATACCGCTTATCCTAGTGAGTTTTACGGACCCACTGGGCCGGAAGCTTCTCAAGCTCAAGCATTTACTTTTCTAGTGAGAGACCAACGTCTTGGGGCTAACGTGGGATCCGCCCAAGGACCCACTGGTTTAGGTAAATATCTAATGCGTTCTCCGACCGGAGAGGTTATTTTTGGGGGAGAAACTATGCGTTTTTGGGATCTTCGTGCTCCCTGGTTAGAACCTCTAAGGGGTCCCAATGGTTTGGACTTGAGTAGGCTGAAAAAAGACATACAGCCTTGGCAAGAAATGGATGATTGGTTACGGAGGGACCGTTTCGTTTTTGTAGGATGGTCCGGCCTATTGCTCTTTCCTTGTGCTTATTTCGCTTTAGGGGGTTGGTTCACGGGTACAACTTTTGTAACTTCATGGTATACCCATGGATTGGCTAGTTCCTATTTGGAAGGTTGTAATTTCTTAACGGCTGCGGTTTCTACTCCTGCAAATAGTTTAGCACATTCTTTGTTGCTACTATGGGGTCCTGAAGCACAAGGAGATTTTACTCGCTGGTGTCAATTAGGCGGTCTGTGGACTTTTGTTGCTCTCCATGGTGCTTTCGGTCTAATAGGTTTCATGTTACGTCAATTCGAACTTGCTCGTTCTGTTCAATTGCGACCTTATAATGCAATTGCATTTTCTGCTCCAATTGCTGTTTTTGTTTCTGTATTCCTGATTTATCCACTGGGTCAATCTGGTTGGTTCTTTGCACCCAGTTTTGGTGTAGCAGCTATATTTCGATTCATCCTTTTCTTCCAAGGGTTTCATAATTGGACGTTGAACCCATTTCATATGATGGGAGTTGCTGGAGTCTTAGGCGCTGCTCTGCTATGTGCTATTCATGGTGCCACCGTAGAAAATACCTTATTCGAAGATGGTGATGGTGCAAATACATTCCGTGCTTTTAACCCAACTCAAGCTGAAGAGACTTATTCAATGGTCACTGCTAACCGTTTTTGGTCCCAAATCTTTGGGGTTGCTTTTTCCAATAAACGTTGGTTACATTTCTTTATGCTATTTGTGCCAGTAACCGGTTTATGGATGAGTGCTATTGGGGTAGTTGGTCTGGCTCTGAACCTACGTGCCTATGACTTTGTTTCCCAAGAAATCCGTGCAGCGGAAGATCCTGAATTTGAAACTTTCTACACCAAAAATATTCTCTTAAACGAAGGTATTCGTGCTTGGATGGCGGCTCAGGATCAGCCTCATGAAAACCTTATATTCCCTGAGGAGGTTCTACCCCGTGGAAACGCTCTTATGTCTGGAAGCACGGGAGAACGTTCTTTTGCTGATATTATTACTAGTATTCGATACTGGGTCATTCATAGTATTACTATACCTTCCCTATTCATTGCGGGTTGGTTATTCGTCAGTACGGGTTTAGCTTACGATGTTTTTGGAAGTCCTCGGCCGAATGAATATTTCACAGAGAGCCGACAAGGGATTCCATTAATAACTGGCCGTTTTGATTCTTTGGAACAACTCGATGAATTTAGTAAATCCTTTATGACCATAGATCGAACCTATCCAATTTTTACAGTGCGATGGTTGGCTGTTCACGGACTGGCTGTACCTACTGTTTCTTTTTTAGGGTCAATATCAGCAATGCAGTTCATCCAACGAATGCTTACTCTTAAACTATCCGTTTACACAGTAGTAATATTCTTTGTTTCTCTCTTCATCTTCGGATTCTTATCTAATGATCCGGGGCGTAATCCCGGGCGTGAAGAAATGACCGATACTACTGGAAGGATTCCTCTTTGGCTGATAGGTACTGTAACTGGTATTCCTGTGATCGGTTTAATAGGCATTTTCTTTTACGGCTCCTATTCCGGGTTGGGTTCGTCTCTGATGTTTAATATCTTTAGTTTAATCTGTATCTGTCTTAATTATAACCTTTATTCGAGTAGTTTTTTCTTCGCCAAATTGCCTGAGGCTTATGCCTTTTTCAATCCAATTGTAGACGTTATGCCGGTTATCCCTTTACTCTTTTTTCTATTAGCCTTTGTTTGGCAAGCTGCTGTAAGTTTTCGAATGACACAATCAAACCCGAATGAACAAAATGTTGAATTGAATCGTACCAGTCTATACTGGGGTTTATTACTCATTTTTGTACTTGCTGTTTTATTTTCCAATTATTTCTTCAATATGGAAGTCAATATTCTTGCGCTTATTGCTATTGCGCTGTTCATTTTAGTTCCTACTGCCTTTTTACTTATCATATACGTCAAAACAGTCAGCCAAAATGATATGGAAACAGCAACCCTAGTCGCCATCTCCATATCCGGGTTACTTGTAAGCTTTACTGGGTATGCCTTATATACCGCTTTTGGGCAACCCTCTCAAAAATTAAGAGATCCCTTCGAAGAACATGGGGACATGGAAGCATTGGTTTATACATTCCTCTTAGTTTCAACTTTAGGGATAATTTTTTTCGCTATCTTTTTTCGAGAACCACCTAAAGTTCCAACTAAAAAAATGTCACCACAAACAGAAACTAAAGCAAGCGTTGGATTTAAAGCTGGTGTTAAAGATTACAAATTGAATTATTATACTCCTGACTACGAAACCAAAGATACTGATATCTTGGCAGCATTCCGAGTAACTCCTCAACCGGGAGTTCCGCCTGAAGAAGCGGGGGCTGCGGTAGCTGCCGAATCTTCTACTGGTACATGGACAACTGTGTGGACTGATGGACTTACCAGTCTTGATCGTTACAAAGGACGATGCTACCACATCGAGGTCGTTGTTGGGGAGGAAAATCAATATATTGCTTATGTAGCTTATCCTTTAGACCTTTTTGAAGAAGGTTCTGTTACTAACATGTTTACTTCCATTGTGGGTAATGTATTTGGTTTCAAAGCCCTGCGAGCTCTACGTCTGGAAGATCTGCGAATTCCTACTTCTTATTCCAAAACTTTCCAAGGTCCGCCTCATGGCATCCAAGTTGAAAGAGATAAATTGAACAAGTACGGTCGTCCCCTATTGGGATGTACTATTAAACCAAAATTGGGATTATCCGCAAAAAACTACGGTAGAGCGGTTTATGAATGTCTACGGGGTGGACTTGATTTTACTAAGGATGATGAAAACGTAAATTCACAACCATTTATGCGTTGGAGAGATCGTTTCTTATTTTGTGCCGAAGCGCTTTATAAAGCGCAAGCCGAAACGGGTGAAATTAAAGGACATTACTTGAATGCAACTGCGGGTACATGTGAAGAAATGATGAAAAGAGCGGTATTTGCCAGAGAATTGGGAGTTCCTATCGTAATGCATGACTACTTAACTGGGGGGTTCACCGCAAATACTAGCTTGGCTCATTATTGCCGCGACAATGGTCTACTTCTTCACATCCATCGCGCAATGCATGCAGTTATTGATAGACAGAAAAATCATGGTATGCATTTTCGTGTACTAGCTAAAGCATTACGTATGTCTGGTGGAGATCATGTTCACGGTGGTACAGTAGTGGGTAAACTGGAGGGGGAACGTGAGATGACTTTGGGTTTTGTTGATTTGTTACGTGATGATTTTATTGAAAAAGATCGAAGTCGTGGTATTTTTTTCACTCAAGACTGGGTCTCTATGCCAGGTGTTCTGCCCGTGGCTTCAGGGGGTATTCATGTTTGGCATATGCCTGCCCTAACCGAAATCTTTGGGGATGATTCCGTACTACAGTTCGGTGGAGGAACTTTAGGGCACCCTTGGGGAAATGCACCCGGTGCAGTAGCTAATCGGGTGGCTTTAGAAGCATGTGTACAAGCTCGTAATGAGGGACGCGATCTTGCTCGTGAAGGTAATGATATTATTCGTGAAGCTAGCAAATGGAGCCCTGAGCTAGCCGCTGCTTGTGAAATATGGAAAGAGATCACATTCGAGTTCGAGCCAGTGGATAAGCTAATGGTTCGAGAAGAAGTAGCAGGATCCACTCGAACACTACAGTGGAAATGTGTTGAATCAAGAGTAGACAGCAAGCGTCTTTATTATGGTCGTTTCGTTTTGTCCCCGCTTATGAAAGGCCAAGCCGATACCATAGGTATTGCCATGCGAAGGGCTTTACTTGGAGAAATAGAAGGAACATGTATCACACGTGCAACATCTGAAAATGTGCTGCATGAATATTCTACAATAGCAGGTATTGAAGAATCAGTACATGAGATTTTAATAAATTTGAAAGAGATTGTATTGAGAAGTAATCTCTATGGAGTTAGGGACGCATCCATTTGCGTCAGGGGTCCAAAATACATAACAGCTCAAGATATCATCTCACCACCTTCTGTAGAAATAGTTGATACAACACAGCATATAGCTAACCTGACAGAACCAATTGATTTGTGTATTGAATTACAAATCAAGAGAGATCGCGGATATCGTATGAAATCCACAAACGATTCTCACGATGGAAGTTATCCTATAGATATTGTATCTATGCCTGTTCGAAATGCGAATCATAGTATTCATTCTTATGGGAATGGGGATGAAAAACAAGAGATACTCTTTCTAGAAATATGGACGAATGGAAGTTTAACTCCTAAAGAAGCACTTTATGAGGCTTCTCGTAATTTGATTGATTTATTGATTCCTTTTCTACATGCAGAGGAAGAGGACATGAATTTCGAGGAAAATGAAAACAGATGGAATCTGCCCCTTTTTTCCTTTCAAGACAGATTCACTAATCTCAAGAAAAACAAAAAAGGAATTCCATTAACATGTATTTTTATTGACCAATCAGAATTGTCTTCCAGGACCTATAATTGTCTCAAAAGGTCCAATATACATACATTATTGGACCTTTTGAGTCACAGTCAAGAAGATCTTCCCAAAAGAACCAGATTTCGTAAACAACATAGAGGTAGAATGAAAGGAATATCTTGCCGAGGCAATCATATTTGTTTTGGCAGATACGCTCTTCAGGCACTTGAACCTGCTTGGATCACAGCTAGACAAATAGAAGCAGGGCGAAGAGCAATGACACGATATGCGCGTCGTGGTGGAAAGATATGGGTACGTATCTTTCCCGACAAACCTGTTACTGTAAGACCTACAGAAACACGTATGGGTTCGGGCAAGGGATCCCCCGAATATTGGGTATCTGTTGTTAAACCGGGCCGAATACTTTATGAAATGAGTGGAGTATCAGAAACTGTAGCCAAAGCTGCTATGGAAATAGCTGCATGCAAAATGCCTATACGAACTCAATTTGTTATTTCAGGAATGACCAGAGTTAAACGAGGATATACAGCTCGGAGACGTCGAAAAAAGATTCGTTTATTTGCATCAACCTTTATAGGGGCTCATTCAAGACTTACTCGAACGACTATTCAACAAAGAATGAGAGCTTTGGTTTCCTCTCATCGAGATAGGAGCAGGAAAAAGAGAGATTTTCGTCGTTTGTGGATCACTCGGATAAATGCGGTAACTCGTGAGGGTAGGCTATTCTATAGTTATAGCCTATTCATCAACAATCTGTACAAGAGACAATTGCTTCTGAATCGTAAAATACTTGCGCAAATAGCCCTATCAAATAAGAATTGTTTTGATATTATTTCAAATAAAATCATCAATATGTCTGTTTTCAAAGCACGAAGAGTAATTGATCAAATTCGCGGACGTTCTTATGAGGAAACACTCATGATACTGGAACTAATGCCTTATTGGGCATCTTATCCAATTTTAAAATTAGTTTATTCTGCAGCAGCAAATGCTAGTCATAATATGGGTTTGAATGAAGCTGATTTATTTATTAGTAAAGCTGAAGTCAATAGAGGTACTATTGTGAAAAAATTAAGACCCCGGGCTCGAGGACGTAATTATCTGATAAAAAAAACCACTTGTCATATAAAGATTTTTTTAAAAGAAAAAATGGGACATACAATGCATTACAGACGTATGATCATTACGCTTCAACCGGGTTATTCTATTCCACCTATTATAGAGAAAATGGTTCGAGAAGAAGTAGCAGGATCCACTCGAACACTACAGTGGAAATGTGTTGAATCAAGAGTAGACAGCAAGCGTCTTTATTATGGTCGTTTCGTTTTGTCCCCGCTTATGAAAGGCCAAGCCGATACCATAGGTATTGCCATGCGAAGGGCTTTACTTGGAGAAATAGAAGGAACATGTATCACACGTGCAACATCTGAAAATGTGCTGCATGAATATTCTACAATAGCAGGTATTGAAGAATCAGTACATGAGATTTTAATAAATTTGAAAGAGATTGTATTGAGAAGTAATCTCTATGGAGTTAGGGACGCATCCATTTGCGTCAGGGGTCCAAAATACATAACAGCTCAAGATATCATCTCACCACCTTCTGTAGAAATAGTTGATACAACACAGCATATAGCTAACCTGACAGAACCAATTGATTTGTGTATTGAATTACAAATCAAGAGAGATCGCGGATATCGTATGAAATCCACAAACGATTCTCACGATGGAAGTTATCCTATAGATATTGTATCTATGCCTGTTCGAAATGCGAATCATAGTATTCATTCTTATGGGAATGGGGATGAAAAACAAGAGATACTCTTTCTAGAAATATGGACGAATGGAAGTTTAACTCCTAAAGAAGCACTTTATGAGGCTTCTCGTAATTTGATTGATTTATTGATTCCTTTTCTACATGCAGAGGAAGAGGACATGAATTTCGAGGAAAATGAAAACAGATGGAATCTGCCCCTTTTTTCCTTTCAAGACAGATTCACTAATCTCAAGAAAAACAAAAAAGGAATTCCATTAACATGTATTTTTATTGACCAATCAGAATTGTCTTCCAGGACCTATAATTGTCTCAAAAGGTCCAATATACATACATTATTGGACCTTTTGAGTCACAGTCAAGAAGATCTTATGATCCAGAATGGAAATGAGGGAATGTCCACAATACCTGGATTTAGTCAGATACAATTTGAGGGATTTTGTAGGTTCATTAATCAGGGCTTGACGGAAGAATTTCATAAGTTTCAAAAAATTGAAGATAGAGATCAAGAAATTGAATTTCAATTATTTGTGGAAACATATCAATTGGTAGAGCCCTTGATAAAAGAAAGAGATGCTGTGTATGAATCACTCACATATTCTTCTGAATTATATGTACCCGCGGTATTAATTTGGAAAACCAGTAGAAATATGCAAGAACAAACCATTTTTATTGGAAACATCCCTATAATGAATTCTTTTGGAACCTCTATAGTAAATGGAATATACCGAATTGTGATCAACCAAATATTGCAAAGTCCCGGTATTTACTACCGTTCAGAATTGGAACATAACGGAATTTCTGTCTATACCAGTACTATAATATCGGATTGGGGGGGAAGGTCGGAATTAGAAATTGATAGAAAAGCAAGGATATGGGCCCGCGTAAGTAGAAAACAAAAAATATCTATTCTAGTTCTATCATCAGCTATGGGTTCGAATATAAGAGAAATTCTAGAGAATGTTTGTTACCCTGAAATTTTCTTGTCTTTCCCAAATGATAAAGAGAAAAAAAAGATTGGATCAAAAGAAAATGCTATTTTGGAGTTTTATCAACAATTTGCCTGTGTAGGGGGGGATCCGGTATTTTCTGAGTCCTTATGCAAGGAATTACAAAAGAAATTTTTTCAACAAAGATGTGAATTAGGAAAGATTGGTCGACGAAATATGAACCGGAGACTTAATCTTGATATACCCCAAAACAATACATTTTTGTTACCACGAGATCTATTGGCTGCTGTGGATCATTTGATTGGAATGAAATTGGGAATGGGTACACTTGACGATATGAATCACTTGAAAAATAAACGTATTCGTTCTGTAGCAGATCTATTACAGGATCAATTTGGATTGGCTCTTGTTCGTTTAGAAAATACGGTTCGAGGAACTATATGTGGAGCAATCAGGCATAAATTGATACCGACTCCTCAAAATTTGGTAACTTCAACTTCATTAACAACTACTTATGAATCGTTTTTTGGCCTACACCCTTTATCTCAAGTTTTGGATCGGACTAATCCGTTGACACAAATTGTTCATGGGCGAAAATGGAGTTATTTGGGTCCTGGAGGATTGACGGGGCGAACTGCTAGTTTTCGGATACGAGATATCCACCCGAGTCACTATGGACGTATTTGTCCAATTGACACGTCCGAAGGAATCAACGTTGGACTTATTGGATCATTAGCTACTCATGTGAAGGTTGGTTATTGGGGATCTATAGAGAGTCCGTTTTATGAATTATCTGAGAGATCAAAAGAGGCACAGATGGTTTATTTATCACCAAATAGAGATGAATATTATATGGTAGCAGCGGGAAATTCTTTGGCCTTGAATCGGGGTATTCAAGAACAACAGGTTGTTCCAGCTCGATATCGTCAAGAATTCCTGAGTATTGCATGGGAAGAGATTCATCTTAGAAGCATTTTTCCCTTCCAATATTTTTCTATTGGGGCTTCCCTCATTCCTTTTATCGAGCATAATGATGCGAATCGAGCTTTAATGAGTTCTAATATGCAGCGCCAAGCAGTTCCACTTTCTCGGTCCGAGAAGTGCATTGTTGGAACTGGGTTGGAAGGCCAAACGGCTCTAGATTCGGGGATTTCAGCTATAGCCGAACGCAAGGGAAAAATCATTTCTACTGATACTCAAAAGATCATTTTCTCAAGTAATGGGGATACTCTAAGCATTCCATTAGTTATGTATCAACGTTCCAACAAAAATACTTGTATGCATCAAAAAACTCAGGTTCAGCGGGGTAAATACATTAAAAAGGGACAAATTCTAGCGGGTGGTGCGGCTACAGCTGGTGGAGAACTCGCCTTAGGAAAAAATGTATTAGTAGCTTATATGCCATGGGAAGGTTACAATTTTGAAGACGCAGTACTAATTAGCGAACGTCTGGTCTATGAAGATATTTATACTTCTTTTCACATCCGGAAATATGAAATTCAGACTCATGTAACAAGCCAAGGTCCTGAAAGAATCACTAAGGAGATCCCGCATTTAGAGGCTCGTTTACTCCGAAATTTAGACAGAAATGGAATTGTGATGCTGGGATCTTGGATAGAAACAGGTGATATCTTAGTAGGTAAATTAACACCTCAGACAGCGAGCGAATCATCATATGCCCCGGAGGATAGATTATTACGAGCTATACTTGGCATTCAAGTATCCACTTCAAAAGAAACTTCTCTCAGACTACCTATAGGAGGAAGGGGTCGAGTTATTGATGTGAGATGGATCCATAGAAAGGGGGTTTCCAATTATAATCCAGAAAGGATTCGTGTATATATTTCACAGAAACGTGAAATCAAAGTAGGTGATAAAGTAGCTGGAAGACATGGGAATAAGGGTATAATTTCTAAGATTTTGTCTAGACAAGATATGCCCTATTTGCAAGATGGAACGCCCGTTGATATGGTATTCAACCCATTAGGAGTCCCCTCACGAATGAATGTGGGACAGATATTTGAATGTTCGCTCGGGTTAGCGGGGGATCTGCTAAAGAAACATTATAGAATAGGACCCTTTGATGAGAGATATGAGCAAGAGGCCTCAAGAAAACTAGTGTTTTCTGAATTATATGAAGCCAGTAAGCAAACAAAAAATCCATGGGTATTTGAACCTGAATATCCAGGAAAAAGCAGAATATTTGATGGAAGAACAGGAGATCTTTTTGAACAACCTGTTCTAATAGGAAAGTCCTATATCCTAAAATTAATTCATCAAGTTGATGATAAAATCCATGGACGTTCCAGTGGGCATTACGCACTTGTTACACAACAACCTCTTAGAGGGAGGGCCAAACAAGGGGGACAAAGAGTAGGAGAAATGGAAGTTTGGGCTCTAGAGGGATTTGGTGTTGCTCATATTTTACAAGAGATGCTTACTTCTAAATCTGATCATATTAGAGCTCGTCAAGAAGTACTTGGTGCTACGATTATTGGAGCACCAGTACCTAACCCAGAGGGTGCTCCAGAATCTTTTCGATTGCTCGTTCGAGAACTACGATCTTTGTCCCTGGAACTGAATCATTTCCTTGTATCTGAAAAGAACTTCCAGATGGATAGGAAGGAAGCTATCGACCAGTATAAACATCAACAACTTCGAATTGGACCAGTTTCCCCTCAACAAATCGAGGCTTGGGCAAAAAAAATTCTACCCAATGGAGAGATAGTTGGAGAGGTGACAAAACCCTATACTTTTCATTATAAAACTAATAAACCGGAGAAAGATGGATTGTTTTGTGAAAGAATTTTTGGACCCATAAAAAGTGGGATTTGTGCTTGTGGAAATTACCGAGGGATTGGGGCTGAAAAAGAAGACCCGAAATCTTGTGAAGAATGCGGGGTGGAATTTGTTGATTCTCGAGTACGAAGGTACCAAATGGGATACATCAAACTGACATGTCCAGTGACTCATGTGTGGTATTTGAAACGTCTTCCCAGTTATATTGCGAATCTTTTAGATAAGCCCCTTAGGGAATTAGAGGGCCTAGTATATTGCGATTTTTCTTTTGCTAGGTCCATAGCTAAAAAACCTACTTTCTTACGATTACGAGGTTCATTCGAATATGAAATCCAATCCTGGAAATACAGCATCCCACTCTTTTTTACTACTCAAGGTTTCGAGACATTTCGAAACCGAGAAATCTCTACGGGGGCAGGTGCTATCAGAGAACAATTAGCCGATTCGGATTTGCGAATTATTATAGATAATTCTTTGGTAGAATGGAAGGAATTAGGAGACGAAGAGTCCGCAGGAAATGAATGGGAAGATAAAAAAATTAGAAGAAGAAAGGATTTTTTGGTTAGGCGCATAGAATTAGCTAAACATTTTATTCGAACAAATGTAGACCCAGAACGGATGGTTTTGTGCCTATTACCAGTTCTTCCTCCTGAGTTGAGACCAATCATTCAGATAGACGGGGGTAAATTAATGAGTTCGGATATTAATGAACTCTATAGAAGAGTCATCTATCGGAACAATACTCTTACCGATCTATTAGCAACAAGTAGATCTACACCAGGGGAATTAGTAATGTGTCAGGAGAAATTGGTACAAGAGGCCGTGGATACACTTTTTGATAATGGGATCCGCGGACAACCCATGAGAGATGGTCATAATAAAGTTTACAAGTCATTTTCCGATGTAATTGAAGGTAAAGAAGGAAGATTTCGTGAGACTCTACTTGGTAAACGGGTCGATTATTCGGGGCGTTCCGTCATTGTCGTGGGTCCTTTGCTTTCATTACATCAATGTGGATTACCTCGAGAAATAGCAATAGAACTCTTCCAAACATTTGTAATTCGTGGTCTAATCAGACAAGATTTTGCTTCTAACACAGGGATTGCTAAAAGCAAAATTCGGGAAAAAGAACCTATTGTATGGGAAATCCTTCAAGAAGTGATGCAGGGGCATCCCGTATTGTTGAATAGAGCGCCTACCCTGCATAGATTAGGTATACAGGCGTTCCAACCCATTTTAGTGGAGGGGCGTGCTATTTGTTTACACCCATTAGTTTGTAAGGGCTTTAACGCAGACTTTGATGGGGATCAAATGGCTGTTCACGTACCTTTATCTTTGGAAGCTCAAGCAGAAGCTCGTTTACTTATGTTTTCTCATATGAATCTCTTGTCTCCAGCTATTGGGGATCCCGTTTCCGTACCAACTCAAGATATGCTTATTGGACTCTATGTATTAACGATCGGAAATCCCCGAGGTATTTGTGCAAATAGGTATAATCAATATAATTGCAGAAACTATAAAAAGGAAACAGTTTACAAGAATGACTTTAAGTATACA------AAAGAACCGTATTTTTCTAGTTCTTATGATGCACTTGGAGCTTATCGGCAGAAACGAATCCATTTAGATAGTCCTTTGTGGCTCCGGTGGAGACTAGACCAACGCGTCGTTGGCTCAAGAGAAGTTCCCATCGAAGTTCAATATGAATCTTTTGGTAATTATAATGAGATTTATAAGCACTATCAAATAATAGGAAGTGTAAAAAGAGAAATTCGTTGTATATACATTCGAACTACTGTTGGTCATCTTTCTTTTTATCGAGAAATAGAAGAAGCCATACAGGGGTTTTGGCGGGCCTACTCAATGAAACGACTTATTAGCAGATTAATAGATCATTTCGGAATGGCATATACATCACATATCCTGGATCAAGTGAAGGCTTTGGGTTTCCAACGAGCCACTGCTACATCTATTTCATTAGGAATTGATGATCTTTTAACAATACCTTCTAAAGGATGGTTAGTTCAAGACGCTGAACAGCAAAGTTTTCTTTTAGAGAAAAACCATCATTATGGGAATGTACATGTGGTAGAAAAATTACGTCAATCCATTGAGATATGGTATGCTACAAGTGAATATTTGAGACAAGAAATGAATCCTAATTTTAGGATGACTGATCCCTCTAATCCAGTCCATCTAATGTCCTTTTCGGGGGCTAGAGGAAATGCATCTCAAGTACACCAATTAGTAGGTATGAGAGGATTAATGTCGGATCCTCAAGGACAAATGATTGATTTACCCATTCAAAGCAATTTACGGGAAGGGCTTTCTTTGACAGAATATATAATTTCTTGCTACGGAGCCCGCAAAGGAGTTGTAGATACTGCTGTACGAACATCAGATGCTGGATACCTCACGCGTAGACTTGTTGAAGTAGTTCAACACATTCTTGTACGTAGAACGGATTGTGGTACTATCCGAGGTATTTCCGTGAGTCCTCGAAATGGGATGACGGAAAAGATTTTTGTCCAAACACTAATAGGTCGTGTATTAGCAGACGATATATATATTGGTCTACGATGCATTGCCACTCGAAATAAAGATATTGGAATTGGACTTGTTAATCGATTCATAACCTTTCGAGCACACCCAATATATATTAGAACCCCTTTTACTTGCAGGAGTACATCTTGGATCTGTCAATTATGTTATGGCCGGAGTCCTACTCATGGTGACCTGGTCGAGTTGGGAGAAGCCGTAGGCATTATTGCGGGTCAATCAATTGGGGAACCGGGGACTCAACTAACATTAAGAACTTTTCATACCGGTGGAGTATTCACGGGTGGTACTGCCGAACATGTACGAGCTCCCTCTAATGGAAAAATAAAATTTGATGAGGATTTGGTTCATCCCACACGTACCCGTCATGGGCATCCTGCTTTTCTATGTTTTATAGACTTGTATGTAACTATTGAGAGTCGAGATATTCTACATAATGTGAATATTCCAACAAAAAGTTTGATTTTAGTTCAAAATGATCAATATGTAGAATCAGAACAAGTTATTGCCGAGATTCGTACCGGAACGTCCACTTTTCATTTTAAAGAGAGAGTTCAAAAACATATTTATTCTGAGTCAGAAGGAGAAATGCACTGGAGTACTGATGGCTATCATGCGACCGAATATCCATATAGTAATGTTCATTTATTACCAAAAACAAGTCATTTATGGATATTAGCAGGAGGTCTATGCAGATCCAATATAGTGTCTTTTTCACTCCACAAGGATCAAGATCAAATGAATGCTAATTCTTTTTCTCTCGAAGAAAGATATATCTTTGATCTCTCACTGACTAATGATCAAGTAAGACATAAATTGTTGGATACTTTTGGTAAAAAATATAGGGAAATTTTTGATTATTCAAAACCTTATCAAATTATATCCAAGGGTCATTGTAATCTCATAGATCCTTCTACTTATATTCGTCAAGAGAATTCCTTGGCGAAAAAGCGAAGAAATAGATTCGTGATTCCCTTACAATATGATCAAGAACAAGAAAAGAAACTAATACCCTGTTTTGGTATTTCGATTCAAATACCTATAAATGGTATTTTACGTAGAAATAGTATTATTGCTTATTTTGATGATCCGCGATACAGAAGAAGCAGTTCGGGAATTACGAAATATGGGATTGTCGAAGTAGATTCAATCGTAAAAAAAGAGGATTTGATTGAGTATCGAGGAGCAAAAGAATTTAGTCCGAAATACCAAATGAAAGTAGATCGATTTTTTTTCATTCCCGAGGAAGTGCATATTTTACCCGGATCTTCGCCCATAATGGTCCGGAACAATAGTATCATTGGAGTAGATACACGACTTGCTTTAAATACAAGAAGTCAAATAGGTGGATTAGTCCGAGTGGAGAGAAAAAAAAAAAGTATGGAACTGAAAATATTTTCTGGAGATATTCATTTTTCTGGAGAGGTGGATAAAATATCTAGGCACAGTGGCATTTTGATACCACCAGGAATGGAAAAAAAAAATTCTAAAGGATCAAAAAAATTGAAAAATTGGATCTATGTCCAACGGATTACACCTACCAAAAAAAAGTATTTTGTTTTGGTTCGGCCCGTAGTCACATATGAAATAGCTGATGGGATAAATTTAGCAACACTTTTCTCTCAGGATCTCTTGCAAGAAAAGGATAATGTCCAACTTCGAATTGTCAATTATATACTTTATGGAAATGGCAAGTCAATTCGAGGAATTTCTCACACAAGTATTCAATTAGTTCGGGCTTGCTTAGTATTGACTTGGGACCAAGAAAAAAAGAGTTCTATAGAAGAGGTTCATGCTTCTTTTGTTGAAATAAGGGCAAATGATCTGCTTCGTGATTTCATCCGAATTGAGTTAGTAAAGTCCACTATTTCGTATACCGAAAAAAGGTATGATACGGCAGGTTCGGGATTTATTTCCAATAATGAATTAGATCGTACCCATAGAAATCCTTTTGATTCCAAGGCAAAGATTCAATCATTTCCCCAACATAAGGGAACTCTTGGTACGTTGTTGAATCGAAATAAGGAATGCCAATCTTTCATAATTTTGTCATCATCCAATTGTTCTCAAATTGGCCCCTTCAATACTTCGAGATATAATAATACGACAAAAGAATCGGATCCCATGACTCCAATTAGGTATTTGTTGGGTCCTTTAGGTACTATTGTACCTAAAATAGTAAAATTTTGTTCATCTTACTATTTAAGAACTTATAATCAAGTCTTTTTAAAGAAAGATTTTTTATTTGAAAATTTTCAACAGACTTTCCAAGTGCTTAAATACTATTTCCTAGATGAAAATAGTAGGATTTATAATCCTGATTCATGCAGTAACATCATTTGGAATTCATTCCATTCGAATTGGTGTTTTCTCCATCACGATTCTTGTGAAGAGGCATGGACAATAATTAGCCTTGGACAATTCCTTTGTAAAAATGTATGTCTATTGAAATACGGATCACACATAAAAAAATCTGGTCAAATTTTCATTGTTCATGTTGACTCTTTAGTTATAAGATCAGCTAAGCCCTATTTGGTCACTCCAGGAGCAACTGTACATGGCCATTATGGGGAAACCTTTTCTGAAGGAAATACATTAATTACATTTATATATGAAAAATCGAGATCTGGTGACATAACGCAAGGTCTTCCAAAAGTGGAACAAATCTTAGAAGTTCGTTCGATTGATTCAATATCGATGAACCTCGAAAGAAGAGTTGAAGGTTGGGACGAACGTATTCGAAGAATTCTTGGGATCCCCTGGGGATTCTTGATTGGAGCTGAATTAACCATAGCCCAAAGTCGTATCTCTTTGGTTAATAAGATCCAAAAGGTTTATCGATCCCAGGGGGTACAGATCCATAATAGACATATAGAGATTATTGTACGTCAAGTAACATCAAGAGTTTTGGTTTCAGAAGATGGAATGTCTAATGTTTTTTTACCTGGGGAACTTATTGGATTGTTGCGAGCAGAGCGAGCAGGGCGCGTTTTGGACGAAGCGATCTTTTATCGGGCAATCTTATTGGGAATAACGAAGTCATCTCTGAATACTCAAAGTTTCATATCCGAAGCGAGTTTTCAAGAAACTTCTCGAGTTTTAGCAAAAGCTGCTCTACGAGGTCGTATTGATTGGTTGAAAGGCCTGAAAGAGAACGTTGTTTTGGGGGGGATTATACCAGTTGGTACCGGATTCAAAAAATTAGTACATCGTTCAAAGCAAGACAAAAACATTCATTTGAAAATAAAAAGGAAGAATCTATTTGAGTTGGAAATGAGAGATATTTTGTTACACCATATGGGAAGACGATATTGGAACATCAATTTGGAAGAAATGATGGAAGCAGGAGTTCATTTTGGTCATGGTACTAATAAATGGAATCCTAGAATGGCTCCTTACATCTCTGCAAAGCGTAAAGGTATTCATATTACAAATCTTACTATAACCGCTCGTTTTTTATCAGAAGCCTGCGATTTAGTTTTTGATGCAGCAAGTAGGGGGAAAAAATTCTTAATCGTTGGCACCAAAAAGAAAGCAGCGGATTTAGTAGCATCAGCAGCAATAAGGGCTCGATGCCATTATGTTAATAAAAAATGGCTTGGTGGTATGTTAACGAATTGGTCTACTACAGAAACAAGACTTCAGAAATTCAGGGACTTAAGAGCAGAACAAAAGATGGGGAAACTCAATCGTCTTCCCAAAGGAGACGCAGCAATGTTGAAGAGAAAGTTATCTACCTTGCAAACATATCTGGGTGGGATCAAATATATGACGGGATTACCCGATATTGTAATTATCGTTGATCAGCAAGAAGAATATACGGTTCTTCGAGAATGTGTTATTTTGGGTATTCCGACGATTTGTTTAATTGATACAAATTGTGACCCAGATCTTGCAGATATTTCTATTCCGGCCAACGATGATGCTATAGCTTCGATTCGATTGATTCTTACAAAATTAGTATCTGCAATTTGTGAGGGCCGTTCTAGTTATATGGGTCTACAAGAAGATGAAAGAATACGGAATTGTATTAAGGAATATGTCAAAAAAAATAAGAAAATATCCTCAGGTTTAGAAGGAATTGTCCGTATAGGAATTAAAAAAAGAATAGATTTGATTCAAGTCATAATCTATATTGGATTTCCAAATTTATTAATAGAAGGACGAACACGGGGAGTCGAAGAATTACAGATGAATGTACAAAAAGAGTTTCATTCTGTAAATCGGAGACTCAACATTGCTATCACAAGAATTGAAAAGCCTTATGGACAACCTAATATTCTTGCAGAATATATAGCTTTACAATTAAAAAATAGAGTCTCATTTCGAAAGGCAATGAAAAAAGCTATTGAATTAACTGAACAAACGGGTACAAAAGGAATTCAAGTGCAAATTGCAGGTCGTATCGACGGAAAAGAGATTGCACGTGTCGAATGGATCAGAGAAGGCAGGGTTCCTTTACAAACAATTCGCGCTAAAATTGATCACTGTTCCCATACAATTAGAACTATCTATGGAGTCTTAGGCATCAAAATTTGGATATTTGTAAACCAAGAAATGTCTCGTTACCGAGGACCTCGTTTCAAAAAAATACGCCGGCTGGGGGCTTTACCGGGACTAACTAGTAAAAGACCCAGATCCAGAAGTGATCTTCAAACCCAATTGCGCTCTGGAAAAAGATCACAATATCGTATTCGTTTAGAAGAGAAACAGAAATTGCGTTTTCATTATGGTCTGACAGAGCGACAATTACTTAAATATGTGCATATTGCTGGAAAAGCCAAAGGGTCAACAGGCCAGGTTTTACTACAACTACTTGAGATGCGTTTGGATAACATCCTTTTTCGATTAGGTATGGCTTCGACCATTCCTGGAGCCAGACAATTAGTTAACCATAGACACATTTTAGTTAATGGTCGTATAGTAGATATACCAAGTTATCGTTGCAAACCCCGAGATATTATTACTACGAAGGATAAAGAAAGATCGAAAGCTCTGATTCAAAATTATCTTGTTTCATCCCCCCACGGGGAATTCCCAAACCATTTGACTATGGACTCCTTACAATATAAAGGATTTGTCAATCAAATAATAGATAGTAAATGGATTGGTCTTAAAATAAATGAGTTGTTGGTCGTAGAATATTATTCCCGTATGTCACGTCGAGGTACTGCAGAAGAAAAAACTGCAAAATCCGATCCAATTTATCGTAATAGATTAGTTAACATGTTGGTTAACCGTATTCTGAAACACGGAAAAAAATCATTGGCTTATCAAATTATCTATCGAGCCGTGAAAAAGATTCAACAAAAGACAGAAACAAATCCACTATCTGTTTTACGTCAAGCAATACGTGGAGTAACTCCTGATATAGCAGTAAAAGCAAGACGTGTAGGCGGATCTACTCATCAAGTTCCTATCGAAATAGGATCTACACAAGGAAAAGCGCTTGCCATTCGTTGGTTATTAGGGGCATCCCGAAAGCGTCCGGGTCGAAATATGTCTTTCCGATTAAGTTCCGAATTAGTAGATGCTGCCAAAGGCAGTGGCGATGCCATACGCAAAAAGGAAGAGACTCATAGAATGGCAGAGGCAAATAGAGCTTTTGCGCATTTTCGTATGGGTAGGGACATTATTGCCGATATATTAACTTCTATAAGAAATGCTGACATAGATCAAAAGGGAAGAGTTCAAATAGTATCTACTAATATCACTAAAAACATTGTGAAAATACTTTTACGAGAAGGTTTTATTGAAAATGTTCGAAAACATCAAGAAAGTCAAAAAGAATTCTTGGTTTTAACCTTACGACATAGAAAGACTAGGAAAGGT---AATAAAATCATTTTAAAGCGTATAAGCCGACCCGGTCTACGAATCTATTCCAACTATCAACGAATTCCTAAGATTTTAGGCGGAATGGGAATTGTAATTCTTTCTACTTCTCGAGGTATAATGACAGATCGAGAAGCTCGACTAGAAAAAATTGGAGGAGAAATTTTGTGTTATATATGGATGACAAAACCTATAGCAAAAATTGGTTTACGTAAGAATGCACGTATTGGTTCAAATAAGAGTGAACGTAGAATACCAAAAGGAGTTATTCATGTTCAAGCGAGTTTCAACAATACTATTGTAACTGTTACAGACGTACGAGGTCGGGTGGTTTCTTGGGCTTCCGCAGGTACTTCTGGATTCAGAGGTACAAGAAAAGGAACACCCTATGCTGCTCAAGCCGCGGCATTTAATGCTATTCGTACATTAGTCGATCAGGGTATGCAACGAGCAGAAGTTATGATAAAGGGTCCAGGTCTCGGAAGAGATGCGGCATTACGAGCCATTCGTAGAAATGGGATGCTATTAAGTTTCGTACGTGATGTAACACCCATGCCGCATAATGGATGTCGCCCCCCTAAAAAAAGACGTGTGATGGCAAGAAAAAGTTTGATTCAAAGGGAGAAGAAGCGCCAGAAATTGGAACAGAAATATTATTGGATTCGTCAATCCTTAAAAAAAGAAATAAGCAAAGTTCCCTCGTTGAGGGAACAATGGAAAATTCATGGAAAATTGCAATCCTCACCACGTAATAGTGCGCCTATACGTCTTCATCGACGTTGTTTTTTAACCGGAAGACCTAGAGCGAACTATCGAGACTTTGGACTATCCGGACACATACTTCGAGAAATGGTTCATGCATGTTTGTTACCAGGCGCAACAAGATCAAGTTGGATTACACAAGAAGAAAAAGAAGAAAATAGTGGGTCTGTTGAATTTCAAGTATTCCATTTCACCAGTAAGATACGGAGACTTACTTCACATTTAAAATTGCACAAAAGAGATTTTTTATCGCAAAGGGGTCTACGAATAATTCTGGGAAAACGTCAACGATTATTGACTTATTTGTCAAAGAAAAATAAAGTGCGTTATAAGAAATTAATGAATCAGTTAGATATTCGGGAACCAATGGATAAATCCAAACAACCTTTTCGTAAATCCAAGCGATCTTTTCGTAGGCGTTTACCCCCAATTGGATCGGGGGATCAAATCGATTATAGAAACATGAGTTTAATTAGTCGATTTCTTAGTGAACAAGGAAAAATCTTATCTAGACGGACGAATAGGTTGACCTTGAAACAACAACGATTAATTACTATTGCTATAAAACAAGCTCGTATTTTATCATTGTTACCTTTTCGTAATGTGACACGTTCACTAAAAAAAAATCCTTTTGTAGCTAATCATTTATCGGGAAGAATTGAAAAACTCAACAGGAGGGAGGAGAAAGAAATCATAGTGACTTGGTCTCGGGCATCTACCATTATACCCACAATGATTGGCCATACAATCGCTATTCATAATGGAAAGGAACATTTACCTATTTATATCACAGATCGTATGGTCGGTCACAAATTGGGAGAATTCGCACCTACTCTCACTTTCGTGAGACACGCGAGAAACGATAATAAATCTCGTCGTATGCCTAGATCTCGAATAAATGGAAATTTTATTGATAAGACCTCTTCAATTGTAGCCAATATTTTATTACGAATAATTCCGACAACTTCAGGAGAAAAAAAGGCATTTACCTATTACAGAGATGGGATGTCGGCTCAATCCGAAGGAAATTATGCAGAAGCTTTACAGAATTATTATGAAGCTACGCGACCAGAAATTGATCCCTATGATCGAAGTTATATACTCTATAACATAGGTCTTATACACACAAGTAACGGAGAGCATACAAAAGCTTTGGAATATTATTTCCGAGCACTAGAACGAAATCCATTTTTACCACAAGCTTTTAATAATATGGCCGTGATCTGTCATTACCGGGGAGAACAGGCCATTCTACAAGGCGATTCGGAAATTGCGGAGGCTTGGTTCGATCAAGCTGCTGAGTATTGGAAACAAGCTATAGCGCTTACTCCAGGGAATTATATTGAAGCACATAATTGGTTAAAAATAACGAGGCGTTTTGAAATGAACTGGCGATCAGAACATATATGGATAGAACTTATAACAGGGTCTCGAAAAACAAGTAATTTTTGCTGGGCCTTTATCCTTTTTTTAGGTTCACTAGGATTCTTAGTGGTTGGAACTTCCAGTTATCTTGGTAAAAATATGATATCCGTATTTCCTTATCAGCAAATTCTTTTTTTCCCACAAGGGATCGTGATGTCTTTTTATGGGATCGCAGGTCTATTCATTAGTTCTTATTTGTGGTGCACAATTTCATGGAATGTAGGTAGTGGTTATGACCAATTCGATAGAAAAGAAGGGATAATGTCCCTTTTTCGTTGGGGATTTCCTGGAAGAAATCGTCGCGTCTTCCTTCGTTTCTTTCTGAAAGATATCCAATCAATCAGAATGGAGGTGAGAGAGGGTCTTTTTCCTCGCCGTGTTCTTTATATGGAAGTCAGGGGCCAAGGAGCTATTCCCTTGACCCGTACCGATGAGAATTTGACTCCACGAGAAATTGAACAAAAAGCTGCCGAATTGGCCTATTTCTTGCGCGTACCCATTGAA
>Cocos nucifera
ATGGTAACCCTTCGAGCCGACGAAATTAGTAATATTATCCGTGAACGTATTGAACAATATAATAGAGAAGTAAAGATTGTGAATACCGGTACCGTACTTCAAGTGGGCGATGGCATTGCTCGTATCCATGGTCTTGATGAAGTAATGGCAGGTGAATTAGTAGAATTTGAAGAGGGTACAATAGGAATTGCTCTGAATTTGGAATCAAATAATGTTGGCGTTGTATTAATGGGTGATGGTTTGATGATACAAGAAGGAAGTTCTGTAAAAGCAACAGGAAGAATTGCTCAGATACCTGTGAGTGAGGCTTATTTGGGTCGTGTTATAAATGCTCTGGCTAAACCTATTGATGGGAGAGGTGAAATTTCAGCTTCTGAATCTCGGTTAATTGAATCTCCTGCCCCAGGTATTATTTCGAGACGTTCTGTATATGAACCTCTTCAAACGGGGCTTATTGCTATCGATTCGATGATCCCTATAGGACGCGGTCAGCGAGAATTAATTATTGGGGACAGACAGACTGGAAAAACAGCAGTAGCTACAGATACGATTCTTAACCAAAAAGGGCAAAATGTGATATGTGTTTATGTAGCTATTGGTCAAAAAGCATCTTCTGTGGCTCAGGTAGTGACTACTTTTCAGGAACGAGGGGCGATGGAATACACCATTGTGGTAGCCCAAACGGCGGATTCACCTGCTACATTACAATACCTCGCTCCTTATACGGGAGCGGCTCTGGCTGAATATTTTATGTACCGTAAAAAACATACTTTAATAATTTATGATGATCTCTCCAAGCAGGCACAAGCTTATCGACAAATGTCTCTTCTATTAAGAAGACCCCCTGGTCGTGAAGCTTATCCAGGAGATGTTTTTTATTTGCATTCGCGCCTTTTGGAAAGAGCCGCTAAATCAAATTCTCGTTTAGGTGAAGGGAGTATGACTGCTTTACCAATAGTTGAGACTCAATCTGGGGACGTTTCAGCTTATATTCCTACTAATGTAATTTCCATTACAGATGGACAAATATTCTTATCCGCCGATCTATTCAATGCTGGAATCCGACCCGCTATTAATGTGGGTATTTCTGTTTCCAGAGTGGGATCCGCAGCTCAAATTAAAGCCATGAAACAAGTAGCTGGCAAATCAAAATTGGAACTAGCGCAATTCGCAGAGTTAGAAGCCTTTGCACAATTCGCTTCTGATCTCGATAAAGCTACTCAGAATCAATTGGCAAGAGGTCAACGATTACGTGAGTTGCTTAAACAATCCCAATCAGACCCTCTCACGGTGGAAGAACAGATAGTTACTATTTATACCGGAGCGAATGGATATCTTGATCCGTTAGAAATTGGACAGGTAAAGAAATTTCTCGTTCAGTTACGTACCCACTTAAAAAAGAATAAACCTCAATTCCAAGAAATTATATCTTCTACCAAGACATTCACCGAGCAAGCGGAAGCCCTTTTGAGGGAAGCTATTCAGGAACAGATCGAACTGTTTTTACTTCAGATCAATCCTACTCCTTCTAGTCCTGTGGTTTCCACACTTGAAGAAAAAAACCTAGGGCGTATCGCTCAAATTATTGGCCCAGTACTGGATGTCGTTTTTCCCCCGGGCAAGATGCCTAATATTTATAACGCTTTGGTAGTTAAGGGTCGAGATACTGTCGGTCAGCAAATTAATGTGACTTGTGAGGTACAACAATTATTAGGAAATAATCGAGTTAGAGCTGTAGCTATGAGTGCTACAGATGGTCTGATGAGAGGAATGGAAGTGATTGACACGGGAGCTCCTCTAAGTGTTCCAGTCGGCGGAGCTACTCTCGGACGAATTTTCAACGTTCTTGGGGAACCTGTTGATAATTTAGGTCCTGTAGATACTCGCACAACATCTCCTATTCATAGATCTGCGCCTGCCTTTATACAGTTAGATACGAAATTATCAATCTTTGAAACAGGGATTAAAGTGGTGGATCTTTTAGCTCCTTATCGCCGTGGAGGAAAAATCGGACTATTTGGGGGAGCTGGAGTGGGTAAAACAGTACTCATCATGGAATTGATCAATAACATTGCCAAAGCTCATGGAGGCGTATCCGTATTTGGCGGAGTAGGCGAACGTACTCGTGAAGGAAATGATCTTTACATGGAAATGAAAGAATCCGGAGTGATTAATGAAAAAAATATTGCGGAATCAAAAGTAGCTCTAGTCTATGGTCAAATGAATGAACCGCCGGGAGCTCGTATGAGAGTTGGTTTAACTGCCCTAACCATGGCGGAATATTTCCGGGATGTTAATGAACAAGACGTGCTTCTATTCATCGACAATATTTTTCGTTTCGTCCAAGCAGGATCAGAAGTATCCGCCTTATTAGGGAGAATGCCTTCCGCAGTGGGTTATCAACCTACCCTTAGTACAGAAATGGGTTCTTTGCAAGAAAGAATTACCTCTACCAAAGAGGGATCTATAACTTCGATCCAAGCGGTTTATGTACCTGCGGACGATTTGACCGACCCTGCTCCTGCCACGACATTTGCACATTTAGATGCTACTACCGTACTATCAAGAGTATTAGCTGCTAAAGGTATTTATCCAGCAGTGGATCCGTTAGATTCAACGTCAACTATGTTACAACCTCGAATCGTTGGTGAGGAACATTATGAAACTGCGCAAAGAGTTAAGCAAACTTCACAACGTTACAAAGAACTTCAGGACATTATAGCTATCCTTGGGTTGGACGAATTATCCGAAGAAGATCGTTTAACTGTAGCAAGAGCACGAAAAATTGAGCGTTTCTTATCACAACCCTTCTTCGTGGCAGAAATGACCTTAAATCTTTGTGTACTGACTCCTAATCGAATTATTTGGGATTCAGAAGTGAAAGAAATCATTTTATCTACTAATAGTGGCCAAATTGGCGTATTACCAAACCACGCCCCTATTGCCACGGCTGTAGATATAGGTCTTTTGAGAATACGCCTCAACGACCAATGGTTAACGGTGGCTCTGATGGGTGGTTTCGCTAGAATAGGTAATAATGAGATCACCATTTTAGGAAATGATGCGGAGATGAGTACTGACATTGATCCGCAAGAAGCTCAGCAAGCTCTTGAAATAGCTGAAGCTAACTTGAGTAGAGCTGAGGGTAAGAGACAAGCAATTGAAGCGAATCTAGCTCTCAGACGAGCTAGGACACGAGTAGAGGCTGTAAATGCTATTATGAAAAATGGAACCGATTCTTTCCTTTCCTTGGGTCACTGGCCATCCGCCGGGAGTTTCGGGTTTAATACCGATATTTTAGCAACAAATCCAATAAATCTAAGTGTAGTGCTTGGTGTATTGATTTTTTTTGGAAAGGGGGTGTTAAATGATTTATTAGATAATCGAAAACAGAGGATCTTGAGTACTATTCGAAATTCGGAAGAATTACGTAGAGGGGCCATTGAGCAGCTCGAAAAAGCCAGGACTCGCTTACGGAAAGTAGAAATAGAAGCAGATGAGTATCGAATGAATGGATACTCTGAGATAGAACGAGAAAAAGAAAATTTGATTAATGCTACTTGTGACACTTTGGAACGATTAGAAAATTACAAAAATGAAACCCTTCATTTTGAACAACAAAGAGCGATTAATCAGGTCCGACAACGAGTTTTTCAACAAGCCTTACAAGGAGCTCTAGGAACTCTGAATAGTTGTTTGAATAGTGAGTTACACTTCCGTACGATCCGTGCTAATATTGGCATTCTAGGGGCCATGGAAATGAATCCACTGATTTCTGCCGCTTCCGTTATTGCTGCTGGATTGGCCGTAGGGCTTGCTTCTATTGGACCTGGAGTTGGTCAAGGTACTGCTGCAGGCCAAGCTGTAGAAGGTATTGCGAGACAACCAGAAGCAGAGGGTAAAATACGAGGTACTTTATTGCTTAGTCTAGCTTTTATGGAAGCTTTAACAATTTATGGACTGGTCGTGGCGTTAGCGCTTTTGTTTGCGAATCCTTTTGTTATGAATGTTATACCATGTTCCATTAAAACACTCAAAGGGTTATACGATATATCGGGTGTAGAAGTAGGCCAACATTTCTATTGGCAAATAGGAGGTTTACAAATCCATGCCCAAGTACTTATCACTTCTTGGGTCGTAATTGCTATCTTATTAGGTTCAGTCATCATAGCTGTTCGGAATCCACAAACCATTCCGACCGACGGTCAGAATTTCTTCGAATATGTCCTTGAATTTATTCGAGATTTGAGCAAAACTCAGATTGGAGAAGAATATGGTCCTTGGGTTCCCTTTATTGGAACTATGTTCTTATTTATTTTTGTTTCTAACTGGTCAGGTGCTCTTTTACCTTGGAAAATCATACAATTACCTCATGGGGAGTTAGCTGCGCCTACGAATGATATAAATACTACTGTTGCTTTAGCTTTACCCACGTCAGCGGCATATTTTTATGCGGGTCTTACCAAAAAAGGATTGGGTTATTTCGGAAAATACATTCAACCAACCCCAATACTTTTACCAATTAACATCCTAGAAGATTTCACAAAACCTTTATCTCTTAGTTTTCGACTTTTCGGGAATATATTGGCTGATGAATTAGTAGTTGTTGTTCTTGTTTCTTTAGTCCCTTCAGTAGTTCCTATACCTGTTATGCTTCTTGGATTATTTACAAGTGGTATTCAAGCTCTTATTTTTGCAACGTTAGCCGCGGCTTATATAGGTGAATCCATGGAGGGTCATCATATGATATTTGTGACTTTAGAACATATATTAACTCATATCTCTTTTTCGATCATTTCAATTGTGATTACGATTCATTTCATGAACTTATTAGTCTACGAAATCGTAGGATTACGTGATTCATCGGAAAAAGGGATGATAGCCACCTTTTTCTCTATAACAGGATTATTAATTTCTCGTTGGATTTCTTCGGGACATTTTCCGTTAAGTAATTTATACGAGTCATTAATCTTCCTTTCATGTAGTTTATTTATTATTCATATAATTTCCAAGAAATTGAACCATAAAAATGATTTAAGCATAATAACTACCCCAAGTACTATTTTTACTCAAGGCTTCGCTACGTCGGGTCTTTCAACTGAAATGCATCAATCCGCAATATTAGTACCTGCTCTACAATCTCAGTGGTTAATGATGCACGTCAGTATGATGTTATTGAGCTATGCAGCTCTTTTATGCGGATCGTTATTATCAATTGCTCTTCTAATCATTACATTTCGAAACAACATAAATTTTTTTTGTAAAAGCAATAATTTCTTAATTAGATCATTTTTCTTTGGTGAGATTAAATACTTGAATGAAAAAAGAAGCCTTTTTAAAAACCCTTCTTTTCTTTCATTTCGAAATTATTACAAATATCAATTGACTCAGCGTTTGGATTATTGGAGTTATCGTATGATTAGTTTAGGGTTTACCTTTTTAACCATAGGCATTCTTTGTGGAGCAGTATGGGCCAATGAAGCATGGGGATCTTATTGGAGTTGGGACCCGAAGGAAACTTGGGCATTTATTACTTGGACCATATTCGCGATTTATTTACATACTAGAACAAATCAAAGTTTACAAGGTACGAATTCGGCACTTATAGCTTCTATAGGATTTTTTATAATTTGGATATGCTATTTTGGGGTCAATCTATTAGGAATAGGTTTACATATGATAAAGGAGTACCCGGAGACGCATATACAAAAACTTCGTATAGGAATACACAAGGAAACGATACAATTGGTCAAAACACACAATGAATATCATCTCCATATCATTTTGGATTTCTCGACAAATATAATTTGTTTCGCTATTCTAAGTGGTTATTTTATTCTGGGTAATGAAGAACTTGTCATTCTTAATTCTTGGATTCAGGAATTCCTCTATAACTTAAGTGACACAATAAAAGCTTTTTTGATTCTTTTAGTTACTGATTTATGGATCGGATTTCATTCGACCCATGGTTGGGAACTAATGATTGGTTCGGTCTACAACGATTTTGGATTGGTTCATAACGATCAAATTATATCTAGTCTTGTTTCCACTTTTCCAGTTATTCTAGATACAATTGTGAAATATTGGATCTTCTATTATTTAAATCGTGTATCTCCTTCACTTGTAGTTATTTATCATTCAATGAATGAAATGGAAGAATTACAAGGATATTTAGAAAAAGATAGATCTCGGCAACAACACTTTCTATATCCGCTTCTCTTTAAGGAGTATATTTACACATTTGCTCATGATCGTGGTTTAAATGGTTCGATTTTTTATGAATCCACGGAAATTTTTTGTTATGACAATAAATCTAGTTCAGTACTTGTGAAACGTTCAATTATTCGAATGTATCAACAGAATTATTTGATTTATTCGGTTAATGATTCTAACCAAAATCGATTCGTTGGGCACAACAATTATTTTTATTCTCAGATGATATTGGAAGGTTTTGCAGTCATTGTGGAAATTCCATTCTTGCTGCGATTAGTATCTTCCCCCGAAGAAAAAAAAATACCAAAATCTCAGAATTTACGATCTATTCATTCAATATTTCCCTTTTTGGAGGACAAATTATCGCATTTAAATTATGTGTCAGATATACTAATACCTTATCCCATCCATCTGAAAATCTTGGTTCAAATCCTTCAATGCTGGATCCAAGATGTTCCTTCTTTACATTTATTGCGATTCTTTCTTCACGAATATCATAATTGGAATAGTCTTATTACTCCGAATAATTCTATTTTT---TTTTCAAAAGAAAATAAAAGACTATTTCGGTTCCCATATAATTCTTATGTATCTGAATGCGAATTTGTATTAGTTTTTCTTCGTAAACAATCTTCTTATTTACGATTAACATCTTCTGGAGCTTTTCTTGAGCGAACACATTTCTATGGAAAAATAGAACATCTTATAGTAGTGCGCCGTAATTATTTTCAGAAGACCCTATGGTTCTTCAAGGATCCCTTCATGCATTATGTTCGATATCAAGGAAAAGCAATTCTGGTTTCAAAGGGGACTCATCTTCTGATGAAGAAATGGAAATGTCATCTTGTCAATTTCTGGCAATATTATTTTCACTTTTGGTCTCAACCGTACAGGATCCATATAAACCAATTATCAAGCTGTTCTTTCTATTTTCTAGGTTATCTTTCAAGTGTACTAATAAATCCTTCGGCGGTAAGGAATCAAATGCTAGAGAATTCATTTCTAATAGATACTGTTATTAAAAAATTCGATACCAGAGTCCCAGTTATTCCTCTTATTGGATCATTGTCTAAAGCTAAATTTTGTACCGTATCGGGGCATCCTATTAGTAAGCCGATCTGGACCAATTTATCAGATTGCGATATTATTGATCGATTTGGTCGGATATGTAGAAATCTTTCTCATTATCACAGTGGATCCTCAAAAAAACAGAGTTTGTATCGAATAAAGTATATACTTCGATTTTCGTGTGCTAGAACTTTGGCTCGTAAACATAAAAGTATGGTACGCGCTTTTTTGCAAAGATTAGGTTCGGGATTATTAGAAGAATTCTTTACGGAAGAAGAAGAAGTTGTTTCTTTGATCTTCCAAAAAACAACCTTTTCTTTACATGAATCACATATAGAACGTATTTGGTATTTGGATATTATCCGTATCAATGACCTGGTGAATATGCAAAATAGAAATACTTTTTCTTGGGTAAAGGAACAGATGACTCAATCGATTTCTGTATCGATCATGATATATGTAATAACTCGGGCATCTATTTCAAATGCATATCCCATTTTTGCGCAGCAGGGTTATGAAAACCCACGAGAAGCAACTGGACGAATTGTATGTGCCAATTGCCATTTAGCTAATAAGCCCGTGGATATTGAAGTTCCGCAAGCCGTGCTTCCTGATACTGTATTTGAAGCAGTTGTTCGAATCCCTTATGATATGCAACTGAAACAAGTTCTTGCTAATGGTAAAAAGGGGGCTTTGAATGTAGGGGCTGTTCTTATTTTACCCGAGGGATTCGAGTTAGCCCCCCCCGATCGTATTTCTCCCGAGGTGAGAGAAAAGATGGGAAATCTGTCTTTTCAGAGTTATCGTCCCAATAAAAGAAATATTCTTGTGATAGGTCCTGTTCCCGGTCAGAAATATAGTGAAATCGCCTTTCCCATTCTTTCCCCCGACCCTGCTACGAGGAAAGACGTTCACTTCTTAAAATATCCCATATATGTAGGTGGGAACAGAGGAAGGGGTCAGATTTATCCTGATGGGAGCAAGAGTAACAATACAGTCTATAATGCTACATCAGCAGGTATAGTAAGCAGAATAGTACGTAAAGAAAAAGGAGGATATGAAATAACCATAGTTGATGCATCGGATGGACATCAAGTGGTTGATATTGTACCTCCAGGACCAGAACTTCTTGTTTCAGAGGGTGAATCCATCAAGCTCGATCAACCATTAACAAGCAATCCCAATGTAGGAGGGTTTGGTCAGGGAGATGCAGAAATAGTGCTTCAAGATCCATTACGTGTCCAAGGCCTTTTGTTCTTCTTGGCATCTGTTATTTTGGCACAAGTTTTTTTGGTTCTTAAAAAGAAACAGTTTGAAAAGGTTCAATTGTATGAAATGAATTTCATGAGTAAGGTATATGATTGGTTTGAGGAACGTCTCGAGATTCAGGCGATTGCGGATGATATAACTAGTAAATATGTTCCTCCTCATGTCAACATATTTTATTGTTTAGGGGGGATCACACTTACTTGTTTTTTAGTACAAGTAGCTACAGGTTTTGCTATGACTTTTTACTATCGTCCAACCGTTACAGAAGCTTTTTCCTCTGTTCAATACATAATGACTGAGGCCAATTTTGGTTGGTTAATTCGATCAGTTCATCGATGGTCAGCAAGTATGATGGTTCTAATGATGATCCTGCACGTATTTCGTGTATATCTCACAGGTGGATTTAAAAAACCCCGCGAATTAACTTGGGTTACAGGTGTGGTTTTAGCTGTATTGACTGCATCTTTTGGTGTAACTGGTTATTCCTTACCTCGGGACCAAATTGGTTATTGGGCAGTCAAAATCGTGACAGGTGTACCTGAAGCTATTCCTGTAATAGGATCGCCTTTGGTAGAGTTATTACGTGGAAGTGCTAGTGTGGGCCAATCCACTTTGACTCGTTTTTATAGTTTACACACTTTTGTATTGCCTCTTCTTACTGCCGTATTTATGTTAATGCACTTTCCAATGATACGTAAGCAAGGTATTTCGGGTCCTTTAATGGGGCATAATTATTATGGAGAACCCGCATGGCCCAATGATCTTTTATATATTTTTCCAGTAGTAATTCTAGGTACTCTCGCATGTAATGTAGGCTTAGCGGTTCTAGAACCGTCAATGATTGGTGAACCGGCGGATCCATTTGCAACTCCTTTGGAAATATTACCCGAATGGTACTTCTTTCCCGTATTTCAAATACTCCGCACAGTGCCCAATAAGTTATTGGGTGTTCTTTTAATGGTTTCAGTACCAATGGGATTATTGACAGTACCTTTTTTGGAGAATGTCAATAAATTCCAAAATCCATTTCGTCGTCCAGTAGCTACAACAGTCTTTTTGATCGGTACCGTAGTAGCTCTTTGGTTAGGTATTGGAGCAACATTACCTATTGATAAATCCCTAACTTTAGGTCTTTTTATGATTGAAGTTTTTCTATTTGGAATCGTCTTAGGTCTAATTCCTATTACTTTGGCAGGATTATTCGTAACTGCATATTTACAATACAGACGTGGTGATCAGTTGGACCTTATGGATATAGTAAGTCTCACTTGGGCTGCTTTAATGGTAGTCTTTACATTTTCCCTCTCACTCGTAGTATGGGGAAGAAGTGGACTCATGATTATTCGTTCGCCGGAACCAGAAGTGAAAATTGTTGTAGATAGGGATCCTATAAAAACGTCTTTCGAGGAATGGGCCAGACCCGGCCATTTCTCAAGAACAATAGCTAAGGGCCCTGATACTACCACTTGGATCTGGAACCTACATGCTGATGCTCACGATTTCGATAGTCATACCAGTGATTTGGAGGAGATCTCCCGAAAAGTATTTAGTGCTCATTTTGGTCAACTCTCCATTATCTTTCTTTGGCTGAGTGGCATGTACTTCCATGGCGCCCGTTTTTCCAATTATGAAGCATGGCTAAGTGATCCTACTCATATTGGACCCAGTGCCCAGGTAGTTTGGCCAATAGTAGGTCAAGAAATATTGAATGGTGATGTGGGCGGGGGTTTCCGAGGAATACAAATAACCTCCGGTTTTTTTCAGATTTGGCGAGCATCTGGAATAACTAGTGAATTACAACTCTATTGTACCGCAATTGGTGCATTGGTCTTTGCATCGTTAATGCTTTTTGCCGGTTGGTTCCATTATCACAAAGCTGCCCCAAAATTGGCTTGGTTCCAAGATGTAGAATCTATGTTGAATCACCACTTAGCGGGGTTACTAGGACTTGGGTCTCTCTCTTGGGCGGGACACCAAATCCATGTATCTTTACCGATTAACCAATTTCTCGATGCTGGAGTTGATCCTAAAGAGATACCACTTCCTCATGAATTTATCTTGAATCGGGACCTTTTGGCTCAACTTTATCCCAGTTTTGCCGAGGGAGCAACCCCCCTTTTCACCTTGAATTGGTCAAAATACGCGGAATTCCTGAGTTTTCGTGGAGGATTAGATCCAATAACAGGGGGCCTATGGCTGAGCGATATTGCACACCATCATTTAGCTATTGCTATTCTTTTCCTGATCGCTGGTCATATGTATAGGACCAACTGGGGCATCGGTCATGGCCTTAAAGACATTTTAGAGGCTCATAAAGGTCCATTTACAGGCCAGGGCCATAAGGGCCTATATGAAATCCTAACAACGTCATGGCATGCTCAATTATCTCTTAACCTGGCTATGTTAGGTTCTTTAACCATTGTTGTAGCTCACCATATGTATTCCATGCCCCCCTATCCATACCTAGCTATTGATTATGGTACACAACTTTCGTTGTTCACACATCACATGTGGATCGGTGGATTTCTCATAGTTGGTGCTGCTGCACATGCAGCCATTTTTATGGTAAGAGACTATGATCCAACTACTCGATACAACGATCTATTAGATCGTGTCCTTAGGCACCGCGATGCAATCATATCACATCTTAACTGGGCATGTATATTTCTAGGTTTTCACAGTTTTGGCTTGTATATTCATAATGATACCATGAGCGCTTTAGGGCGGCCCCAAGATATGTTTTCAGATACCGCTATACAATTACAACCCATCTTTTCTCAATGGGTACAAAACATTCATGCTTTAGCACCTGGGATAACAGCTCCTGGTGCAACAACAAGTACCAGCTTAACTTGGGGGGGTGGTGAGTTAGTAGCAGTAGGCGGCAAAGTAGCTTTGTTACCTATTCCATTAGGAACCGCAGATTTTTTGGTCCATCACATTCATGCATTTACGATCCATGTGACTGTATTGATACTACTGAAAGGTGTTCTATTTGCTCGCAGTTCCCGTTTGATACCCGATAAAGCAAATCTTGGTTTTCGTTTCCCTTGTGATGGACCTGGAAGAGGGGGGACATGTCAAGTATCCGCCTGGGATCATGTCTTCTTAGGTCTATTCTGGATGTACAATGCAATTTCGGTAGTCATTTTCCATTTCAGTTGGAAAATGCAGTCGGATGTTTGGGGTACTATAAGTGATCAAGGGGTGGTAACTCATATCACAGGAGGAAACTTTGCACAGAGTTCCATTACTATTAATGGGTGGCTCCGAGATTTCTTATGGGCACAGGCATCTCAGGTAATTCAGTCTTATGGTTCTTCATTATCCGCATATGGTCTTTTTTTCTTAGGTGCTCATTTTATCTGGGCTTTCAGTTTAATGTTTCTATTCAGTGGCCGTGGTTATTGGCAAGAACTCATTGAATCCATCGTTTGGGCTCATAACAAATTAAAAGTTGCTCCTGCTACTCAGCCTAGAGCCTTGAGCATTGTACAAGGACGTGCTGTAGGAGTAACCCATTACCTTCTGGGTGGAATTGCCACAACATGGGCATTCTTCTTAGCAAGAATTATTGCAGTAGGAATGGCATTAAGATTTCCGAGGTTTAGCCTCGGCTTAGCTCAGGACCCCACTACTCGTCGTATTTGGTTTGGTATTGCTACCGCACATGACTTCGAGAGTCATGATGATATTACTGAGGAACGTCTTTATCAGAACATTTTTGCTTCTCATTTTGGGCAGTTAGCAATAATCTTTCTGTGGACGTCCGGAAATCTGTTTCATGTAGCTTGGCAAGGAAATTTTGAGTCATGGATACAGGACCCTTTACATGTAAGACCTATTGCTCATGCAATTTGGGATCCTCATTTTGGTCAACCAGCTGTAGAAGCCTTTACTCGAGGGGGTGCTATCGGCCCAGTGAATATCGCTTATTCCGGTGTTTATCAGTGGTGGTATACAATCGGATTGCGCACCAATGAGGATCTTTATACAGGAGCTCTTTTTCTATTATTTCTTTCTGCTATATCCTTAATAGCGGGTTGGTTACATCTACAACCCAAATGGAAACCAAGTGTTTCGTGGTTCAAAAATGCCGAATCTCGTCTCAATCATCATTTGTCAGGACTTTTCGGAGTAAGTTCCTTGGCTTGGGCAGGACATTTAGTTCATATCGCTATTCCCGGATCCAGGGGAGAGTACGTCAGATGGAATAATTTCTTAGACGTATTACCGTATCCTCAAGGGTTGGGACCACTTTTTACGGGTCAGTGGAATCTTTATGCTCAAAACCCTGATTCGAGTAGTCATTTATTTGGTACTTCCCAAGGAGCCGGAACTGCCATTCTAACCCTTCTTGGGGGATTCCATCCACAAACGCAAAGTTTATGGTTGACCGATATTGCTCATCATCATTTAGCTATTGCATTTATTTTTCTCGTTGCTGGTCATATGTATAGAACTAACTTCGGAATTGGACACAGTATCAAAGATCTTTTAGAAACACATATTCCTCCGGGGGGTCGATTAGGACGTGGGCATAAGGGTCTTTATGACACAATCAATAATTCGATTCATTTTCAATTAGGTCTTGCTCTAGCCTCTTTAGGGGTTATTACTTCCTTAGTAGCTCAACACATGTACTCTTTACCTGCTTATGCATTCATAGCACAAGACTTTACTACTCAAGCTGCCTTATATACTCATCACCAATACATCGCAGGGTTCATCATGACAGGAGCCTTTGCTCATGGAGCTATATTCTTCATTAGAGATTACAATCCGGAACAGAATGAGGATAATGTATTGGCAAGAATGTTAGACCATAAAGAAGCTATCAAATCTCATTTAAGTTGGGCCAGCCTGTTTCTCGGGTTCCATACCTTGGGCCTTTATGTTCATAACGACGTCATGCTCGCTTTTGGTACTCCGGAAAAACAAATCTTGATCGAACCCATATTTGCCCAATGGATACAATCCGCTCATGGTAAGACTTCATATGGGTTCGATGTACTCTTATCTTCAACGAATGGTCCAGCATTCAATGCTGGTCAAAGCATATGGTTACCTGGCTGGTTGAATGCTGTTAATGAGAATAGTAATTCGCTCTTCTTAACAATAGGTCCTGGAGATTTCTTGGTTCATCATGCTATTGCTCTAGGTTTGCATACAACTACATTGATTTTAGTAAAAGGTGCTTTAGATGCACGTGGTTCCAAGTTAATGCCAGATAAAAAGGATTTCGGTTATAGTTTTCCTTGCGACGGCCCAGGACGCGGCGGTACTTGTGATATTTCGGCTTGGGACGCATTTTATTTGGCAGTTTTCTGGATGTTAAATACCATTGGATGGGTTACTTTTTATTGGCATTGGAAACACATCACATTATGGCAGGGTAACGTTTCACAATTTAATGAATCCTCCACTTATTTGATGGGATGGTTAAGAGATTATCTATGGTTAAACTCTTCACAACTTATCAATGGGTATAACCCTTTTGGTATGAATAGTTTATCGGTATGGGCGTGGATGTTCTTATTTGGACATCTTGTTTGGGCTACTGGATTTATGTTCTTAATATCCTGGCGTGGATATTGGCAGGAATTGATTGAAACTTTAGCATGGGCTCATGAACGCACACCTTTGGCTAATTTAATTCGATGGAGAGATAAGCCAGTGGCTCTTTCCATTGTGCAAGCAAGATTGGTTGGATTAGCCCACTTTTCCGTAGGTTATATATTCACTTATGCAGCTTTCTTGATTGCCTCTACATCAGGAAAATTTGGTATGTCACATTCAGTAAAAATTTATGATACATGTATAGGGTGTACTCAATGTGTACGAGCCTGCCCCACAGATGTATTGGAAATGATACCTTGGGACGGATGTAAAGCTAAGCAAATTGCTTCCGCACCAAGAACCGAGGACTGTGTAGGTTGTAAGAGATGTGAATCCGCCTGCCCAACAGATTTTTTGAGTGTCCGTGTTTATTTATGCCATGAAACAACTCGCAGCATGGGTCTATCTTATATGCGAGATATAAAAACATATCTCTCCGTGGCACCTGTGCTAACTACTCTATGGTTTGGGTCTTTAGCAGGTCTATTGATAGAAATTAATCGTTTATTCCCAGATGCCTTGTCATTCATGACTGCAATTTTAGAGAGACGCGAAAGTACAAGCCTATGGGGTCGCTTCTGCAACTGGATAACCAGCACTGAAAACCGTCTTTACATTGGATGGTTCGGTGTTTTGATGATCCCTACCTTATTGACCGCAACTTCTGTATTCATTATCGCCTTCATTGCTGCTCCTCCAGTAGATATTGATGGTATTCGTGAACCAGTTTCTGGTTCTCTACTTTATGGAAACAATATTATCTCTGGTGCCATTATTCCTACTTCTGCAGCTATCGGTTTGCATTTTTATCCGATATGGGAAGCGGCATCTGTTGATGAGTGGTTATACAATGGCGGTCCTTATGAGCTAATTGTTCTACACTTCTTACTTGGTGTAGCTTGTTACATGGGTCGTGAGTGGGAACTTAGTTTCCGCCTGGGTATGCGTCCTTGGATTGCTGTTGCATATTCAGCTCCTGTTGCAGCTGCTACTGCTGTTTTCTTGATCTACCCTATTGGTCAAGGAAGTTTCTCTGATGGTATGCCTTTAGGAATATCTGGTACTTTCAACTTCATGATTGTATTCCAGGCGGAACACAACATCCTTATGCATCCATTTCACATGTTGGGTGTAGCTGGTGTATTCGGCGGCTCCCTATTCAGTGCTATGCATGGTTCCTTGGTAACCTCTAGTTTGATCAGGGAAACCACTGAAAACGAATCTGCTAATGCAGGTTACAGATTCGGTCAAGAGGAAGAAACTTATAATATCGTAGCTGCTCATGGTTATTTTGGCCGATTGATCTTCCAATATGCTAGTTTCAACAATTCTCGTTCCTTACATTTCTTCTTGGCTGCTTGGCCTGTAGTAGGTATCTGGTTCACTGCTTTAGGTATTAGTACTATGGCTTTCAACCTAAATGGTTTCAATTTCAACCAATCTGTAGTTGACAGTCAGGGTCGTGTTATCAACACTTGGGCTGATATCATCAATCGTGCTAACCTTGGTATGGAAGTAATGCATGAACGTAATGCTCACAACTTCCCTCTAGACCTAGCTGCTGTCGAAGTTCCATCTACAAATGGAATGGGTTTGCCTTGGTATCGTGTTCATACTGTCGTATTGAATGATCCCGGTCGATTGCTTTCTGTCCATATAATGCATACAGCTCTAGTTTCTGGTTGGGCCGGTTCGATGGCTCTATACGAATTAGCGGTTTTTGATCCCTCTGACCCTGTTCTTGATCCAATGTGGAGACAAGGTATGTTCGTTATACCCTTCATGACTCGTTTAGGAATAACCAATTCGTGGGGTGGTTGGAGTATTTCAGGAGGAACTATAACGAATCCGGGTATTTGGAGTTATGAAGGTGTCGCAGGGGCACATATTGTGTTTTCTGGCTTGTGCTTCTTGGCAGCTATCTGGCATTGGGTGTATTGGGATCTAGAAATATTCTGTGATGAGCGTACGGGAAAACCTTCTTTGGATTTGCCCAAGATCTTTGGAATTCATTTATTTCTCTCAGGGGTGGCTTGCTTTGGCTTTGGCGCATTTCATGTAACAGGTTTGTATGGTCCTGGAATATGGGTGTCCGATCCTTATGGACTAACTGGAAAAGTACAATCTGTAAATCCAGCGTGGGGCGCGGAAGGTTTTGATCCTTTTGTTCCGGGAGGAATAGCCTCTCATCATATTGCAGCGGGTACATTGGGCATATTAGCAGGTCTATTCCATCTTAGTGTCCGTCCGCCTCAACGTCTATACAAAGGATTACGTATGGGAAATATTGAAACTGTACTTTCTAGTAGTATCGCTGCTGTTTTTTTTGCAGCTTTCGTTGTTGCTGGAACTATGTGGTATGGTTCAGCAACTACCCCAATCGAATTATTTGGTCCCACTCGTTATCAGTGGGATCAGGGATACTTTCAGCAAGAAATATATCGAAGAGTTAGCGCCGGACTAGCCGAAAATCTGAGTTTATCGGAAGCTTGGTCTAAAATTCCCGAAAAATTAGCTTTTTATGATTACATTGGTAATAATCCGGCAAAAGGGGGATTATTCAGAGCAGGCTCAATGGACAACGGGGATGGAATAGCTGTTGGATGGTTAGGACACCCCGTCTTTAGAGATAAAGAAGGGCGCGAGCTTTTTGTACGTCGTATGCCTACTTTTTTTGAAACATTTCCGGTAGTTTTAGTAGATGGAGACGGAATTGTGAGAGCCGATGTTCCTTTTAGAAGGGCAGAATCAAAGTATAGTGTTGAACAAGTAGGTGTAACTGTCGAGTTCTATGGTGGCGAACTCAATGGAGTTAGTTATAGTGATCCTGCTACTGTAAAAAAATACGCTAGACGTGCCCAATTAGGTGAAATTTTTGAATTAGATCGGGCTACTTTGAAATCCGATGGTGTTTTTCGTAGCAGTCCAAGGGGTTGGTTCACTTTTGGGCATGCTACGTTTGCTTTGCTCTTCTTTTTTGGACACATTTGGCATGGTGCTAGAACCTTGTTCAGAGATGTTTTTGCTGGTATTGATCCAGATTTGGATGCTCAAGTGGAATTTGGAGCATTTCAAAAAATTGGGGATCCAACTACAAGGAGACAAGTAGTCGTGGAAACGCTCTTTAATGGAACTTTAGCTTTAGCTGGTCGTGACCAAGAAACCACTGGTTTCGCTTGGTGGGCCGGGAATGCCAGACTTATCAATTTGTCCGGTAAACTACTTGGAGCTCACGTAGCCCATGCCGGATTAATCGTATTCTGGGCCGGAGCAATGAACCTATTTGAAGTGGCTCATTTTGTACCAGAGAAACCCATGTATGAACAAGGGTTGATTTTACTTCCACACCTAGCTACTCTAGGTTGGGGGGTAGGTCCGGGGGGGGAAGTTATAGACACCTTTCCATACTTTGTATCTGGAGTACTTCACTTAATTTCCTCTGCAGTCTTAGGCTTTGGCGGTATTTATCATGCGCTTCTTGGACCTGAGACTCTTGAAGAATCTTTTCCATTTTTCGGTTATGTATGGAAAGATAGAAATAAAATGACTACAATTTTGGGTATTCACTTAATTTTGTTAGGTATAGGTGCTTTTCTTCTAGTACTCAAGGCTCTTTATTTTGGGGGCGTATATGATACCTGGGCCCCTGGGGGGGGAGATGTAAGAAAAATAACCAACTTAACACTTAGCCCAAGTGTTATATTTGGTTATTTACTAAAATCTCCTTTTGGGGGAGAAGGATGGATTGTTAGTGTGGACGATTTAGAAGATATAATTGGAGGACATGTATGGTTAGGTTCCATTTGTATACTTGGTGGAATTTGGCATATCTTAACCAAACCCTTTGCATGGGCTCGCCGTGCATTTGTATGGTCTGGAGAGGCTTACTTGTCTTATAGCTTAGGTGCTTTATCTGTTTTTGGTTTCATCGCTTGTTGTTTCGTATGGTTCAATAATACCGCTTATCCTAGTGAGTTTTACGGACCCACCGGGCCAGAAGCTTCTCAAGCTCAAGCATTTACCTTTCTAGTTAGAGACCAACGTCTTGGAGCTAACGTGGGGTCCGCCCAAGGACCTACTGGTTTAGGTAAATATCTAATGCGTTCCCCGACCGGGGAGGTTATTTTTGGAGGAGAAACTATGCGTTTTTGGGATCTTCGTGCTCCCTGGTTAGAACCCCTAAGGGGTCCCAATGGTTTGGACTTGAGTAGGCTGAAAAAAGACATACAACCTTGGCAAGAAATGGATGATTGGTTACGGAGGGACCGTTTCGTTTTTGTAGGCTGGTCTGGCCTATTGCTCTTTCCTTGTGCTTATTTCGCTTTAGGAGGTTGGTTTACAGGTACAACTTTTGTAACTTCATGGTATACCCATGGATTGGCCAGTTCCTATTTGGAAGGTTGCAATTTCTTGACCGCTGCAGTTTCCACTCCTGCGAATAGTTTAGCACATTCCTTGTTGCTACTATGGGGCCCTGAGGCACAAGGGGATTTTACTCGTTGGTGTCAATTAGGCGGTCTGTGGACTTTTGTTGCTCTCCATGGTGTTTTCGGACTAATAGGTTTTATGTTACGTCAATTCGAACTTGCTCGATCTGTGCAATTGCGACCTTATAATGCAATCGCATTCTCTGCTCCAATTGCTGTTTTTGTTTCTGTATTCCTGATTTATCCACTGGGTCAATCTGGTTGGTTCTTTGCGCCCAGTTTTGGCGTAGCAGCTATATTTCGATTCATCCTCTTCTTCCAAGGATTTCATAATTGGACGTTGAACCCATTTCATATGATGGGAGTTGCCGGAGTATTAGGCGCTGCTCTGCTATGCGCTATTCATGGTGCTACCGTAGAAAATACTTTATTCGAAGATGGTGACGGTGCAAATACATTCCGTGCTTTTAACCCAACTCAAGCCGAAGAGACTTATTCAATGGTCACTGCTAACCGCTTTTGGTCCCAAATCTTTGGGGTTGCTTTTTCCAATAAACGTTGGTTACATTTCTTTATGCTATTTGTACCAGTAACCGGTTTATGGATGAGTGCTCTTGGGGTAGTCGGCCTGGCTCTGAACCTCCGTGCCTATGACTTCGTTTCCCAAGAAATCCGTGCAGCGGAAGATCCTGAATTTGAGACTTTCTACACCAAAAATATCCTCTTAAACGAAGGTATTCGTGCTTGGATGGCGGCTCAGGATCAGCCTCATGAAAACCTTATATTCCCTGAGGAGGTTCTACCCCGTGGAAACGCTCTTATGTCTGGAAGCACGGGAGAACGTTCTTTTGCTGATATTATTACCAGTATTCGATACTGGGTCATTCATAGCATTACTATACCTTCCCTATTCATTGCGGGTTGGTTATTCGTCAGTACGGGTTTAGCTTACGACGTGTTTGGAAGTCCTCGGCCAAACGAGTATTTCACAGAGAGCCGACAAGGGATTCCATTGATAACCGGCCGTTTTGATTCTTTGGAACAACTTGATAAATTTAGTAGATCCTTTATGACCATAGATCGAACCTATCCAATTTTTACAGTACGATGGTTGGCTGTTCACGGATTAGCTGTACCTACCGTTTTTTTCTTGGGGTCAATATCAGCAATGCAGTTCATCCAACGAATGCTTACTCTCAAACTATTCGTTTATACAGTAGTGATATTCTTTATTTCTCTCTTCATCTTCGGATTTTTATCTAATGATCCAGGGCGTAATCCTGGACGTGAGGAAATGGCCGATACTACTGGAAGGATTCCTCTTTGGCTGATAGGTACTGTAACCGGTATTCTTGTGATCGGTTTAATAGGTATTTTCTTTTACGGTTCATATTCCGGGTTGGGTTCATCTCTGATGCTTAATATCTTTAGTTTAATCTGCATCTGTCTTAATTCTATCTTTTATTCGAGTAGTTTTTTCTTCGCCAAATTGCCCGAAGCTTATGCCTTTTTAAATCCAATCGTCGATGTTATGCCTGTCATACCTGTACTTTTTTTTCTCTTAGCCTTTGTTTGGCAAGCTGCTGTAAGTTTTCGAATGACACAATCAAACCCGAATGAACAAAATGTTGAATTGAATCGTACCAGTCTATACTGGGGTTTATTACTCATTTTTGTACTTGCTGTTTTATTTTCCAATTATTTCTTCAATATGGAAGTCAATATTCTCGCATTTATTGCTACTGCACTGTTCATTCTAGTTCCTACTGCTTTTTTACTTATTATCTACGTAAAAACAGTCAGTCAAAATGATATGGAAACAGCAACCCTAGTCGCCATCTCCATATCTGGTTTACTTGTAAGCTTTACTGGGTACGCCTTATATACCGCTTTTGGGCAACCCTCTCAACAACTAAGAGATCCATTCGAAGAACACGGGGACATGGAAGCATTGGTTTATACATTCCTTTTAGTCTCGACTTTAGGGATAATTTTTTTCGCTATCTTTTTTCGAGAACCGCCTAAGGTTCCGACTAAAACTATGTCACCACAAACAGAGACTAAAGCAAGTGTTGGATTTAAAGCTGGTGTTAAAGATTACAAATTGACTTATTATACTCCTGACTACGAAACCAAAGATACTGATATCTTGGCAGCATTCCGAGTAACTCCTCAACCCGGAGTTCCGCCTGAGGAAGCAGGGGCAGCGGTAGCTGCCGAATCTTCTACTGGTACATGGACAACTGTGTGGACTGATGGACTTACCAGTCTTGATCGTTACAAAGGACGATGCTACCACATCGAAACCGTTGTCGGGGAGGAAAATCAATATATTGCTTATGTAGCCTATCCTTTAGACCTTTTTGAAGAAGGTTCTGTTACTAACATGTTTACTTCCATTGTGGGTAATGTATTTGGTTTCAAAGCCCTACGAGCTCTACGTCTGGAGGATCTGCGAATTCCCACTTCTTATTCCAAAACTTTCCAAGGCCCGCCTCATGGTATCCAAGTTGAAAGAGATAAGTTGAACAAGTATGGTCGTCCTCTATTGGGATGTACTATTAAACCAAAATTGGGATTATCCGCAAAGAACTACGGTAGAGCGGTTTATGAATGTCTACGCGGTGGACTTGATTTTACCAAGGATGATGAAAACGTGAACTCACAACCATTTATGCGTTGGAGAGACCGTTTCTGCTTTTGTGCCGAAGCAATTTATAAAGCGCAGGCCGAAACGGGTGAAATCAAAGGACATTACTTGAATGCTACTGCGGGTACATGTGAAGAAATGATCAAAAGGGCCGTATTTGCCAGAGAATTGGGAGCTCCTATCGTAATGCATGACTACTTAACTGGGGGATTCACTGCAAATACTAGCTTGGCTCATTATTGCCGCGATAACGGCCTACTTCTTCACATCCATCGCGCAATGCATGCAGTTATTGATAGACAGAAAAATCATGGTATGCATTTTCGTGTACTAGCTAAAGCATTACGTATGTCTGGTGGAGATCATATTCACGCGGGTACAGTAGTGGGTAAACTGGAAGGGGAACGTGAGATGACTTTGGGTTTTGTTGATTTATTACGTGATGATTTTATTGAAAAAGACCGAAGTCGCGGTATCTTTTTTACTCAAGATTGGGTCTCTATGCCAGGTGTTATACCCGTGGCTTCAGGGGGTATTCATGTTTGGCATATGCCTGCCCTGACCGAAATCTTTGGGGATGATTCTGTACTACAGTTTGGCGGAGGAACTTTAGGACACCCTTGGGGAAATGCACCCGGTGCAGTAGCTAATCGGGTGGCTTTAGAAGCGTGTGTACAAGCTCGTAATGAAGGACGTGATCTTGCCCGTGAAGGTAATGAAATTATCCGTGAAGCTAGCAAATGGAGCCCTGAACTAGCTGCCGCTTGTGAAGTATGGAAGGCGATCAAATTCGAATTCGAACCAGTAGATAAGCTGATGGTTCGAGAGGAAGTAGTAGGATCCACTCGAACACTACGGTGGAAATGTGTTGAATCAAGAGTAGACAGTAAGCGTCTTTATTATGGTCGTTTCATTCTGTCCCCGCTTATGAAAGGTCAAGCCGATACCATAGGTATTGCCATGCGAAGGGCTTTACTTGGAGAAATAGAAGGAACATGTATCACACGTGCAAAATCTGAGAAAGCAGCACATGAATATTCTACAATAGTAGGTATTGAAGAATCAGTACATGAAATTTTACTAAATTTGAAAGAAATTATATTGAGAAGTAATCTGTATGGAGTTATAGACGCATCCATCTGCGTCAGGGGGCCTAGATACGTAACCGCTCAAGATATCATCTCACCACCTTACGTGGAAATAGTTGACACGACACAACATATAGCTAACCTGACGGAACCAATTGATTTGTGTATTGAATTACAAATCAAGAGAGATCGCGGATATCGTATGAAATCCGCAAATAACTCTCAAGATGGAAGTTATCCTATAGATGCTGTATCCATGCCTGTTCGAAATGCGAATCATAGTATTCATTCTTATGGGAATGGGAATGAAAAACAAGAGATACTTTTTCTAGAAATATGGACGAATGGAAGTTTAACTCCTAAGGAAGCACTTTATGAAGCTTCTCGTAATTTGATTGATTTATTTATTCCTTTTCTACATGCGGAGGAAGAGGACATTAATTTCGAAGAGAATAAAAACAGGTTTCCTCTACCCCTTTTTACCTTTCAAAATAGATTAACTAATCTAAAGAAAAACAAAAAAGGAATTCCATTGAAATGTATTTTTATTGACCAATCAGAATTGCCTTCCAGGACCTATAACTGTCTCAAAGGGTCCAATATACATACATTATCGGACCTTTTGAGTAACAGTCAAGAAGATCTTCCCAAAAGAACCAGATTTCGTAAACAACATAGAGGAAGAATGAAGGGAATATCTTGTCGAGGCAATCATATTTGTTTCGGCGGATACGCTCTTCAGGCACTTGAACCCGCTTGGATCACAGCTAGACAGATAGAAGCGGGGCGGAGAGCAATGACACGATATGCGCGTCGTGGTGGAAAAATATGGGTACGTATATTTCCCGACAAGCCTGTTACAGTAAGACCTACCGAAACACGTATGGGTTCGGGAAAGGGATCCCCCGAATATTGGGTATCTGTTGTTAAACCGGGTCGAATACTTTATGAAATGGGCGGAGTATCAGAAACTGTAGCCAGAGCAGCTATTTCAATAGCTGCGTGCAAAATGCCTATACGAACTCAATTTGTTATTTCACGAATGACCAGAGTTAGACGAGGATATACAGCTCGGAAACGTCGAACAAAAATTCGTTTATTTGCATCAACCTTTATTGGGGCTCATTCAAGACTTACTCGAACGACTACTCAACAGAAAATGAGAGCTTTGGTTTCCTCTCATCGAGATAGAGGCAGGCAAAAGAGGGATTTTCGTAGTTTGTGGATCACTCGAATAAATGCAGTAATTCGTGAGAATAAGGTATTCTATAATTATAGTAGATTAATACCAAATCTGTACAAGAAGCAATTGCTTCTTAATCGTAAAATACTTGCGCAAATATCTATATCAAATAAGAATTGTCTTTACATGATTTCCAATCAGATTATCAAAATGTCTGTTTTAAAAGCGCAAAGAGTAATTGATCAGATTCGCGGACGTTCCTATGAGGAAACACTTATGATACTGGAACTCATGCCTTATCGAGCATCTTATCCAATTTTACAATTGGTTTATTCTGCAGCAGCAAACGCTAATCATAATATGGGTTTGAACGAAGCTGATTCATTCATTAGTAAAGCCGAAGTCAATAGGAGTGCTATTGTGAAAAAGTTAAGACCTCGGGCTCGGGGACGTAGTTATCCGATAAAAAAACCCACTTGTCATATAACAATTGTATTAAAGGAAAAAATGGGACATACAATGCATTACAGACGTATGATCATTACGCTTCAACCGGGTTATTCTATTCCACCTCTTATAGAGAAAATGGTTCGAGAGGAAGTAGTAGGATCCACTCGAACACTACGGTGGAAATGTGTTGAATCAAGAGTAGACAGTAAGCGTCTTTATTATGGTCGTTTCATTCTGTCCCCGCTTATGAAAGGTCAAGCCGATACCATAGGTATTGCCATGCGAAGGGCTTTACTTGGAGAAATAGAAGGAACATGTATCACACGTGCAAAATCTGAGAAAGCAGCACATGAATATTCTACAATAGTAGGTATTGAAGAATCAGTACATGAAATTTTACTAAATTTGAAAGAAATTATATTGAGAAGTAATCTGTATGGAGTTATAGACGCATCCATCTGCGTCAGGGGGCCTAGATACGTAACCGCTCAAGATATCATCTCACCACCTTACGTGGAAATAGTTGACACGACACAACATATAGCTAACCTGACGGAACCAATTGATTTGTGTATTGAATTACAAATCAAGAGAGATCGCGGATATCGTATGAAATCCGCAAATAACTCTCAAGATGGAAGTTATCCTATAGATGCTGTATCCATGCCTGTTCGAAATGCGAATCATAGTATTCATTCTTATGGGAATGGGAATGAAAAACAAGAGATACTTTTTCTAGAAATATGGACGAATGGAAGTTTAACTCCTAAGGAAGCACTTTATGAAGCTTCTCGTAATTTGATTGATTTATTTATTCCTTTTCTACATGCGGAGGAAGAGGACATTAATTTCGAAGAGAATAAAAACAGGTTTCCTCTACCCCTTTTTACCTTTCAAAATAGATTAACTAATCTAAAGAAAAACAAAAAAGGAATTCCATTGAAATGTATTTTTATTGACCAATCAGAATTGCCTTCCAGGACCTATAACTGTCTCAAAGGGTCCAATATACATACATTATCGGACCTTTTGAGTAACAGTCAAGAAGATCTTATGCTCCGGAATGGAAATGAGGGAATGTCCACAATACCTGGATTTAGTCAGATTCAATTTGAGGGATTTTGTAGATTCATTAATCAGGGCTTGACGGAAGAATTTCATAAATTTCCAAAAATTGAA------GATCAAGAAATTGAATTTAAATTATTTGTGGAAACATATAAATTGGTAGAACCCTTGATAAAAGAAAGAGATGCTGTGTATGAATCACTCACATATTCTTCTGAATTATATGTACCCGCGGGACTAATTTGGAAAACCGGTAGAGATATGCAAGAACAAACCGTTTTTATTGGAAACATTCCTCTAATGAATTCCCTAGGAACCTTTATAGTAAATGGAATATACAGAATTGTGATCAATCAAATATTGCAAAGTCCCGGTATTTACTACCGTTCAGAATTGGACAATAACGGAATTTCTGTCTATACCAGCACTATAATATCAGATTGGGGGGGAAGATCGGAATTAGAAATTGATAGAAAAGCAAGGATATGGGCCCGCGTGAGTAGGAAACAAAAAATATCTATTCTAGTTCTATCATCAGCTATGGGTTCGAATCTAAGAAAAATTCTAGATAATGTTTGTTATCCTGAAATTTTCTTGTCTTTTCCGAATGATAAGGAGAAAAAAAAGATTGGGTCAAAAGAAAATGCTATTTTGGAGTTTTATCAACAATTTGCTTGTGTAGGTGGGGATCCGGTATTTTCTGAGTCCTTATGTAAGGAATTACAAAAGAAATTTTTTCAACAAAGATGTGAATTAGGAAGGATTGGTCGACGAAATATGAACCGGAGACTGAATCTTGATATACCTCAGAACAATACATTTTTGTTACCACGAGATGTATTGGCTGCTGCGGATCATTTGATCGGAATGAAATTTGGAATGGGTACACTTGACGATATGAATCACTTGAAAAATAAACGTATTCGTTCTGTAGCAGACCTGTTACAGGATCAATTCGGATTGGCTCTTGTTCGTTTAGAAAATGCGGTTCGAGGAACTATATGTGGAGCAATCAGGCATAAATTAATACCGACTCCTCAAAATTTGGTAACTTCAACTTCATTAACAACCACTTATGAATCGTTTTTTGGCCTACACCCGTTATCTCAAGTTTTGGATCGAACTAATCCGTTGACACAAATCGTTCATGGGCGAAAATTGAGTTATTTGGGTCCTGGAGGATTGACGGGGCGAACTGCTAGTTTTCGGATACGAGATATCCATCCTAGCCACTATGGACGTATTTGTCCAATTGACACGTCCGAAGGAATCAATGTTGGGCTTATTGGATCCTTAGCTATTCATGTGAGGATTGGTCATTGGGGATCTATAGAGAGTCCGTTTTATGAAATATCTCAGAGATCAAAAGAGGCACAGGTGGTTTATTTATCACCAAATAGAGATGAGTATTATATAGTAGCGGCAGGAAATTCTTTGGCCCTGAATCGGGGTATTCAGGAAGAACAGGTTGTTCCAGCTCGATATCGTCAAGAATTCCTTACTATTGCATGGGAACAGATTCATCTTAGAAGCTTTTTTCCCTTCCAATATTTTTCTATTGGAGCTTCCCTCATTCCTTTTATCGAGCATAATGATGCGAATCGGGCTTTAATGAGTTCTAATATGCAGCGCCAAGCAGTTCCGCTTTCTCGGTCCGAGAAGTGCATTGTTGGAACTGGGCTGGAACGCCAAACGGCTCTAGATTCGGGGGTTTCAGCTATAGCCGAACACGAGGGAAAGATCATTTATACTGATCCTCACAAAATCATTTTATCAAGTAATGGGGACACTATAAGTATTCCATTAGTGATGTATCAACGTTCCAACAAAAATACTTGTATGCATCAAAAACCTCAGGTTCGGCGGGGTAAATACATTAAAAAGGGACAAATTTTAGCGGACGGTGCGGCTACAGTTGGTGGGGAACTCGCTTTAGGAAAAAACATATTAGTAGCTTATATGCCATGGGAAGGTTACAATTCTGAAGACGCAGTATTAATTAGCGAACGTCTGGTATATGAAGATATTTATACTTCTTTTCACATCCGGAAATATGAAATTCAGACTCATGTGACAAGCCAGGGCCCTGAAAGAATTACTAAGGAAATACCGCATCTAGAGACTCATTTACTCCGAAATTTAGACAGAAATGGAATCGTTATGCTGGGATCTTGGGTAGAAACAGGTGATATTTTAGTAGGTAAATTAACGCCTCAGACAGCGAACGAATCGTCGTATTCCCCGGAGGATAGATTATTACGAGTCATACTTGGCATTCAGGTATCCACTGCAAAAGAAACTTCTCTAAAACTACCTATAGGTGGAAGGGGTCGCGTTATTGATGTGAGATGGATCCAGAAAAAGGGGGGTTCCAGTTATAATCCAGAAATGATTCGTGTATATATTTCACAGAAACGTGAAATCAAAGTAGGTGATAAAGTAGCTGGAAGACATGGGAATAAAGGTATCATTTCAAAAATTTTGCCTAGACAAGATATGCCCTATTTGCAAGATGGGACACCTGTTGATATGGTCTTCAACCCATTAGGAGTACCCTCACGAATGAATGTGGGACAGATATTTGAATGTTCGCTCGGATTAGCGGGGGATCTGCTAAAGAAACATTATAGAATAGCACCTTTTGATGAGAGATATGAACAAGAGGCTTCGAGAAAACTAGTGTTTTCTGAATTATATGAAGCCTGTAAGCAAACAAAAAATCCATGGGTATTTGAACCCGAGTATCCAGGAAAAAGCAGAATATTTGATGGAAGAACAGGGGATCCTTTTGAACAACCTGTTCTAATAGGAAAGTCCTATATCCTAAAATTAATTCATCAAGTTGATGATAAAATCCATGGACGTTCTAGTGGGCATTACGCACTTGTTACACAACAACCCCTTAGAGGAAGGGCCAAGCAAGGGGGACAACGAGTAGGAGAAATGGAAGTTTGGGCTCTAGAGGGATTTGGTGTTGCTCATATTTTACAAGAGATGCTTACTTATAAATCTGATCATATTAGAGCTCGTCAAGAAGTACTTGGTGCTACAATCGTTGGAGGAAGAGTACCTAACCCCGAGGATGCTCCAGAATCTTTTCGATTGCTCGTTCGAGAACTACGATCTTTGGCTCTAGAACTGAATCATTTCCTTGTATCTGAGAAGAACTTCCAGATTAATAGGAAGGAAGCTATCGACCGGTATAAACATCAACAACTTCGAATTGGACCAGTTTCTCCTCAACAAATAAGGGCTTGGGCCAACAAAATCCTACCTAATGGAGAGATAGTTGGAGAGGTGACAAAACCCTATACTTTTCATTATAAAACCAATAAACCGGAAAAAGATGGATTGTTTTGTGAAAGAATCTTTGGACCCATAAAAAGTAGAATTTGTGCTTGTGGAAATTATCGAGTGATCAGAGCTGAAAAAGAAGACCCGAAATTTTGTGAACAATGCGGGGTGGAATTTGTTGATTCTAGGATACGAAGATATCAAATGGGATACATCAAACTCGCATGTCCAGTGACTCATGTGTGGTATTTGAAACGTCTTCCTAGTTATATCGCGAATCTTTTAGATAAACCCCTTAAAGAATTAGAAGGCCTGGTATACTGCGATTTTTCTTTTGCTAGGCCCATATCTAAAAAACCTACTTTCTTACGATTACGAGGTTCATTCGAATATGAAATCCAATCCCGGAAATACACCATCCCACTTTTTTTTACTACTCAAGGCTTCGAGACATTTCGAAATCGAGAAATCTCTACAGGAGCAGGTGCTATCAGAGAACAATTATCCGATTCAGATTTGCGAATTATTATAGATAATTCATTGGTAGAATGGAAGGAATTAGGAGATGAGGGGTCCACTGGAAATGAATGGGAAGATAGAAAAATTAGAAGAAGAAAGGATTTTTTGGTTAGACGCATGGAATTAGCTAAACATTTTATTCGAACAAATGTAGAACCAGAATGGATGGTTTTGTGCTTATTACCAGTTCTTCCTCCCGAGTTGAGACCAATCATTCAGACAGATGGGGGTAAACTAATGAGTTCGGATATTAATGAACTCTATAGAAGAGTTATCTATCGGAACAATACTCTTACCGATCTATTAGCAACAAGTAGATCTACGCCAGGGGAATTAGTAATGTGTCAGGAGAAATTGGTACAAGAAGCCGTGGATACACTTCTTGATAATGGGATCCGGGGGCAACCAATGAGGGATGGTCATAATAAAGTTTACAAGTCATTTTCAGATGTAATTGAAGGCAAAGAAGGAAGATTTCGTGAGACTCTGCTTGGTAAACGGGTCGATTATTCGGGACGTTCCGTCATTGTTGTGGGTCCTTCTCTTTCATTACATCAATGTGGATTACCTCGAGAAATAGCAATAGAGCTTTTCCAAACATTTTTAATTCGTGGTCTAATCAGACAACATGTTGCTTCTAACATAGGGATTGCTAAAAGTCAAATTCGGGAAAAAGAACTGATTGTATGGGAAATACTTCAAGAAGTTATGCGGGGGCATCCTGTATTGTTGAATAGAGCACCCACCTTGCATAGATTAGGCATACAGGCCTTCCAACCCATTTTAGTGGAGGGGCGCGCTATTTGTTTACACCCATTAGTTTGTAAGGGTTTCAATGCAGACTTTGATGGAGATCAAATGGCTGTTCATGTACCTTTATCTTTGGAAGCTCAAGCGGAGGCTCGTTTACTTATGTTTTCTCATATAAATCTCTTGTCTCCAGCTATTGGGGATCCCATTTCCGTACCAACTCAAGATATGCTTATCGGACTCTATGTATTAACGATCAGGAATCGTAGAGGTATTTGTGCAAATAGGCATAATCCATATAATCGCGGAAACTATCAAAATAATACAGTTGACAATAATGACTATAAGTATACGAAAGAGAAAGAACTGTATTTTTGTAGTTCCTATGATGTACTTGGAGCTTATCGGCAGAAACGAATCAGTTTAGATAGTCCTTTGTGGCTCCGATGGAGACTAGATCAACGTGTCATTGGCTCAAGAGAAGTTCCCATCGAAGTTCAATATGAATCTTTGGGTACTTATCATGAGATTTATGAGCACTATCTAATAGTAGGAAGTGTAAAAAAAGAAATCCATTGTATATACATTCGAACCACTCTTGGTCATATTTCTTTTTATCGAGAAATAGAAGAAGCCATACAGGGGTTTTGTCGGGCCTATTCAATGAAACGACTTATTAGCAGATTAATAGATCATTTCGGAATGGCATATACATCACACATCCTGGATCAAGTAAAGACTTTGGGTTTCCAGCAAGCCACTGCTACATCTATTTCATTAGGAATTGATGATCTTTTAACAATACCTTCTAAGGGATGGTTAGTCCAAGACACTGAACAACAAAGTTTTATTTTTGAAAAACACCATCATTATGGAAATGTACATGCGGTAGAAAAATTACGTCAATCCATTGAGATATGGTATGCTACAAGTGAATATTTGAGACAAGAAATGAATCCTAATTTTCGGATGACTGATCCTTCTAATCCAGTCCATCTGATGTCCTTTTCGGGAGCTAGAGGAAATGCATCTCAGATACACCAATTAGTAGGTATGAGAGGATTAATGTCGGATCCCCAAGGACAAATGATTGATTTACCCATTCAAAGCAATTTACGCGAAGGGCTTTCTTTGACAGAATATATAATTTCCTGCTACGGAGCCCGCAAAGGAGTTGTAGATACTGCTGTACGAACATCAGATGCCGGATACCTCACGCGTAGACTTGTTGAAGTAGTTCAACACATTATTGTACGTAGAACGGATTGTGGTACTATCCGAGGTATTTCCGTGAGTCCTCGAAATGGGATGACGGAAAAAATTTTTGTCCAAACACTAATTGGTCGTGTATTAGCAGACAATATATATATGGGTCTACGATGCATTGCCGCTCGAAATCAAGATATTGGGATTGGACTTGTCAATCGATTCATAACCTTTCGGGCACAACCAATATATATTCGAACCCCCTTTACTTGCAAGAGTGCATCTTGGATCTGTCAATTATGTTATGGTCGGAGTCCCACTCACGGCGACCTGGTCGAATTGGGAGAAGCCGTAGGTATTATTGCGGGTCAATCAATTGGGGAACCAGGGACTCAACTAACATTAAGAACTTTTCATACCGGTGGAGTATTCACAGGTGATACTGCCGAACATGTACGAGCTCCTTCTAATGGAAAAATTAAATTCAATGAGGATTTGGTTTATCCCACACGTACCCGTCATGGGCATCCTGCTTTTCTATGTTCTATAGACTTGTATGTAACTATTGAGACTCGGGATATTATCCATAATGTGAATATTCCATCAAAAAGTTTGATTTTAGTTCAAAATGATCAATATGTAGAATCAGAACAAGTGATTGCTGAGATTCGTGCCGGAACGTCTACTTTTCGTTTTAAAGAGAAGGTACGAAAACATATTTATTCTGAATCAGAGGGAGAAATGCACTGGAGTACCGATGTCCACCATGCATCTGAATATACACATGGTAATGTTCATCTATTACCAAAAACAAGTCATTTATGGATATTAGCAGGAGGTCCGTGCAGATCCAGTATAGTGTCTTTTTCGCTCCACAAAGATCAAGATCAAATGAATGTTCATTCTTTTTCTTTCGAAGAAAGATATATCTTTGACCCCTCAATGACTAATCATCGAGTAAGACATAAATTGTTGGATACTTCTGGTAAAAAAGATAGGGAAATTCTTGACTATTCAAGACCTGATCGAATCATATCCAATGGTCATTGGAATTTCATATATCCTTCTATTCTCCAAGAAAATTCTGATTTCTTGGCGAAAAAACGAAGAAATAGATTCATTATCCCATTACAATATGATCAAGAACGAGATAAAGAACTAATGCCCTGTTTTGGTATTTCGATTGAAATACCCATAAATGGTATTTTACGTAGAAATAGTATTCTTGCTTATTTTGATGATCCACGATACAGAAGAAATAGTTCAGGAATTACTAAATATGGGACCATAGAGGTAGATTCAATCATAAAAAAAGAGGATTTGATTGAGTATCGAGGAGCAAAAGAATTTAGTCCGAAATACCAG---AAAGTAGATCGGTTTTTTTTCATTCTCGAAGAAGTGCATATCTTACCCGGATCTTCGTTCATAATGGTCCGGAACAATAGTATCATTGGAGTAGATACACAACTCGCTTTAAATACAAGAAGCCGGGTAGGCGGATTAGTCCGAGTGGAGAGAAAAAAAAAAAGTATTGAACTGAAAATCTTTTCTGGAGATATTCATTTTCCTGGAGAAAGAGATAAGATATCCAGGCACAGCGGCATTTTGATACCACCAGAGACGGAAAAAAAAAATTCTAAGAAATCAAAAAAATTGAAAAATTGGATCTATGTCCAACGGATCACACCCACCAAGAAAAAGTATTTTGTTTCGGTTCGGTCCGTAGTCACATATGAAATAGCTGATGGGATAAATTTAGCAACACTTTTCCCTCGGGATCTCTTGCAGGAAAAGGATAATGTCCAACTTAGAGTTGTCAATTATATCCTTTATGGAAATGGCAAGTCAATTCGAGGAATTTATCACACAAGTATTCAATTAGTTCGGACTTGCTTAGTATTGAATTGGGACCAAGAAAAAAATGGTTCTATAGAAGAGGTTCATGCTTCCTTTGTTGAGGTAAGGACAAATGATCTGATTCGCGATTTCATAAGAATTGAGTTAGTCAATTCCACTATTTCGTATACCGGAAAAAGGTATGATAGGGCAAGTTCCGTATTGATTTCCGATAATGGATTAGATCGCACCAATATCAATCCTTTTTATTCCAAGGCGAAGATTCAATCACTTACCCAACATCAAGGAACTATCGGTACGTTGTTGAATCGAAATAATGAATGCCAATCTTTGATAATTTTGTCATCATCCAATTGTTCTCGAATTGGTCCATTCAATGGTTCGAAATATAACAATGTGACAAAAGAATCAGATCCCATAATCCAAATTAGGGATTTGCTGGGTCCCTTAGGGACTATTGTCCCTAAAATAGCGAATTTTTTTTCATCTTACTATTTAATAACTCATAATCATATCTTGTTAAAGAAATATTTGTTACTTGACAATTTTAAACAGACTTTCCAAGTACTTAAATACTGTTTAATAGATGAAAATAGGAGGATTTATAATCCCGATCCATGCGGTAACATAATTTTGAATCCATTCCATTTGAATTGGTGCTTTCTCCATCACGATTATTGCGAAGAGACATCTACAATAATTAGCCTTGGACAATTTATTTGTGAAAATGTATGTCTATTCAAATACGAATCACACGTAAAAAAATCTGGTCAAATTTTCATTGTTCATGTTGACTCCTTAGTTATAAGATCAGCTAAACCCTATTTGGCCACTCCAGGAGCAACTGTTCATAGCCATTATGGAGAAATACTTTACGAAGGAGATACATTAGTTACATTTATATATGAAAAATCGAGATCTGGTGACATAACGCAAGGTCTTCCAAAAGTGGAACAAATCTTAGAAGTGCGTTCGATTGATTCAATATCGATGAACCTAGAAAGGAGAGTTGAAGGTTGGAACGAACGTATACAAAGAATTCTTGGAATCCCCTGGGGATTCTTGATTGGAGCTGAGCTAACCATAGCCCAAAGTCGTATCTCTTTGGTTAATAAGATCCAAAAGGTTTATCGATCCCAGGGGGTACAGATCCATAATAGACATATAGAAATTATTGTACGTCAAGTAACATCAAAAGTGTTGGTTTCAGAAGATGGAATGTCTAATGTTTTTTTACCTGGAGAATTAATCGGCTTTTTGCGAGCGGAACGAGCAGGGCGTGCTTTGGACGAAGCGATCTGTTATCGGGCAATCTTATTGGGAATAACGAGGGCATCTCTAAATACTCAAAGTTTCATATCCGAAGCAAGTTTTCAAGAAACCGCTCGAGTTTTAGCAAAAGCTGCTATACGAGGTCGTATTGATTGGTTGAAAGGCCTGAAAGAGAACGTTGTTCTGGGGGGGATTATACCTGTTGGTACCGGATTCCAAAAATTAGTACACCCTTCAAGGCAAGACAAGAACATTCATTTGGAAATA------------------------------AGAGATATTTTGTTACACCATATGACAAGAAGATATTGGAACATCAATTTGGAAGAGATGATGGAAGCAGGAGTTCATTTTGGTCATGGTACTAAGAAATGGAATCCTAGAATGGCCCCTTACATCTCTGCAAAGCGTAAAGGTATTCATATTACAAATCTCACTAGAACTGCTCGTTTTTTATCAGAAACCTGTGATTTAGTTTTTGATGCAGCAAGTAGGGGAAAAAACTTCTTAATCGTTGGTACAAAAAATAAAGCAGTGGATTCAGTAGCATCAGCTGCAATAAGGGCTCGGTGTCATTATGTTAATAAAAAATGGCTTGGTGGTATGTTAACGAATTGGTCCACTACGGAAACGAGACTTCACAAGTTCAGGGACTTAAGAGCAGAACAAAAGATGGGGAAACTCAACTGTCTCTCCAAAAGAGATGCAGCAATGTTGAAGAGAAAATTATCTACCTTGCAAACATATCTCGGTGGGATCAAATATATGACGGGGTTGCCTGATATTGTGATCATCGTTGATCAGCAAGAAGAATATACGGCTCTTCGAGAATGTGTCATTTTGGGGATTCCGACAATTTGTTTAATCGATACAAATTGTGACCCAGATCTCGCAGATATTTCGATTCCAGCAAATGATGACGCTATAGCTTCAATCCGATTGATTCTTAACAAATTAGTATCTGCAATTTGTGAGGGTCGTTCTAGCTATGTGGGTTTACAGGAAGATGAAAAAATACGGAATTGTATCAAGAACTATGTACAAAAAAATAGGAGAATATCCTCAGGTTTCGAAGGAATCGCACGTATAGGAATTCAAAAAAGAATCGATTTGATCCAGGTCATAATACATATTGGATTCCCAAATTTATTAATAGAGGGCCAAACACGAGGAATAGAAGAATTACAGATGAATGTACAAAAGGAACTACATTCTGTGAACCGTAGACTCAACATTGCTATCACAAGAATTGAAAAACCTTATGGACAACCAAATATTCTTGCAGAATATATAGCTTTACAGTTAAAAAATAGAGTTTCGTTTCGAAAGTCAATGAAAAAAGCTATTGAATTAACTGAACAAACAGATACAAAAGGAATTCAAGTACAAATCGCAGGGCGTATCGACGGAAAAGAAATTGCACGTGTCGAATGGATCAGAGAAGGTAGGGTTCCCCTACAAACAATTCGCGCTAAAATTGATCATTGTTCCTATACAATTCGAACTATTTATGGAGTATTAGGCATCAAAATTTGGATATTTGTAAACGAGTTGATGTCTCGTTATCGAGGACCTCGTTTCAAAAAAATACGCCGTCTGGGGACTTTACCAGGACTAACTAGTAAAAGACCTAAATCCGGAAGTGATCTTAAAACCCAATTGCGTTCTGGGAAAAGATCGCAATATCGTATTCGTCTAGAAGAAAAACAGAAATTGCGTTTTCATTATGGTCTGACGGAGCGACAATTAGTTAGATATGTACATATCGCTGGAAAAGCCAAAGGGTCAACAGGTCAGGTTTTACTACAACTACTTGAAATGCGTTTGGATAACATCCTTTTTCGATTGGGTATGGCTTCGACCATTCCTGGAGCTAGGCAATTAGTTAACCATAGACATATTTTAGTTAATGGTCGTATAGTGGATATACCAAGTTATCGTTGCAAACCCCGAGATATTATTACTACGAAGGATAAACAAAGATCGAAAGCTCTGATTCAAAATTATATTGCTTCACCCCCCCCCGAGGAATTGCCAAAACATTTGACTATTGACTCATTCCAATATAAAGGATTAGTAAATCAAATAATAGATAGTAAATGGATCGGTTTGAAAATAAATGAGTTGTTAGTCGTAGAATATTATTCCCGCATGTCACGTCGAGGTACTGCAGAAGAAAAAACTGCAAAATCCGATCCAATTTATCGTAATCGATTAGTTAACATGTTGGTTAACCGTATTATGAAACACGGAAAAAAATCATTGGCTTATCAAATTATCTATCGAGCCGTGAAAAAGATTCAACAAAAGACAGAAACAAATCCACTATCTGTTTTACGTCAAGCAATACATGGAGTAACTCCCGATATAGCAGTAAAAGCAAGACGTGTAGGCGGATCGACTCATCAAGTTCCTATTGAAATAGGATCTACACAAGGAAAAGCACTTGCCATTCGTTGGTTATTAGGGGCATCCCGAAAACGTCCGGGTCGAAATATGGCTTTCAAATTAAGTTCCGAATTAGTAGATGCTGCCAAAGGGAGTGGCGATGCCATACGCAAAAAGGAAGAGACTCATAGAATGGCAGAGGCAAATAGAGCTTTTGCACATTTTCGTATGGGTAGGGACACTATTGCCGATATAATAACTTCTATAAGAAATGCTGACATGAATAAAAAAGGAACGGTTCGAATAGCATCTACTAATATCACCGAAAACATTGTTAAAATACTTCTACGAGAAGGTTTTATTGAAAATGTTCGGAAACATCAGGAAAATAACAAATATTTCTTGGTTTCAACCCTGCGACAT------AGAAAGAAAGGAATATATAGA------ACCAAGTGTATCAGCCGACCCGGTTTACGAATTTATTCCAACTATCAACGAATTCCTAAGATTTTAGGTGGAATGGGAATTGTAATTCTTTCTACTTCTCGAGGTATAATGACAGATCGAGAAGCTCGACTAGAAAGAATTGGAGGAGAAATTTTGTGTTATATATGGATGACAAAAGCTATACCAAGAATTGGTTCACGTAGGAATGGACGTATTGGTTCACGTAAGAATGGACGTAGAATACCAAAAGGAGTTATTCATGTTCAAGCGAGTTTCAACAATACCATTGTAACTGTTACAGATGTACGAGGTCGGGTGGTTTCTTGGGCCTCCGCGGGTACTTCTGGATTCAAAGGCACAAGAAGAGGTACACCGTATGCTGCTCAAGCCGCAGCGGTAAACGCTATTCGTACAGTAGTCGATCAGGGTATGCAACGGGCAGAAGTTATGATAAAAGGCCCTGGTCTCGGAAGAGATGCAGCATTACGAGCCATTCGTAGAAGTGGTATACTATTAAGTTTAGTACGTGATGTAACACCTATGCCACATAATGGGTGTCGACCTCCTAAAAAAAGACGTGTGATGGCAAGAAAAAGTTTGATTCAGAGGGAGAAGAAGCGGCAGAAATTGGAACAGAAATATCATTTGATTCGTCGATCTTCAAAAAAAAAAATAAGCGAAGTTCCATCGTTGAGTGAAAAATGGGAAATTCATGGAAAATTGCAATCCCCACCACGTAATAGTGCACCTATACGTCTTCATCGACGTTGTTTTTTGACTGGAAGACCTAGAGCTAACTATCGAGACTTTGGGCTATCTGGACACATACTTCGAGAAATGGTTCATGCATGTTTGTTACCGGGCGCAACAAGATCAAGTTGGATTTCACAAGAAGAAAAAGAAGAAAACAAGGGTTCTGTTGAATTTCAAATATTAAGTTTCACCAGTAAGATACGTAGACTTACTTCCCATTTGGAATTGCACAAAAGAGATTTTTTATCCCAAAGAGGTCTACGAATAATTCTGGGAAAACGTCAACGGCTCCTGGCTTATTTGTCAAAGAAAAATAGAGTCCGTTATAAGAAATTAATGGATCAGTTGGATATTCGGGAACCAATGGATAAATCCAAGCAACCTTTTCGTAAATACAAGCGATCCTTTCGTAGGCGTTTGTCCCCAATTGGATCGGGGGATCAAATCGATTATAGAAACATGAGTTTAATTAGTCGATTTATTAGTGAACAAGGAAAAATATTATCTAGACGGGTGAATAAATTGACCTTGAAACAACAACGATTAATTACTATTGCTATAAAACAAGCTCGTATTTTATCTTTGTTACCTTTTCTTAATGTGACACGTTCACTAAAAAAAAATCCTTTTGTAGCTAATCATTTATCGGGAAAAATTGAAAAACTCAACATGAGGGAGGAGAAAGAAATAATAGTAACTTGGTCTCGGGCATCTACCATTATACCCACAATGATTGGCCATACAATCGCTATTCATAATGGAAAGGAAAATTTACCTATTTATATAACAGATCGTATGGTAGGTCACAAATTGGGAGAATTCGCACCTACTCTGACTTTCGCGAGACATGCAAGAAACGACAATAAATCTCGTCGTATGCCTAGATCTCGGATAAATGTAAATTTTATTGATAAGACCTCTTCAATTGTAGCCAATATTCTATTACGAATAATTCCGACAACTTCAGGAGAAAAAAAGGCATTTACCTATTACAGAGATGGGATGTTGGCTCAATCCGAAGGAAATTATGCGGAAGCTTTACAGAATTATTATGAAGCTACGCGACCAGAAATTGATCCCTATGATCGAAGTTATATACTCTATAACATAGGCCTTATACACACAAGCAACGGAGAGCATACAAAGGCTTTGGAATATTATTTCCAGGCACTAGAACGAAACCCATTTTTACCACAAGCTTTTAATAATATGGCCGTGATCTGTCATTACCGGGGAGAACAGGCCATTCTACAGGGTGATTCCGAAATTGCGGAGGCTTGGTCCGATCAAGCTGCTGAGTATTGGAAACAAGCTATAGCGCTTACTCCAGGTAATTATATTGAAGCACATAATTGGTTGAAGATCACGAGGCGTTTCGAAATGAATTGGCGATCAGAACATATATGGATAGAACTTATAATGGGGTCTCGAAAAACAAGTAATTTTTTCTGGGCCTGTATCCTTTTTTTAGGTTCACTAGGATTCTTAGTGGTTGGAACTTCCAGTTATCTTGGTAGGAATCTGATATCCGTATTTCCATCTCAGCAAATTCTTTTTTTTCCACAAGGGATCGTGATGTCTTTCTATGGGATCGCAGGTCTATTCATTAGCTCCTATTTGTGGTGCACAATTTCATGGAATGTAGGTAGTGGTTATGACAGATTCGATAGAAAAGAAGGAATAGTGTGTATTTTTCGTTGGGGATTTCCTGGAATAAATCGTCGCATCTTCCTTCGCTTACTTATGAGAGATATACAATCAATCAGAATGGAGGTTAAAGAGGGTCTTTATCCTCGTCGTGTCCTTTATATGGAAATCAGAGGCCAAGGAGCCATTCCCTTGACTCGTACTGATGAGTATTTTACTCCACGAGAAATTGAACAAAAAGCTGCCGAATTGGCCTATTTCTTGCGCGTACCAATTGAA
>Colocasia esculenta
ATGGTAACCATTCGAGCCGACGAAATTAGTAATATTATCCGTGAACGTATTGAACAATATAATAGAGAAGTAAAGGTTGTGAATACCGGCACCGTACTTCAAGTAGGTGACGGAATTGCTCGTATTCATGGTCTTGATGAAGTAATGGCAGGTGAATTAGTAGAATTTGAAGAGGGTACAATAGGTATTGCTTTGAATTTAGAATCAAATAATGTTGGCGTTGTATTAATGGGCGATGGTTTGATGATACAAGAGGGAAGTTCTGTAAAAGCAACAGGAAAAATTGCTCAGATACCGGTAAGTGAGGGTTATTTGGGTCGTGTTATAAATGCTCTAGCAAAACCTATTGATGGAAGAGGGGAAATTTCAGCTTCTGAATCTCGCTTAATTGAATCTCCCGCTCCAGGTATTATTTCTAGACGTTCCGTATATGAGCCTCTTCAAACAGGGCTTATTGCTATTGATGCGATGATACCTATAGGACGTGGTCAGAGAGAATTAATTATTGGAGATAGACAGACTGGTAAAACAGCAGTAGCTACAGATACGATTCTAAATCAAAAAGGTCAAAATGTAATATGTGTTTATGTAGCTATTGGTCAAAAAGCATCTTCCGTAGCTCAAGTGGTAACTACTTTTCAGGAACGGGGGGCTATGGAATACACTATTGTGGTAGCGGAAACGGCGGATTCACCTGCTACATTACAATACCTCGCTCCTTATACAGGAGCGGCTTTGGCTGAATATTTTATGTACCGCGGACAACATACTTCAATAATTTATGATGATCCCTCCAAACAGGCACAAGCTTATCGCCAAATGTCTCTTCTATTAAGAAGACCCCCAGGTCGTGAAGCTTATCCAGGAGATGTTTTTTATTTGCATTCACGCCTTTTGGAAAGAGCCGCTAAATTAAATTCTGCTTTGGGTGAAGGAAGTATGACTGCTTTACCAATAGTGGAGACTCAATCGGGAGACGTTTCAGCTTATATTCCTACTAATGTTATTTCCATTACAGATGGACAAATATTCTTATCTGCCGATCTGTTCAATGCTGGAATACGACCTGCTATTAATGTGGGTATTTCCGTCTCTAGAGTAGGATCTGCGGCTCAAATTAAAGCCATGAAACAAGTAGCCGGCAAATTAAAATTGGAACTAGCTCAATTCGCAGAATTAGAAGCCTTTGCACAATTCGCTTCTGATCTTGATAAAGCTACTCAGAATCAATTGGCAAGAGGCCAACGATTACGTGAGTTGCTCAAACAATCCCAATCGGCCCCTCTCGCGGTGGAAGAGCAGATAGTTACTATTTATACCGGAGCAAATGGATATCTTGACCAGTTAGAAATTGGACAGGTAAAGAAATTTATCGTTCAGTTACGTGCCTACTTAAAAAAGAATAAACCTCAGTTCCAAGAAATTATATCTTTCACCAAGACATTTACCGAGGAAGCAGAAGCCCTTTTGAAGGAGGCTATTCAGGAACAGATCGAATTGTTTCTACTTCAGATAAATCCTACTACTTCCGGTCCTGCGGTTTCCACACTTGAAGAAAAAAACCTAGGGCGTATTGCTCAAATTATTGGCCCAGTACTGGATGTCGCTTTTCCCCCGGGCAAAATGCCAAATATTTATAATGCTTTGGTAGTCAAGGGGCGAGATACCGCCGGTCAGCAAATTAAAGTTACTTGTGAGGTACAACAATTATTAGGAAATAATCGAGTTAGAGCTGTAGCTATGAGTGCTACAGACGGTCTAACGAGAGGAATGGAAGTGATTGACACGGGAGCTCCTCTAAGTGTTCCAGTTGGTGGAGCAACTCTCGGACGAATTTTCAATGTTCTTGGCGAGCCTGTTGATAATTTAGGTCCTGTAGATACTCGCACAACATCTCCTATTCATAGATCCGCACCCGCCTTTATACAGTTAGATACGAAATTATCAATCTTTGAAACAGGGATTAAAGTGGTGGATCTTTTAGCCCCTTATCGCCGTGGAGGAAAAATCGGACTATTTGGGGGAGCTGGAGTGGGTAAAACAGTACTCATTATGGAATTGATCAACAACATTGCTAAAGCTCATGGGGGTGTATCCGTATTTGGTGGAGTAGGCGAACGTACTCGTGAAGGAAATGATCTTTACATGGAAATGAAAGAATCCGGAGTGATTAATGAACAAAATATTGCAGAATCAAAAGTAGCTCTCGTCTATGGTCAGATGAATGAACCACCGGGAGCTCGTATGAGAGTTGGTTTAACCGCCCTAACCATGGCGGAATATTTCCGGGATGTTAATGAACAAGACGTACTTCTATTCATTGACAATATCTTTCGATTCGTCCAAGCAGGATCAGAAGTATCTGCCTTATTAGGGAGAATGCCTTCTGCAGTGGGTTATCAACCTACCCTTAGTACAGAAATGGGTTCTTTGCAAGAAAGAATTACGTCTACAAAAGAAGGATCTATAACTTCTATTCAAGCAGTTTATGTACCTGCAGACGATTTGACTGACCCTGCTCCTGCCACGACATTTGCACATTTAGATGCTACTACCGTACTATCAAGAGGATTAGCTGCCAAAGGCATTTATCCAGCAGTAGATCCTTTAGATTCAACGTCAACTATGCTCCAACCTCGGATCGTTGGCGAGGAACATTATGAAACTGCGCAAAAAGTAAAGCAAACTTTACAACGTTACAAAGAACTGCAGGACATTATAGCTATCCTTGGATTAGACGAATTATCCGAAGAGGATCGTTTAACCGTAGCAAGAGCACGAAAAATTGAGCGTTTCTTATCACAACCCTTCTTTGTAGCAGAAATGACCTTAAATCTTTGTGTACTGACCCCTAATCGAATTATTTGGGATTCAGAAGTGAAAGAAATCATTTTATCTACTAATAGTGGCCAAATTGGTGTATTACCAAACCACGCCCCTATTGCCACAGCTGTAGATATAGGTCTTTTGAGAATACGCCTAAATGATCGATGGCTAACGGTGGCTTTGATGGGGGGTTTCGCTAGAATAGGTAATAATGAGATCACCATTTTAGGAAATGATGCAGAGATAAGTACTGACATTGATCTGCAAGAAGCTCAGCAAGCTCTTGAAAAAGCGGAAGCTAACTTGAGTAAAGCAGAAGGTAAAAGACAAGCAATTGAGGCGAATCTAGCTCTCAGACGAGCTAGGACACGAGTAGAGGCTATCAATGCTAGTATGAAAAGTGTAACCGATTCTTTTGTTTCCTTGGGCCACTGGCCATCCGCCGGGGGTTTTGGGTTGAATACCGATATTTTAGCAACAAATCCAATAAATCTAAGTGTAGTACTTGGTGTATTGATTTATTTTGGAAAGGGAGTGTTAAATGATTTATTAGATAATCGAAAACAGAGGATCTTGAGTACTATTCGAAATTCAGAAGAATTACGTAAAGGAGCTATTGAGCAACTCGAAAAAGCCCGGGCACGTTTACGTAAAGTGGAAACGGAAGCAAATGAATATCGAGTGAATGGATACTCCGAGATAGAACGAGAAAAAGAAAATTTGATTAATGCCACTTGTGATAATTTGGAACGATTAGAAAATTACAAAAATGAAACCCTTCTTTTTGAACAACAAAGAGCGATTAATCAAGTCCGACAGCGAGTTTTCCAACAAGCCTTACAAGGAGCTCTAGGTACTCTGAATAGTTGTTTGAATAGTGAGTTGCATTTTCGTACCATCAGTGCTAATATTGGCATTCTTGGGGCTATGGAGATGAATCCACTGATTTCTGCCGCTTCCGTTATTGCTGCTGGATTGGCCGTAGGGCTTGCTTCTATTGGACCTGGGGTTGGTCAAGGTACTGCTGCAGGTCAAGCTGTAGAAGGTATTGCGAGACAGCCAGAAGCAGAGGGTAAAATACGAGGTACTTTATTGCTAAGTTTGGCTTTTATGGAAGCTTTAACAATTTATGGACTGGTCGTGGCATTAGCACTTTTATTTGCGAATCCATTTGTTATGAATGTTATACCATGTTCCATTAACACATTTAAAGGGCTATATGATATATCGGGTGTAGAAGTGGGCCAACATTTATATTGGCAAATAGGAGGTTTACAAGTCCATGCCCAAGTACTTATCACTTCTTGGGTCGTAATTGCTATCTTATTAGGTTCAGTTACCATAGCTGTTCGGAATCCACAAACCATTCCGGCCGGCGGTCAGAATTTCTTCGAATATATCCTTGAATTCATTCGGGACTTGAGTAAAACTCAGATTGGAGAAGAATATGGTCCTTGGGTTCCTTTTATTGGAACTATGTTCTTATTTATTTTTGTTTCTAACTGGTCAGGTGCTCTTTTACCTCGGAAAATCATACAGTTACCTCATGGGGAGTTAGCTGCGCCCACGAATGATATAAACACTACTGTTGCTTTAGCTTTACCCACGTCAGTGGCATATTTTTATGCGGGTCTTACTAAAAAAGGTTTGAGTTATTTTGGGAAATACATTCAACCAACTCCAATACTTTTACCAATTAACATCCTAGAAGATTTCACAAAACCTTTATCGCTTAGTTTTCGACTTTTCGGAAATATATTGGCTGATGAATTAGTAGTTGTTGTTCTTGTTTCTTTAGTACCTTCAGTAGTTCCTATACCCGTCATGTTCCTTGGATTATTCACAAGCGGTATTCAAGCTCTTATTTTTGCAACTTTAGCCGCGGCTTATATAGGTGAATCCATGGAGGGTCATCATATGATATTTGTAACTTTAGAACATATATTAAATCATATCTCTTTTTCGATCATTTCAATTGTAATTACAATTCATTTGATGACCTTTTTAGTCCACGAAAAGGTAGGATTATATGATTCATCGGAAAAGGGGATGATAGCTACTTTTTTGTCGATAACAGGATTATTAGCTATTCGTTGGATTTATTCGGGACATTTCCCATTAAGTAATTTATATGAATCATTAATGTTCCTTTCGTGGAGTTTCGCTATAATTCATATGATTCCTAAAATATGGAATCATAAAAATGATTTAAGCGCAATAACCACACCAAGTGCTATTTTTACTCAAGGCTTTGCCACTTCGGGTCTTTCAACTGAAATGCATCAATCTGCAATATTAGTACCTGCTCTACGGTCCCATTGGTTAATGATGCATGTAAGTATGATGTTATTGAGTTATGCAGCTCTCTTAGTTGGATCCTTATTTTCAATTGCTCTTCTAGTCATTACATTTCGAAAAAATATCGAAAGTTTTGGTAAAAACAATAATTTTGTAATTAGGTCATTTTTCTTTAGTGAGATCAAATGCTTGAATGAAAACAGAAATGTTTTACAAAATACTTCTTTTTTAAATTTTAAAAATTATTACAAATATCAATTGGTACAAAGATTGGATTATTGGAGTTCTCGTGTCATTAGTCTAGGGTTTACTTTTTTAACTGTGGGTATTCTCTCTGGAGCAGTATGGGCTAATGAGGCATGGGGATCCTATTGGAATTGGGACCCAAAAGAAACTTGGGCATTTATTACTTGGACCATATACGCGATTTATTTACATACTAGAACAACCAAAAGTTGGCAAGGTGCGAATTCGGCAATTGTGGCTTCTATAGGATTTCTGATAATTTGGATATGCTATTTTGGGGTTAATTTATTAGGAATAGGACTGCATATGATAAAGGAGTACCCCGAAACACATCTACAAAAACTTCGTATAGGAATCCACAAAGAAACAATACAATTGGTCAAAATACATAATGAATATAATTTACATAGCATTTTGCATTTCTCGACAAATATAATCTGTTTCGCTATTCTAAGTAGTTATTTTATTCTGAGTAATGAAAAACTTGTCATTCTTAATTCTTGGGTTCAGGAATTCTTATATAACTTAAGTGACACAATAAAAGCCTTTTCTATTCTTTTAGTCACCGATTTATGGATCGGATTCCACTCTCCACATGGTTGGGAACTGATGATTGGTTCGGTCTACAACGATTTTGGATTAACACATAACGATCAAATAATATCCGGTCTTGTTTCCACTTTTCCAGTCATTCTAGATACAATTGTGAAATATTGGATTTTCCATTATTTAAATCGTGTATCTCCTTCACTTGTAGTCATTTATCATTCAATGAATGAAATGGAAGAATTAAAGGGATATTTAGAAAAGAGTAGATCTATACAACAACACTTCCTATATCCGCTTCTCTTTCAAGAGTATATTTACGCACTTGCTCATAATCATGGTTTAAATGGGTCAATTTTTTGTGAACCCCCTGAAATTTCAGGTTATGACAATAAATTTAGCTCATTACTTGTGAAACGTTTAATTACTCGAATGTACCAACAGAATTATTTGATCAATTCTGTTAATGATTCTAACCAAAATAGATTCGTTGGGCATAACAAGAATTTTTATTCTCAAATGATATTAGAGGGTTTTGCTGTCATTGTGGAAATTCCTCTCTCATTGCGATTAGTATCCTCCCTCGAAGAAAAAGAAATACCAAAATCTCAGAATTTACGATCTATTCATTCAATATTTCCATTTTTTGAGGACAAATTATCACATTTAAATTGTGTATCAGATATACTAATACCCTATCCCGTACATCTAGAAATCTTGGTTCAAATTCTACAATGCTGGATACAAGATGTTCCTTCTTTACATTTATTACGATTCTTTTTTCACGAATATTATAATTGGAATAATCTCATTACTCCAAAGAAATCTAACTATGGGTTTTCGAAAGAGAATCCAAGACTTTTTTTGTTCCTATATAATTCTTATGTAGTTGAATGCGAATCCATATTAGTTTTTCTCCGTAAACAATCCTCTTATTTACAATCAACATCTTCTGGAACCTTTCTTGAGCGAACACATTTCTATGAAAAAATAGAACATCTCGTAGTACTTTGTTGTAATGATTTGCAGAAAACCCTATGGTTGTTCAAGGATCCTTTCATACATTATGTTAGATATCAAGGAAAATCAATTCTGGCTTCAAAAGGGACTCATCTTCTGATGAAGAAATGGAAATCTTACTTTGTCAATTTTTGGCAATGTCATTTTCACTTTTGGTCTCAACCCAGTAGGATCCACATAAGCCAATTCTCCAATTTTTCTTTCTATTTTCTGGGTTATCTTTCAAGTGTACCAATAAATCCTTCAGCGGTAAAGAGTCAAATGCTAGAGAGTTCTTTTTTAATAGATACTGTTACTAAAAAATTCGAAACTATAGTTCCAATTATTCCAATGATTGGATCATTGTCAAAAGCTAAATTTTGTAACGTATCGGGGAATCCTATTAGTAAGCCAGTTTGGACCGATTTGTCAGATTCTGATATTATTGATCGATTTGGTCGGATATGTAGAAATCTTTCTCATTATTACAGTGGGTCTTCAAAAAAACAAAGTTTGTATCGAATAAAGTATATACTTCGACTTTCATGCGCTAGAACTTTGGCCCGTAAACATAAAAGTACGGTACGCGCTTTTTTGCAAAGATTAGGTTCAGAATTTTTAGAAGAATTCTTTACGGAAGAAGAAAAAGTGCTTTCTTTAATCTTACCAAGAATTTATTATCCTTTACATAAGTTATATAGAGAACGCATTTGGTATTTGGATATTATTCGTATAAATGATTTGGTGAACATGCAAAATAGAAATACTTTTTCTTGGGTAAAGGAGCAGATGACTCGATTTATTTCTGTATCGATCGTGATATATGTAATAACTCAGACATCTATTTCAAATGCATATCCTATTTTTGCGCAGCAGGGTTATGAAAATCCACGAGAAGCAACTGGACGAATTGTGTGTGCCAATTGCCATTTAGCTAATAAGCCCGTGGATGTTGAGGTTCCGCAATCTGTGCTTCCTGATACTGTATTTGAAGCAGTTGTTAGAATCCCTTATGATACGCAACTGAAACAAGTTCTTGCTAATGGCAAGAAAGGGGGTTTGAATGTAGGGGCTGTTCTTATTTTACCCGAGGGATTCGAATTAGCCCCTCCCGATCGTATTTCCCCCGAGATGAAAGAAAAGATAGGCAATCTTTCTTTTCAGAGTTATCGTCCCACTAAAAAAAATATTCTTGTGGTAGGTCCTGTTCCTGGTCAGAAATATAGGGAAATAGTCTTTCCTATTCTTTCCCCCGACCCTGCTACGAGGAAGGACGTTCACTTCTTAAAATATCCCATATATGTAGGCGGAAACAGGGGAAGGGGTCAGATTTATCCCGATGGGAGCAAGAGTAACAACACTGTCTATAATGCCACATCCGCAGGTATAGTAAGCAAAATAGTACGTAAAGAAAAGGGCGGATATGAAATAACCATAACTGATCCATCGGATGGGCATCAAGTGGTTGATATTATACCTCCAGGACCGGAACTTCTTGTTTCAGAGGGTGAGTCTATCAAGCTTGATCAACTATTAACAAGTAATCCCAATGTGGGGGGGTTTGGTCAGGGAGATGCCGAGATAGTGCTTCAAGATCCGTTACGTGTTCAAGGTCTTTTGTTCTTCTTAGCATCTATTATTCTAGCACAAATCTTTTTGGTTCTTAAAAAGAAACAGTTTGAAAAGGTTCAATTGTACGAAATGAATTTTATGAAAAAAGTATATGACTGGTTCGAAGAGCGTCTCGAGATTCAGGCGATTGCAGATGATATAACTAGTAAATACGTTCCTCCTCACGTCAACATATTTTATTGTTTAGGGGGGATCACACTTACTTGTTTTTTAGTACAAGTAGCTACGGGTTTTGCTATGACTTTTTACTATCGACCAACTGTTACAGAGGCCTTTTCCTCTGTTCAATACATAATGACTGAGGCCAACTTTGGCTGGTTAATCCGATCAGTTCATCGATGGTCAGCAAGTATGATGGTTCTAATGATGATTTTGCACGTATTTCGTGTGTATCTCACAGGCGGATTTAAAAAACCTCGCGAATTAACTTGGGTTACGGGTGTAGTTCTCGCTGTATTGACTGCATCTTTTGGTGTAACTGGTTATTCCTTACCTTGGGACCAAATTGGTTATTGGGCAGTCAAAATTGTGACAGGCGTACCTGAAGCTATTCCTGTAATAGGATCGCCTTTGGTAGAGTTATTACGCGGAAGTGCTAGTGTGGGTCAATCCACTTTGACTCGTTTTTATAGTTTACACACTTTTGTATTGCCTCTTCTTACTGCTGTATTTATGTTAATGCATTTCTCAATGATACGTAAGCAAGGTATTTCAGGTCCTTTAATGGGACATAATTATTACGGAGAACCCGCATGGCCCAATGATCTTTTATATATTTTTCCAGTAGTTATTTTGGGTACTATAGCATGTAACGTAGGCTTAGCGGTCCTAGAACCCTCAATGATTGGTGAACCGGCAGATCCATTTGCAACTCCTTTGGAAATATTACCCGAATGGTACTTCTTTCCCGTATTTCAAATACTTCGCACAGTACCCAATAAGTTGTTGGGTGTTCTTTTAATGGTTTCAGTACCTGCGGGATTATTAACAGTACCTTTTTTGGAGAATGTCAATAAATTCCAAAATCCATTTCGTCGTCCAGTAGCTACAACAGTCTTTTTGATCGGTACCGCAGTAGCTCTTTGGTTAGGTATTGGAGCAACATTACCTATTGATAAATCCCTTACTTTAGGTCTTTTTATGATTGAAGTTCTTCTATTTGGAATCGTGTTAGGTCTAATTCCTATTACTTTGGCAGGATTATTCGTAACTGCGTATTTACAATACAGACGCGGTGATCAGCTGGAGCTTATGGATATAGTAAGTCTCGCTTGGGCTGCTTTAATGGTAGTCTTTACATTTTCCCTTTCACTTGTAGTATGGGGAAGGAGTGGACTTATGATTATTAGTTCGCCGGAACCAGAAGTTAAAATTTTGGTGGATAGGAATCCCGTAAAAACGTCTTTTGAGGAATGGGCCAGACCCGGCCATTTCTCAAGAACAATAGCCAAGGGCCCTGATACTACCACTTGGATCTGGAACCTACATGCTGATGCTCACGATTTTGATAGTCATACCAGTGATTTGGAGGAGATCTCTCGAAAAGTATTTAGTGCTCATTTCGGTCAACTCTCCATTATCTTTCTTTGGCTGAGTGGCATGTACTTCCATGGCGCTCGTTTTTCTAATTATGAAGCATGGCTAAGTGATCCTACTCACATTGCACCCAGTGCCCAGGTTGTTTGGCCAATAGTAGGGCAAGAAATATTAAATGGTGATGTGGGCGGGGGTTTCCGAGGAATACAAATAACCTCTGGGTTTTTTCAGATTTGGCGAGCATCTGGAATAACTAGTGAATTACAACTCTATTGTACTGCAATCGGTGCATTGGTCTTTGCAGCATTAATGCTTTTTGCCGGTTGGTTCCATTATCACAAAGCTGCCCCAAAACTGGCTTGGTTCCAAGATGTAGAATCCATGTTGAATCACCACTTAGCAGGGTTACTAGGACTTGGGTCTCTTTCTTGGGCGGGACACCAAATCCATGTATCTTTGCCGATTAACCAATTTCTCAACGCTGGAGTGGATCCTAAAGAGATACCACTTCCTCATGAATTTATCTTGAATCGGGATCTTTTGGCTCAGCTTTATCCCAGTTTTGCCGAGGGAGCAACCCCTTTTTTCACCTTGAATTGGTCAAAATACGCAGACTTTCTGAGTTTTCGTGGAGGATTAGATCCAATAACTGGGGGTCTATGGTTGAGCGATATTGCACACCATCATTTAGCCATTGCTATTCTTTTCCTGATAGCTGGTCATATGTATAGGACCAACTGGGGGATTGGTCATGGCTTGAAAGACATTTTAGAGGCTCATAAAGGTCCATTTACCGGTCAGGGACATAAAGGCCTATATGAAATCCTAACAACATCATGGCATGCTCAATTATCTCTTAACCTGGCTATGTTAGGCTCTTTAACCATTGTTGTAGCTCACCACATGTACTCAATGCCCCCTTATCCATACTTAGCTATTGACTATGGTACACAACTTTCATTGTTCACACACCATATGTGGATTGGTGGATTTCTCATAGTCGGGGCTGCCGCACATGCAGCCATTTTTATGGTAAGAGACTACGATCCAACTACTCGTTACAACGATCTATTAGATCGTGTCCTTAGGCACCGCGATGCAATTATATCACATCTCAACTGGGCCTGTATATTTCTAGGTTTTCACAGTTTCGGCTTGTATATTCATAATGATACCATGAGCGCTTTAGGGCGTCCTCAAGATATGTTTTCAGATACCGCTATACAATTACAACCCATCTTTGCCCAATGGATACAAAACACCCATGCTTTAGCGCCTGGTACAACAGCTCCTGGTGCAACAGCAAGCACCAGCTTAACTTGGGGAGGAGGTGAGTTAGTAGCAGTAGGCGGCAAAGTCGCTTTGTTACCTATTCCATTAGGTACCGCAGACTTTTTGGTCCATCACATTCATGCATTTACGATCCATGTAACTGTATTGATACTACTAAAAGGTGTTCTTTTTGCTCGTAGTTCCCGTTTAATACCTGATAAAGCAAATCTTGGTTTTCGTTTCCCTTGTGATGGGCCTGGAAGAGGGGGGACATGTCAAGTATCCGCCTGGGATCATGTCTTCTTAGGTCTATTCTGGATGTACAATGCAATTTCGGTAGTCATATTCCATTTCAGTTGGAAAATGCAATCGGACGTTTGGGGTACTGTAAGTGATCAAGGGGTCGTAACTCATATCACAGGAGGAAACTTTGCACAGAGTTCCACTACTATTAATGGGTGGCTCCGAGATTTTTTATGGGCACAGGCATCTCAGGTAATTCAGTCTTATGGTTCTTCATTATCTGCATATGGTCTTTTTTTCTTAGGTGCTCATTTTGTATGGGCTTTCAGTTTAATGTTTCTATTCAGCGGTCGTGGTTATTGGCAAGAACTTATTGAATCTATTGTTTGGGCGCATAACAAATTAAAAGTTGCTCCTGCTACTCAGCCTAGAGCCTTGAGTATTGTACAAGGACGTGCTGTAGGAGTAACCCATTACCTTCTGGGTGGAATTGCCACAACATGGGCATTCTTCTTAGCAAGAATTATTGCAGTAGGAATGGCATTAAGATTTCCAAGGTTTAGCCAAGGCTTAGCTCAGGACCCCACTACTCGTCGTATTTGGTTTGGTATTGCTACCGCGCATGACTTCGAGAGTCATGATGATATTACTGAGGAACGTCTTTATCAGAACATTTTTGCTTCTCACTTTGGGCAGTTAGCAATAATATTTCTGTGGACGTCCGGAAATCTGTTTCATGTAGCTTGGCAAGGAAATTTTGAGGCATGGGTACAGGACCCTTTACACGTAAGACCCATTGCTCATGCAATTTGGGATCCTCATTTTGGTCAACCAGCTGTAGAAGCCTTTACTAGAGGAGGTGCTCTCGGCCCAGTGAACATTGCTTATTCTGGTGTTTATCAGTGGTGGTATACAATCGGATTACGCACCAATGGGGATCTTTATACTGGAGCTCTTTTTCTATTATTTCTTTCTGCTATATCTTTAATAGCAGGTTGGTTACACCTACAACCAAAATGGAAACCAAGTGTTTCGTGGTTCAAAAACGCCGAATCTCGTCTTAATCATCATTTGTCAGGACTTTTCGGAGTAAGCTCCTTGGCTTGGGCAGGACATTTAGTTCATGTAGCAATTCCTGGATCCAGGGGGGAGTATGTCAGATGGAATAATTTCTTAGATGTATTGCCGTATCCCCAAGGGCTGGGCCCACTTTTTGCGGGCCAGTGGAATCTTTATGCCCAAAATCCGGATTCCAGTAGTCATTTATTTGGTACCTCCCAAGGAGCAGGAACGGCCATTTTAACTCTTCTTGGGGGATTCCATCCACAAACGCAAAGTTTATGGCTAACTGATATTGCTCATCACCATTTAGCTATTGCATTTATTTTTCTCATTGCTGGTCATATGTATAGAACTAACTTTGGGATTGGGCACAGTATAAAAGATCTTTTAGAAGCGCATATCCCTCCGGGGGGTCGATTAGGACGTGGGCATAAAGGTCTTTATGACACAATCAATAATTCGATTCATTTTCAATTAGGTCTTGCTCTAGCATCTTTAGGGGTTATTACTTCTTTAGTAGCTCAACACATGTACTCTTTACCTGCTTATGCATTTATAGCACAAGACTTTACTACTCAAGCTGCGTTATATACTCATCACCAATACATCGCAGGGTTCATCATGACAGGAGCCTTTGCCCATGGAGCTATATTCTTCATTAGAGATTACAATCCGGAACAGAATGAAGATAATGTATTGGCAAGAATGTTAGCGCATAAGGAAGCTATCATATCTCATTTAAGTTGGGCTAGCTTGTTTTTAGGATTCCATACTTTAGGCCTTTATGTTCATAACGACGTCATGCTCGCCTTTGGTACTCCTGAAAAGCAAATCTTAATTGAACCCATATTTGCCCAATGGATACAATCCGCTCATGGTAAGACTTCATATGGGTTCGATGTACTTTTATCTTCAACGGATGGCCCGGCATTTAATGCCGGTAAAAGCATATGGTTACCTGGATGGTTGAATGCTGTTAATGAGAATAGTAATTCACTCTTCTTAACGATAGGTCCTGGAGATTTCTTGGTTCATCATGCTATTGCTCTAGGTTTGCATACAACTACCTTGATTTTAGTAAAAGGTGCTTTAGATGCACGTGGTTCTAAATTAATGCCGGATAAAAAAGATTTCGGTTATAGTTTTCCTTGCGACGGGCCGGGACGAGGTGGTACTTGTGATATTTCGGCTTGGGACGCATTTTATTTGGCAGTTTTCTGGATGTTAAATACCATTGGATGGGTTACTTTTTATTGGCATTGGAAGCACATTACATTATGGCAAGGTAATGTTTCACAATTTAATGAATCTTCCACTTATTTGATGGGATGGTTAAGAGATTATCTATGGTTAAACTCTTCACAACTTATCAATGGATATAACCCTTTTGGTATGAATAGTTTATCGGTCTGGGCGTGGATGTTCTTATTTGGACATCTTGTTTGGGCTACTGGGTTTATGTTTTTAATTTCCTGGCGTGGGTATTGGCAGGAATTAATTGAAACTTTAGCATGGGCTCATGAGCGCACACCTTTGGCCAATTTGATTCGATGGAGAGATAAGCCAGTGGCCCTTTCCATTGTGCAAGCAAGATTGGTTGGATTGGCCCACTTTTCTGTAGGTTATATATTCACTTATGCCGCTTTCTTGATTGCCTCCACATCAGGAAAATTTGGTATGTCACATTCAGTAAAGATTTATGATACATGTATAGGGTGTACTCAATGTGTACGGGCCTGCCCTACGGATGTTTTGGAAATGATACCTTGGCAGGGATGTAAGGCTAAGCAAATTGCCTCCGCTCCAAGAACCGAGGACTGTGTAGGTTGTAAGAGATGTGAATCCGCCTGTCCAACAGATTTTTTGAGTGTCCGTGTTTATTTATGGCATGAGACAACTCGCAGTATGGCCCTAGCTTATATGCGAGATATAAAAACATATCTCTCTGTGGCACCTGTGCTAAGTACTCTATGGTTTGGGTCTTTAGCAGGTTTATTGATAGAAATTAATCGTTTATTCCCGGATGCCTTGTCATTTATGACTGCAATTTTAGAGAGACGCGAAAGTACAAGCCTATGGGGTCGCTTCTGCAACTGGATTACTAGCACCGAAAACCGCCTTTACATTGGATGGTTTGGTGTTTTGATGATCCCTACCTTATTGACTGCAACTTCTGTATTTATTATCGCCTTCATTGCTGCTCCTCCAGTAGATATTGATGGTATTCGTGAACCTGTTTCTGGGTCTCTACTTTACGGAAACAATATTATTTCTGGTGCCATTATTCCTACTTCTGCAGCTATAGGTTTGCATTTTTACCCGATATGGGAAGCAGCATCTGTTGATGAGTGGTTATACAACGGCGGTCCTTATGAGCTAATTGTTCTACACTTCTTACTTGGTGTGGCTTGCTACATGGGTCGTGAGTGGGAACTTAGTTTCCGTCTGGGTATGCGTCCTTGGATTGCTGTTGCATATTCAGCTCCTGTTGCAGCTGCTGCTGCTGTTTTCTTGATCTACCCTATTGGTCAAGGAAGTTTTTCTGATGGTATGCCTCTAGGAATATCTGGTACTTTCAACTTCATGATTGTATTCCAGGCAGAACACAACATCCTTATGCACCCATTCCACATGTTAGGCGTAGCTGGTGTATTCGGCGGCTCCCTATTTAGTGCTATGCATGGTTCCTTGGTAACTTCTAGTTTGATCAGGGAAACCACTGAAAACGAGTCTGCTAATGCAGGTTACAGATTCGGTCAAGAGGAAGAAACTTACAATATCGTAGCTGCTCATGGTTATTTTGGCCGATTGATCTTCCAATATGCTAGTTTCAACAACTCTCGTTCCTTACACTTTTTCCTAGCTGCTTGGCCTGTAGTAGGTATTTGGTTTACTGCTTTAGGTATTAGTACTATGGCTTTCAACCTAAATGGTTTCAACTTTAACCAATCCGTAGTTGACAGTCAGGGTCGTGTTATCAACACTTGGGCTGATATCATCAACCGTGCTAACCTTGGTATGGAAGTAATGCATGAACGTAATGCTCACAACTTCCCTCTAGACTTAGCTGCTGTTGAAGTTCCATCTACAAATGGAATGGGTTTGCCTTGGTATCGTGTTCATACCGTTGTATTGAATGATCCCGGTCGGTTACTTTCTGTCCACATAATGCATACAGCTTTAGTTTCTGGTTGGGCCGGCTCAATGGCTCTATACGAATTAGCGGTTTTTGATCCTTCTGACCCCGTTCTTGATCCAATGTGGAGACAGGGTATGTTCGTTATACCCTTCATGACTCGTTTAGGAATAACCAATTCATGGGGTGGTTGGAGTATTACAGGGGGAACTATAACGAATCCGGGTCTTTGGAGTTACGAAGGTGTGGCAGGTGCACATATTGTGTTTTCCGGCTTGTGCTTCCTGGCGGCTATCTGGCATTGGGTGTATTGGGACCTAGAAATATTCTGTGATGAACGTACGGGAAAACCCTCTTTGGATTTGCCCAAGATTTTTGGAATTCATTTATTTCTTTCAGGGGTAGCTTGTTTTGGTTTTGGTGCATTTCATGTAACAGGCTTGTATGGTCCTGGAATATGGGTGTCCGATCCTTATGGACTAACTGGAAAAGTACAACCTGTAAATCCAGCGTGGGGCGCGGAAGGTTTTGATCCTTTTGTTCCAGGAGGCATAGCTTCTCATCATATTGCAGCGGGGACATTAGGCATATTAGCAGGTCTATTCCATCTTAGTGTCCGTCCGCCTCAACGTCTATACAAAGGATTACGTATGGGAAATATTGAAACTGTCCTTTCCAGTAGTATCGCTGCTGTATTTTTTGCAGCTTTCGTTGTTGCTGGAACTATGTGGTATGGTTCAGCAACTACCCCGATTGAATTATTTGGCCCCACTCGTTATCAGTGGGATCAGGGATATTTTCAGCAAGAAATATATCGAAGAGTTGGTGCTGGACTAGCTGAAAATCTGAGTTTATCGGAAGCTTGGTCGAAAATTCCTGAAAAATTAGCTTTTTATGATTACATTGGTAATAATCCGGCAAAGGGAGGATTATTCAGAGCGGGCTCAATGGACAATGGGGATGGAATAGCTGTTGGATGGTTAGGACACCCTATCTTTAGAGATAAAGAAGGACACGAGCTTTTTGTACGTCGTATGCCTACTTTTTTTGAAACATTTCCAGTAGTTTTGGTAGATGGAGATGGAATTGTGAGAGCCGATGTTCCTTTTAGAAGGGCAGAATCAAAGTATAGTGTCGAACAAGTAGGTGTAACTGTTGAATTCTATGGTGGCGAACTTAATGGAGTTAGTTACAGTGATCCAGCTACTGTGAAAAAATATGCTAGACGCGCTCAGTTGGGGGAAATTTTTGAATTGGATCGGGCTACTTTGAAATCCGACGGTGTTTTTCGTAGCAGTCCAAGGGGTTGGTTCACTTTCGGGCATGCTTCATTTGCTTTGCTTTTCTTTTTCGGACACATTTGGCATGGCGCTAGAACCTTGTTCCGGGATGTTTTTGCTGGTATTGATCCAGATTTGGATGCTCAAGTGGAATTTGGGACATTCCAAAAAATTGGAGATCCAACCACAAGGAGACAGACAGTCGTGGAAACGCTCTTTAATGGAACTTTAGCCTTAGCTGGTCGTGACCAAGAAACCACCGGTTTTGCTTGGTGGGCTGGGAATGCCAGACTTATCAATTTGTCCGGTAAACTACTTGGGGCTCACGTAGCCCACGCCGGATTAATTGTATTCTGGGCCGGAGCAATGAACCTATTTGAAGTGGCTCATTTCGTACCGGAAAAGCCCATGTATGAACAAGGATTGATTTTACTTCCACATCTAGCTACTCTAGGTTGGGGGGTAGGTCCGGGAGGGGAAGTTATAGACACTTTTCCATACTTTGTGTCTGGGGTACTTCACTTAATTTCCTCTGCAGTCTTAGGCTTTGGCGGCATTTATCATGCGCTTCTTGGGCCTGAGACTCTTGAAGAATCCTTTCCATTCTTTGGTTATGTATGGAAAGATAGAAATAAAATGACCACAATTTTAGGTATTCACTTAATTTTGTTAGGTATAGGTGCTTTTCTTCTAGTATTCAAAGCTCTTTATTTTGGTGGTGTATATGATACCTGGGCTCCCGGAGGGGGAGATGTAAGAAAAATTACCAACTTGACTCTTAGCCCAAGTGTTATATTTGGTTATTTACTAAAATCTCCTTTTGGGGGGGAAGGGTGGATTGTTAGTGTGGACGATTTAGAAGATATAATTGGAGGACATGTATGGTTAGGTTCCATTTGTATACTTGGTGGAATTTGGCATATCTTAACCAAGCCTTTTGCGTGGGCTCGCCGCGCATTTGTCTGGTCTGGAGAGGCTTACTTGTCTTATAGTTTAGGTGCTTTATCCGTCTTTGGTTTTATAGCTTGTTGTTTCGTCTGGTTCAATAATACTGCTTACCCTAGTGAATTTTATGGGCCGACCGGACCAGAAGCTTCTCAAGCTCAAGCTTTTACTTTTCTAGTTAGAGACCAACGCCTTGGGGCTAATGTGGGGTCCGCTCAAGGACCTACTGGTTTAGGTAAATATCTAATGCGTTCCCCGACTGGAGAGATAATTTTTGGAGGGGAAACTATGCGTTTTTGGGATCTCCGTGCTCCTTGGTTGGAACCTCTAAGAGGTCCAAATGGGTTGGACTTGAGTAGGCTGAAAAAAGACATACAACCGTGGCAAGAAATGGATGACTGGTTACGGAGGGACCGTTTCGTTTTTGTGGGTTGGTCCGGCCTATTGCTCTTCCCTTGTGCCTATTTTGCTTTAGGGGGTTGGTTCACCGGTACAACTTTTGTAACTTCATGGTATACCCATGGATTGGCCAGTTCTTATTTAGAAGGCTGCAATTTCTTAACTGCTGCAGTTTCTACTCCTGCGAATAGTTTAGCACATTCTTTGTTGCTACTGTGGGGTCCTGAAGCACAAGGAGATTTTACTCGTTGGTGTCAATTGGGTGGTCTGTGGACTTTTGTTGCTCTTCATGGGGCTTTTGCGCTAATAGGTTTCATGTTACGTCAATTTGAACTTGCTCGATCTGTTCAATTGCGACCTTATAATGCAATCGCATTTTCCGCTCCAATTGCTGTTTTTGTTTCTGTATTCTTGATTTATCCATTGGGTCAGTCTGGTTGGTTCTTTGCACCTAGTTTTGGTGTAGCAGCTATATTTCGATTTATCCTCTTTTTCCAAGGGTTTCATAATTGGACGTTGAATCCATTTCATATGATGGGAGTTGCCGGAGTATTAGGCGCTGCTTTGCTATGCGCAATTCATGGTGCTACCGTCGAAAATACTTTATTCGAAGATGGTGACGGTGCAAATACATTCCGTGCTTTTAACCCAACTCAAGCGGAAGAGACTTATTCAATGGTCACTGCTAACCGCTTTTGGTCCCAAATCTTTGGGGTTGCTTTTTCCAATAAACGTTGGTTACATTTCTTTATGTTATTTGTACCAGTAACTGGTTTATGGATGAGTGCTCTTGGAGTAGTCGGTCTGGCTCTGAACCTACGTGCCTATGACTTCGTTTCCCAAGAAATCCGTGCAGCAGAAGATCCTGAATTTGAGACTTTCTACACCAAAAATATTCTCTTAAACGAAGGTATTCGTGCTTGGATGGCGGCTCAGGATCAGCCTCATGAAAACCTTATATTCCCTGAGGAGGTTCTACCACGTGGAAACGCTCTTATGTCTGGAAGCACGGGAGAACGTTCTTTTGCTGATATTATTACCAGTATTCGATACTGGGTCATTCATAGCATTACTATACCTTCCCTATTTATTGCAGGTTGGTTATTCGTCAGTACGGGTTTAGCTTACGATGTGTTTGGAAGCCCTCGGCCAAACGAATATTTCACAGAGAACCGACAAGGAATTCCTTTAATAACTGGCCGTTTTGATTCTTTGGAACAACTCGATGAATTTAGTAGATCCTTTATGACTATAGATCGAACCTATCCAATTTTTACAGTGCGATGGTTGGCTGTTCATGGACTAGCTGTACCTACCGTTTCTTTTTTGGGGTCAATATCAGCAATGCAGTTCATCCAACGAATGCTTACTCTCAAACTCTTCGTTTATACAGTAGTGATATTCTTTGTTTCTCTCTTCATTTTTGGATTCTTATCTAATGATCCAGGACGTAACCCTGGGCGCGAAGAAATGGCCGATACTACTGGAAGGATTCCTCTTTGGCTAATAGGTACTGTAACTGGTATTCCTGTGATCGGTTCAATTGGTATTTTCTTTTACGGTTCATATTCCGGATTAGGCTCATCTCTGATGCTTAATATCTTTAGTTTAATCTGTATCTGTCTTAATTCTGCCCTTTCTTCAAGCGGTTTTTTCTTCGGGAAATTGCCCGAAGCTTATGCTCTTTTCAATCCAATCGTAGACATTATGCCCGTCATACCTGTACTTTTCTTTCTCTTAGCCTTTGTTTGGCAAGCTGCTGTAAGTTTTCGAATGACACAATCAAATCCAAATGAACAAAATGTTGAATTGAATCGTACCAGTCTATACTGGGGATTATTACTCATTTTTGTACTTGCTGTTTTATTTTCCAATTATTTCTTCAATATGGAAGTAAATATTCTCGCATTTATTGCTACTGCATTGTTTATTCTAGTTCCTACTGCTTTTTTACTTATCATCTATGTAAAAACAGTCAGTCAAAATGATATGGAAACAGCAACCTTAGTCGCCATCTCCATATCTGGTTTACTTGTAAGCTTTACAGGGTACGCCTTATATACTGCTTTTGGGCAACCCTCTCAACAACTAAGAGACCCATTCGAGGAACACGGGGACATGGAAGCATTGGTTTATACATTCCTGTTAGTCTCTACTCTAGGGATAATTTTTTTCGCTATCTTTTTTCGAGAACCTCCTAAGGTTCCGACTAAAAAAATGTCACCACAAACAGAGACTAAAGCAAGTGCTGGATTCAAAGCTGGTGTTAGAGATTACAAATTGACTTATTATACTCCTGACTATGAGACAAAAGATACTGATATCTTGGCAGCATTCCGAGTAACTCCTCAACCCGGAGTTCCGCCTGAAGAAGCAGGGGCTGCAGTAGCTGCCGAATCTTCTACTGGTACATGGACAACTGTGTGGACTGATGGACTTACCAGTCTTGATCGTTACAAAGGACGATGCTACCACATCGAAGCCGTTCCTGGGGAGGAAAATCAATATATTGCTTATGTAGCTTACCCTTTAGACCTTTTTGAAGAAGGTTCTGTTACCAACATGTTTACTTCTATTGTAGGTAATGTTTTTGGGTTTAAAGCTTTACGAGCTCTACGTCTAGAGGATTTGCGAATTCCTCCCGCTTATTCCAAAACTTTCCAAGGCCCGCCTCACGGTATCCAAGTTGAAAGAGATAAATTGAACAAGTATGGTCGTCCCCTATTGGGATGTACGATTAAACCAAAATTGGGATTATCCGCGAAAAACTACGGTAGAGCGGTTTATGAATGTCTCCGCGGTGGACTTGATTTTACCAAGGATGATGAAAACGTGAACTCACAACCATTTATGCGTTGGAGAGACCGTTTCTTGTTTTGTGCCGAAGCACTTTTTAAAGCACAGTCCGAAACAGGTGAAATAAAAGGGCATTACTTGAATGCTACTGCAGGTACGTGTGAAGAAATGATGAAAAGGGCTGTGTTTGCCAGAGAATTGGGAACCCCTATCGTAATGCATGACTACTTAACAGGGGGATTCACTGCAAATACTACTTTAGCTCATTATTGCCGAGACAATGGTCTACTTCTTCACATCCACCGCGCAATGCATGCAGTTATTGATAGACAGAAGAATCATGGTATGCATTTTCGTGTACTAGCTAAAGCATTACGTATGTCTGGTGGGGATCATATTCACGGTGGTACAGTAGTAGGTAAACTGGAAGGTGAACGTGAGATGACTTTAGGTTTTGTTGATTTATTACGTGATGATTATATTGAAAAAGACCGAAGTCGTGGTATTTTCTTCACTCAAGATTGGGTCTCTATGCCAGGTGTTATCCCTGTAGCTTCAGGGGGTATTCATGTTTGGCATATGCCTGCCCTGACTGAGATCTTTGGGGATGATTCCGTACTACAGTTCGGCGGAGGAACTTTAGGACACCCTTGGGGAAATGCACCTGGTGCAGTAGCAAATCGGGTAGCTTTAGAAGCGTGTGTACAAGCTCGTAATGAGGGACGTGATCTTGCTCGTGAAGGTAATGAAATTATCCGTGAAGCTAGCAAATGGAGTCCTGAACTAGCTGCTGCTTGTGAGGTTTGGAAAGAGATCAAATTCGAATTCGAACCAGTAGATAAGCTAATGGTTCGAGAGGAAATAGCAGGATCCACTCGAACACTACAGTGGAAGTGTGTTGAATCAAGAATAGACAGTAAGCGTCTTTATTATGGGCGTTTCGTTCTGTCCCCGCTTATGAAAGGTCAAGCCGATACCATAGGTATCGCTATGCGACGGATTTTACTTGAAGAAATAGAAGGAACATGTATAACACGTGCAAAATCTGAAAAAGTACCACATGAATATTCTACGCTAGTGGGTATTGAAGAATCAGTACATGAAATTTTAATGAATTTGAAAGAAATTGTATTGAGAAGTAATCTATATGGCACTCGAGACGCATCCATTTGCGTCAAAGGCCCCAGATACATAACAGCTCAAGATATTATCCTACCACCCTCTGTAGAAATAGTTGACACTACACAGCATATAGCTACCCTAACAGAGCCTCTTGATTTGTGTATTGGATTACAAATCCAAAGAGATCGTGGATATCGTATGAGACCCACAAATAACTCTCAAGATGGAAGTTATCCTATAGATGCTGTATCCATGCCTGTTCGAAATGCGAATCATAGTATTTATTCTTATGGGAATGGAAATGAAAAACAAGAGATCCTTTTTCTAGAAATATGGACAAATGGAAGTTTAACTCCTAAAGAAGCACTCCACGAAGCTTCTCGTAATTTGATTGATTTATTTATTCCTTTTCTACATGCAGAGGAAAAGGACATTAATTTCGAAGAAAATAAAAGCAGATTTACTTTACCCCTTTTTACCTTTCATGATAGATTAGCTAATCTAAAGAAAAACAAAAAAGAAATTGCATTGAAATGTATTTTTATTGACCAATCAGAATTGCCTTCCAGGACCTATAATTGTCTCAAAAGGTCCAATATACATACATTATTGGACCTTTTGAGTAACAGTCAAGAAGATCTTCCCAAAAGAACCAGATTCCGTAAACAACATAGAGGAAGAATGAAAGGAATGTCTTATAGAGGCAATCATATTTGTTTTGGAAGATACGCTCTTCAGGCACTTGAACCCGCTTGGATCACAGCTAGACAAATAGAAGCGGGGCGAAGAGCAATGACCCGATATGCACGTCGTGGGGGAAAAATATGGGTACGTATATTTCCCGACAAACCTGTTACAGTAAGACCTACAGAAACACGTATGGGTTCGGGGAAAGGGTCTCCCGAATATTGGGTATCTGTTGTTAAACCGGGTCGAATACTTTATGAAATGGGCGGAGTATCCGAAACTGTGGCCAGAGCAGCTATTGAAATAGCTGCGTGCAAAATGCCTATACGAACTCAATTTATTATTGCGGAAATGACCAGAGTTAGACGAGGATATACAGCTCGGAGACGCCGAACAAAAATTCGTTTATTTGCATCAAGCTTTCGAGGGGCTCATTCAAGACTTACTCGAACTATTACTCAACAGAAAATGAGAGCTTTGGTTTCCGCTTATAGAGATAGAGGTAGGCAAAAGAGAGATTTTCGTCGTTTGTGGATCACTCGGATAAATGCAGTAACTCGTGAGAACGAGGTTTCCTATAGTTATAGTAGATTGATACATAATCTGTACAAGAGGCAATTGCTTCTTAATCGTAAAATACCTGCGCAAATAGCTATATTAAATAAGAATTGTTTTTGCATTATTTACAAAAAGATTATCAAAATGTCTGTTTTCAAGGCACGAAGAGTAATTGATCAAATTCGCGGACGTTCCTATGAAGAAACACTTATGATACTGGAACTCATGCCTTATCGAGCATCCTTTCCTATTTTAAAATTGGTTTATTCTGCAGCAGCTAATGCT---AACGATCTGGGTTTGAACGAAGCGGATTCATTCATTAGTAAAGCCGAAGTTAATGGGGGTACCCTTGTAAAAAGGTTGAGACCTAGGGCTAGAGGGCGCAGTTATCTAATAAAACGACCTACCTGTCATATAACAATTGTATTGAAGGATAAAATGGGACATACAATGCATTACAGACGTATGATCATTACGCTTCAACCGGGTTATTCTATTCCACCTCTTATAGAGAAAATGGTTCGAGAGGAAATAGCAGGATCCACTCGAACACTACAGTGGAAGTGTGTTGAATCAAGAATAGACAGTAAGCGTCTTTATTATGGGCGTTTCGTTCTGTCCCCGCTTATGAAAGGTCAAGCCGATACCATAGGTATCGCTATGCGACGGATTTTACTTGAAGAAATAGAAGGAACATGTATAACACGTGCAAAATCTGAAAAAGTACCACATGAATATTCTACGCTAGTGGGTATTGAAGAATCAGTACATGAAATTTTAATGAATTTGAAAGAAATTGTATTGAGAAGTAATCTATATGGCACTCGAGACGCATCCATTTGCGTCAAAGGCCCCAGATACATAACAGCTCAAGATATTATCCTACCACCCTCTGTAGAAATAGTTGACACTACACAGCATATAGCTACCCTAACAGAGCCTCTTGATTTGTGTATTGGATTACAAATCCAAAGAGATCGTGGATATCGTATGAGACCCACAAATAACTCTCAAGATGGAAGTTATCCTATAGATGCTGTATCCATGCCTGTTCGAAATGCGAATCATAGTATTTATTCTTATGGGAATGGAAATGAAAAACAAGAGATCCTTTTTCTAGAAATATGGACAAATGGAAGTTTAACTCCTAAAGAAGCACTCCACGAAGCTTCTCGTAATTTGATTGATTTATTTATTCCTTTTCTACATGCAGAGGAAAAGGACATTAATTTCGAAGAAAATAAAAGCAGATTTACTTTACCCCTTTTTACCTTTCATGATAGATTAGCTAATCTAAAGAAAAACAAAAAAGAAATTGCATTGAAATGTATTTTTATTGACCAATCAGAATTGCCTTCCAGGACCTATAATTGTCTCAAAAGGTCCAATATACATACATTATTGGACCTTTTGAGTAACAGTCAAGAAGATCTTATGCTCCGGGATGAAAATGAGGGGATGTTCACAATACCTGGATTTAGTCAGATTCAATTTGAGGGATTTTGTAGGTTTATTAATCAGGGCTTAATGGAAGAATTTGATAAGTTTCCAAAAATTGAAGATACAGATCAAGAAATTGAATTTCAATTATTTGTGGAAACATATCAATTGGCAGAACCCTTGATAAAAGAAAGAGATGCTGTGTATGAATCGCTCACGTATTCTTCTGAATTATATGTACTTGCGGGATTAATTTGGAAAACCGATAGAGATATGAAAGAACAAACAGTATTTATTGGAAACATTCCTCTAATGAATTCCCTGGGAACCTTTATAGTAAACGGAATTTACAGAATTGTGATTAATCAAATATTGCAAAGTCCCGGCATTTACTACCGTTCAGAATTGGACCATAACGGAATGTCTGTCTATACCAGCACCATAATATCGGATTGGGGAGGAAGATCAGAATTAGAAATTGATAGAAAAGCAAGGATATGGGCCCGTGTGAGTAGGAAACAAAAAATATCTATTCTAGTTCTATCATCAGCTATGGGTTTGAATCTAAAAGAAATTCTAGATAATGTTTGTTATCCTGAAATTTTCTTGTCTTTCCCGAATGATAAGGAAAAAAAAAAGATCGGGTCAAAAGAAAATGCCATTCTGGAGTTTTATCAACAATTTGCTTGTGTAGGTGGGGATCCGGTATTTTCTGAGTCCTTGTGTAAGGAATTACAAAAAAAATTTTTTCAACAAAGATGTGAATTAGGAAGAATTGGTCGGCGAAATATCAACCGGAGATTGAATCTTGATATACCTCAGAACAATACATTTTTGTTACCGCGAGATGTATTGGCTGCTGCGGATCATTTGATCGGAATGAAATTTGGAATGGGTACGCTTGACGATATGAATCACTTGAAAAATAAACGTATTCGTTCTGTAGCAGATCTGTTGCAGGATCAATTCGGATTGGCTCTTGTTCGTTTAGAAAATGCGGTTCGAGGAACTATATCTGGAGCAATCAGGCATAAATTGATACCAACTCCTCAAAATTTGGTAACTTCAACTTCATTAACAACCACTTATGAATCATTTTTCGGCCTACACCCTTTATCTCAAGTTTTGGATCGAACTAATCCATTGACACAAATTGTTCATGGGCGAAAATTGAGTTATTTAGGTCCTGGAGGGGTGACGGGGCGAACTGCTAGTTTTCGGATACGAGATATCCATCCTAGTCACTATGGACGTATTTGCCCAATCGACACCTCCGAAGGAATCAATGTTGGACTTATAGGATCCTTAGCTATTCATGTGAGGATTGGTCATTGGGGATCTATAGAGAGTCCATTTTATGAAATATCTGAAAGATCAAAAGAGGCACAGATGGTTTATTTATCCCCAAGTAGAGATGAATATTATATGGTAGCGGCGGGAAATTCTTTGGCCTTGAATCGGGGTATTCAGGAAGAACAGGTTGTTCCGGCTCGATACCGTCAAGAATTCCTGACTATTGCATGGGAGCAGGTTCATCTTCGAAGCATTTTTCCCTTCCAATATTTTTCTATTGGAGCCTCCCTCATTCCTTTTATCGAGCATAATGATGCGAATAGGGCTTTAATGAGTTCTAATATGCAGCGTCAAGCAGTTCCGCTTTCTCGGTCCGAGAAGTGCATTGTTGGAACCGGACTGGAACGCCAAGCGGCTCTCGATTCGGGGGTTTCAATTATAGCCGAACACGAAGGAAAGGTAATTTCTACTGATACTCACCAAATTGTTTTCTCAGGTAATGGAAACACTATAAATATTCCATTAGTTATGTATCAACGTTCCAACAAAAATACTTGTATGCACCAAAAACCTCGGGTTCCGCGGGGTAAATACATTAAAAAGGGACAAATTTTAGCGGACGGTGCGGCTACCGTTGGTGGAGAACTCGCTTTGGGAAAAAATGTATTAGTAGCTTATATGCCATGGGAAGGCTACAATTTTGAAGATGCGGTACTCATTAGTGAGCGTTTGGTATATAGTGAGATTTATACTTCTTTTCACATCCGAAAATATGAAATTCAAACCCATATGACAAGTCAGGGACCTGAAAGAATTACTAACGAAATACCACATTTAGAGGCTCATTTACTCCGCAATTTAGACAGAAATGGAATCGTGATGCTGGGATCTTGGGTGGAAACAGGTGATATTTTAGTAGGTAAATTGACGCCTCAGACAGCGAACGAGTCGTCGTATGCTCCAGAGGATAGATTATTACGAGCCATACTTGGCATTCAGGTATCCACCGCAAAGGAAACTTCTCTAAAATTACCTATAGGCGGAAGGGGTCGAGTTATTGATGTGAGATGGATCCAAAAAAGGGGGGGTTCCAATTATCACCCAGAAATGATTCGTGTATATATTTCACAGAAACGTGAAATCAAAGTGGGTGATAAGGTGGCTGGAAGACATGGGAATAAGGGTATTATTTCAAAAATTTTGCCTAGACAAGATATGCCCTATTTACAAGATGGAACACCGGTTGATATGGTTTTCAACCCCTTAGGAGTACCCTCACGAATGAATGTGGGACAGATATTTGAATGTTCGCTCGGGTTAGCGGGAGATCTTTTAAATAGACATTATAGAATAGCCCCCTTTGATGAGAGATACGAGCAAGAGGCTTCGAGAAAACTAGTGTTTTCGGAATTATATGAAGCCAGTAAGCAAACAAAAAATCCATGGGTATTTGAACCCGAATATCCGGGAAAAAGTAAAATATTTGATGGAAGAACTGGAGATCCTTTTGAACAACCTGTTCTAACAGGAAAGTCCTATATACTTAAATTAATTCATCAAGTTGATGATAAAATACATGGACGTTCCAGTGGACATTACGCACTTGTTACACAACAACCCCTTAGGGGAAGGGCCAAACAGGGGGGACAACGAGTGGGAGAAATGGAAGTTTGGGCTTTAGAGGGATTTGGTGTTGCTCATATTTTACAAGAAATGCTTACTTATAAATCTGATCATATTAGAGCTCGTCAGGAAGTACTTGGTACTACGATTATTGGAGGAACAATATCTAATCCTGAAGATGCTCCAGAATCTTTTCGATTGCTTGTTCGAGAACTACGATCTTTGGCTCTGGAACTGAATCATTTCCTTGTATCTGAGAAAAACTTCCAGATTAATAGGAAGGAAGCTATTGACCGGTATAAACATCAACAACTTCGAATTGGACCAGTTTCTCCTCAACAAATAAGTGCTTGGACTAACAAAATTCTACCGAATGGGGAGGTAGTTGGAGAGGTAACAAAACCCTACACTTTTCATTACAAAACCAATAAACCAGAAAAAGACGGATTGTTTTGTGAAAGAATCTTTGGACCTATAAAAAGTGGAATTTGTGCTTGTGGAAATTATCGAGTGATCGGAGCTGAAAAGGAAGACCAAAAATTTTGTGAACAATGCGGAGTCGAATTTGTTGATTCTCGTGTACGAAGATATCAAATGGGATACATAAAACTCGCATGTCCAGTGACTCATGTGTGGTATTTGAAACGCCTTCCTAGTTATATCGCGAATCTTTTAGATAAACCACTTAAGGAATTAGAAGGCCTAGTATACTGCGATTTTTCTTTTGCTAGGCCCATAGCTAAAAAACCCACTTTCTTACGATTACGAGGTTCATTCGAATATGAAATCCAATCCTGGAAATACAGCATCCCGCTTTTTTTTACTATCCAAGGCTTCGAGACATTTCGAAATAGAGAAATCTCTACTGGAGCAGGTGCTATCAGAGAACAATTAGCCGATTCGGATTTACGAATTATTACAGATAATTCATTGATAGAATGGAAGGAATTAGGAGATGAAGGGTCCACCGGAAATGAATGGGAAGATAGAAAAATTCGAAGAAGAAAGGATTTTTTGGTTAGACGCATGGAATTAGCTAAACATTTTATTCGAACAAATGTAGAACCAGAACGGATGGTTTTGTGCCTATTACCAGTTCTTCCTCCTGAGTTAAGACCCATCATTCAGATAGATGGGGGTAAATTAATGAGTTCGGATATTAATGAACTTTATAGAAGAGTTATCTATCGGAACAATACTCTTACTGATCTACTAACAACAAGTAGATCTACACCGGGGGAATTAGTAATGTGTCAGGAGAAATTGGTACAAGAAGCCGTAGATACACTTCTTGATAATGGTATCCGCGGACAACCAATGAGGGATGGTCATAATAAAGTTTACAAATCATTTTCAGATGTAATTGAAGGCAAAGAGGGAAGATTCCGTGAGACCTTGCTTGGTAAACGGGTTGATTATTCGGGGCGTTCCGTCATTGTTGTGGGCCCTTCACTTTCATTACATCAATGTGGATTACCTCGAGAAATAGCAATAGAACTTTTCCAGACATTTGTAATTCGTGGTCTAATCAGACAACACGTTGCTTCCAACATAGGGATTGCTAAAAGTAAAATTCGAGAAAAAGAACCCATTGTATGGGAGATACTTCAAGAAGTCATGCAGGGACATCCTGTATTGCTGAATAGAGCGCCTACCCTGCATAGATTGGGCATACAGGCGTTCCAACCCATTTTAGTGGAGGGGCGTGCTATATGTTTACATCCATTAGTTTGTAAGGGCTTTAATGCAGACTTTGATGGGGATCAAATGGCTGTTCATGTACCTTTATCCTTAGAAGCTCAAGCAGAGGCTCGTTTACTTATGTTTTCTCATATGAATCTCCTGTCTCCAGCTATTGGAGATCCTATTTCTGTACCAACTCAAGATATGCTAATTGGACTCTATGTATTAACGATCGGGAATCGTCGAGGTATTTGTGCAAATAGGTATAATTTATCTAATTGCAAAAACGATCAAAATCAAACTGTTGGCAATAATAATTATCAGTATACGAAAGAGAAGGAACCATATTTTTGTAGTTCCTATGATGCACTTGGAGCTTATCGTCGAAAACGAATCCATTTAGATAGTCCTTTGTGGCTCCGATGGCGACTAGATCAACGTGTCATTGGCTCAAGGGAAGTTCCCATCGAAGTCCAATATGAATCTTTTGGTACCTACCATGAAATTTATAGACACTATTTAATAGTAAGAAGTGTAAAAAAAGAAACCCGTTGTATATACATTCGAACCACCGTTGGCCATATTTCTTTTTATCGAGAAATAGAAGAAGCCGTACAGGGGTTTTGTCGAGCTTACTCAATGAAACGACTTATTAGCAGATTAATAGATCACTTCGGGATGGCATATACATCACACATCCTGGATCAAGTTAAAACTTTGGGTTTCCAGCAAGCCACTGCTACATCCATTTCATTAGGAATTGATGATCTTTTAACAATACCTTCTAAGGGGTGGTTAGTCCAAGATGCTGAACAACAAAGTTTAATTTTGGAAAGACACCATCATTATGGGAATGTACATGCGGTAGAAAAATTACGTCAATCCATTGAAATATGGTATGCTACCAGCGAATATTTGAGACAAGAAATGAATCCTAATTTTCGGATGACTGATCCCTCTAATCCAGTCCATTTAATGTCCTTTTCAGGAGCTAGGGGAAATGCATCTCAGGTCCACCAATTAGTAGGTATGAGAGGATTAATGTCGGATCCCCAAGGACAAATGATTGATTTACCCATTCAAAGCAACTTACGCGAAGGACTTTCTTTGACGGAATATATAATTTCTTGCTATGGAGCCCGTAAAGGAGTTGTAGATACTGCTGTACGAACATCAGATGCTGGATACCTCACACGTAGACTTGTTGAAGTAGTTCAACACATTATTGTACGCAGAACGGATTGTGGTACTATTCGAAGTATTTCCGTAAGTCCTCGAAATGGGATGACGGAACGCATTTTTATCCAAACACTAATTGGTCGTGTATTAGCAGACGATATATATATAGGTCTACGATGCATTGCCGCCCGAAATCAAGATATTGGGATTGGACTTGTCAATCGATTCATAACCTTTCGAGCACAACCAATATATATTCGAACTCCATTTACTTGCAGGAGTACATCTTGGATCTGTCAATTATGTTATGGTCGGAGTCCCACTCACGGTGACCTGGTCGAATTGGGAGAAGCTGTAGGTATTATTGCGGGCCAGTCAATTGGGGAACCAGGGACTCAACTAACATTAAGAACTTTTCATACTGGCGGAGTATTCACGGGCGGTACTGCAGAACACGTACGAGCTCCCTTTAATGGAAAAATCAAATTCAATGAGGATTTGGTTCATCCCACACGTACCCGTCATGGGCATCCTGCTTTTCTATGTTCTATAGACCTGTATGTAACTATTGAAAGTCAGGATATTATCCATAATGTAAATATTCCCCCAAAAAGTTTGATTTTAGTTCAAAATGATCAATACGTAGAATCAGAACAAGTGATTGCTGAGATTCGTGCCGGAGCATCCACTTTAACTTTTAAAGAGAAGGTTCGAAAACATATTTATTCTGAATCAGAGGGAGAAATGCACTGGAGTACCGATGTCTACCATGCACCTGAATATACTTATGGTAATGTTCATCTATTACCAAAAACAAGTCATTTATGGATATTAGCAGTAGGTACGTGCAGATCTAGTATTGTCTGTTTTTCTCTCCACAAGGATCAAGATCAAATAAATGTTCATTCTTTTTCTCTCGAAGAAAGATATATCTCTGACCTATCAGTAACTAATGATCCAACGAGACATAAATTGTTTGATTCTTCTAGTAAAAAAAAGGAGGGGGCTCTTGATTATTCAAGACCTGATCGAAGCATATCCAATGGTCATCGGAATTTAAAATATCCTTCTATTCTCCACGAATATTCTGATTTTTTGGCGAAGAGGCGAAGAAATAGATTGATCATTCCATTACAATATGATCAAGAGCGCGAGAAAGAACTAATACCCCGTTTTGGTGTTTCGATTGAAATACCCATAAATGGTATTTTACGTAGAAATAGTATTCTTGCTTATTTCGACGATCCCCGATACCGAAGAAACAGTTCAGGGATTACTAAATATGGGACTGTAGAGGTCGATTCAATCGTCAAAAAAGAAGATTTGATTGAATATCGAGGAGCAAAAGAATTTAGTCCAAAATACCAAATGAAAGTAGATCGATTTTTTTTCATTCCCGAGGAAGTGCATGTCTTACCTGGATCTTCGTTGATAATGGTCCGGAACAATAGTATTATTGGAGTGGATACACCACTCACTTTAAATACAAGAAGCCGAGTAGGTGGATTGGTCCGAGTGGAGAGAAAAAAAAAAAGTATTGAACTCAAAATATTTTCTGGGGATATCCATTTTCCTGGAGAGACAGATAAGATATCCAGGCACAGCGGCATCTTGATACCACCGGGAACGGGAAAAAAAAATTCTAAGGAATCAACAAAATTGAAAAATTGGATCTATGTCCAACGGATCACACCTACTAAGAAAAAGTATTTTGTTTCGGTTCGACCCGTAGTCACATATGAAATAGCGGATGGGATCAATTTAGCAACATTTTTCCCCCAGGATCTTTTGCAGGAAGGGGATAATGTCCAACTTAGAGTTGTTAATTATATCCTTTATGGAAATGGCAAGCCAATTCGAGGACTTTATCACACAAGCATTCAATTAGTTCGGACTTGCTTAGTATTGGATTGGAACCACGAACGAAATGGTTCTATAGAGGGGGTTCGTGCTTCTTTTGTTGAAATAAGGACAAATGATCTAATTTGCAATTTCATAAGAATTGAGGTAGTCAAGTCCCCTATTCCGTATACCGGAAAAAGAAATTGTACGGTGAGTTCAGGATTGATTAACCATAATAGTTTAGATTACACCAATATTAATCCTTTTTATTCCAAGGCAAAGATTCAATCACTTATCAAACATAAAGGAACTAGTGGTACGTTGTTGAATCAAAATAAGGAATGCCAATCTTTGAAAATTTTGTTATCATCCAACTATTCTCGAATTGGTCCATTCAATGGTTTGAAATATAACAATGCGACAAAAGAAGCGGATCCTATAATTCCAATTAGGAATTCGTTAGGCCCCTTAGGTACAGTAGTACTCAAGATTGCAAATTTTTATTCATCTTACCATTTAATAACTTATAATCAGATTTTGTTAAAGAAATATTTGTTACTTAACAAATTTAGTCAGACTTTCCAAGTACTTAAATATTTTTTAATAGACGAAAATAGGGGGATTTCTAATCCCGATCCGTGCAGTAACATCATTTTGAATCCATTCGATTTAAATTGGCGTTTTCTCCACCACGATTATTGTGATGAGACGTCCACAATTATTAGCCTTGGACAATTTTTTTGTGAAAATGTATGTCTATTCAAATACGGATCACAG---AAAAAATCTGGTCAAGTTCTAATTGTTCATGTTGACTACTTAGTAATAAGATCAGCCAAGCCCTATTTGGCTACTCCAGGAGCAACGGTTCATGGTCATTATGGGGAAATCCTTCACGAGGGAGATACATTAGTTACATTTATATATGAAAAATCAAGATCTGGTGACATAACGCAAGGTCTTCCAAAAGTGGAACAAGTGTTAGAAGTGCGTTCGATTGATTCAATATCGATAAATCTCGAAAAGAGGGTTAAAGGTTGGAATGAACGTATATCAAGAATTCTTGGAATCCCTTGGGGATTCTTGATTAGCACGGAACTAACCATCGCCCAAAGCCGTATCTCTTTGGTTAATAAGATCCAAAAGGTTTATCGATCTCAGGGGGTACAGATCCATAATAGACATATAGAGATTATTGTCCGTCAAGTAACATCAAAAGTGTTGGTTTCAGAAGATGGAATGTCTAATGTTTTTTCACCCGGAGAGCTAATCGGATTGTTGCGAGCGGAACGAGCAGGGCGTGTTTTGGATGAAGCGATCTGTTATCGAGCAATCTTATTGGGAATAACGAGGGCATCTCTTAATACTCAAAGTTTCATATCCGAAGCTAGTTTTCAAGAAACTGCTCGAGTTTTAGCAAAAGCTGCTCTACGAGGTCGTATTGATTGGTTGAAAGGCCTGAAAGAAAATGTTGTTCTAGGGGGAATTATACCTGTTGGTACCGGATTCAAAAAATTAGTACATCATTCAAAGCAACACAAAAACATTCATTTGGAAATCAAAAAGAAGAATTTGTTTGAAGGAAAGATGAGAGATATCTTATTTCACCATATGGCAAGAAGATATTGGAACATTAATTTGGAAGAAATGATGGAAGCAGGAGTTCATTTTGGTCATGGTACTAGGAAATGGAATCCTAGAATGGCACCTTTCATCTCCGCAAAACGTAAAGGTATTCATATTACAAATCTTACAAGAACTGCGCGTTTTTTATCAGAGGCCTGCGATTTAGTTTTTGATGCAGCAAGTAGAGGAAAACACTTTTTAATCGTTGGTACAAAAAATAAAGCAGCTGATTCAGTAGCATCCGCTGCAATAAAGGCTCGGTGCCATTATGTTAATAAAAAATGGCTTGGTGGTATGTTAACGAATTGGTCCACTACGGAAACGAGACTTCAAAAGTTCAGGGATTTAAGAGCCGAACAAAGGATGGGGAAACTCAACCGTCTCCCCAAAAGGGATGCAGCAATGTTGAAGAGACAATTATCCACCTTGCAAACATATCTGGGTGGGATCAAATATATGACAGGGTTACCCGATATTGTAATTATCGTTGATCAGCAAGAAGAATATACGGCTCTTCGAGAATGTGTCATTTTGGGGATTCCAACGATTTGTTTAATCGATACAAATTGTGACCCAGATCTCGCAGATATTTCGATTCCAGCCAACGATGATGCTATCGCATCAATCCGATTGATTCTTAACAAATTAGTATCCGCAATTTGTGAAGGCCGTTCTAGTTATATGGGTCTCCAGGAAGATGAAAAAATACGAGATTGTATCAAGAATTATGTACAAAAAAATATGAGAATATCCTCGGGTTTCGAAGGAATTGCGCGTATAGAAATTCAAAAAAGAATCGATCTTATTCAGGTCATAATCCATATTGGATTCCCAAATTTATTAATAGAGGGTCGAAGACGAGGAATCGAAGAATTACAAACAAATGTACAAAAAGAGTTGAATTCTGTAAACCGGAGACTCAACATTGCTATCACAAGAGTTGAAAAACCTTATGGACAACCTAATATTCTGGCAGAATACATAGCTTTACAGTTAAAAAATAGAGTTTCGTTTCGAAAAGCAATGAAAAAAGCTATTGAATTAACTGAGCAAACAGATACAAAAGGAATTCAAATACAAATTGCAGGGCGTATCGACGGAAAAGAAATTGCACGTGTCGAATGGATCAGAGAAGGTAGGGTTCCCCTACAAACGATTCGCGCTAAAATTGATCATTGTTCCTATACAGTTCGAACTATCTATGGAGTATTAGGCATAAAAATTTGGATATTTGTAGACGGAAAAATGTCTCGTTACCGAGGACCTCGTTTCAAAAAAATACGCCGTCTGGGGGCTTTGCCAGGACTGACTAGTAAAAGACCTAGATCCGGAAGTGATCTTAAAAATCAATTGCGCTCTGGTAAAAGATCACAATATCGTATTCGTCTAGAAGAAAAACAGAAATTGCGTTTTCATTATGGTCTGACAGAGCGACAATTACTTAGATATGTGCATATCGCTGGAAAAGCCAAAGGATCAACAGGTCAGGTTTTACTACAACTACTTGAAATGCGTTTGGATAACATCCTTTTTCGATTGGGTATGGCTTCGACCATTCCTGGAGCCAGGCAATTAGTTAACCATAGACATATTTTAGTTAATGGTCGTATAGTAGATATACCAAGTTATCGTTGCAAACCCCGGGATATTATTGCTACAAAGGATAAGCAAAGATCGAAAGCTCTGATTCAAAATAATATTGCTTTATCCTCTCACGAGGAGGTGCCGAAACATTTGACTATTGACTCATTCCATAATAAAGGATTAGTAAATCAAATAATAGATAGTAAATGGATCGGTTTGAAAATAAATGAGCTCTTAGTCGTAGAATATTATTCTCGTATGTCACGTCGAGGTACTGCGGAAAAAAAAACTGCAAAATCCGATCCAATTTATCGTAATCGATTAGTTAATATGTTGGTTAACCGTATTCTGAAACACGGAAAAAAATCATTGGCTTATCAAATTATCTATCGAGCCGTGAAAAAGATTCAACAAAAGACAGAAACAAATCCACTATCTGTTTTACGTCAAGCAATACGTGGAGTAACTCCCGATATAGCAGTAAAAGCAAGACGTGTAGGCGGATCGACTCATCAAGTTCCTATTGAAATAGGATCTACACAAGGAAAAGCACTTGCCATTCGTTGGTTATTAGGAGCATCCCGAAAACGTCCGGGTCGAAATATGGCTTTCAAATTAAGTTCCGAATTAGTAGATGCTGCAAAAGGGAGTGGCGATGCCATACGCAAAAAAGAAGAGACTCATAAAATGGCAGAGGCAAATAGAGCTTTTGCACATTTTCGTATGGGTAGGGACACTATTGCCGAAATAATAACTTCTATAAGAAATGCTGACATGAAAAAAAAAGGAACGGTTCGAATAGCATCTACAAATGTCACCGAAAACATTGTTAAAATACTTCTACGAGAGGGTTTTATTGAAAACGTTAGAAAACATCGAGAAAGTAATAAAAATTTCTTGGTTTCAACCCTGCGA------CATAAAAGAGAAAGAATATATAAAACAATTTTAAAGCGTATCAGCCGACCTGGTCTACGAATCTATTCCAACTACCAACGAATTCCTAGGATTTTAGGCGGAATGGGGATTGCTATTCTTTCTACTTCTCAAGGTATAATGACAGATCGAGAAGCTCGCTTAGAAGGAGTTGGGGGAGAAATTTTGTGTTATATATGGATGACAAAACCTATACCAAGAATTAGTTCACGTAGAAATGGACGTATTGGTTCGCGTAAGAGTGGACGTAGAATTCCAAAAGGAATTATTCATGTTCAAGCGAGTTTCAACAATACCATTGTAACTGTTACAGATGTACGAGGGCGGGTGGTTTCGTGGTCCTCCGCGGGTACTTCTGGATTCAAAGGCGCAAAAAGAGGAACACCTTTTGCTGCTCAAGCCGCCGCAGCAAATGCTATTCGTACAGTAGTTGATCAAGGTATGCAACGCGCAGAAGTAATGATAAAAGGTCCTGGTCCGGGACGAGATGCAGCATTACGAGCTATTCGTCGAAGTGGTATACTATTAAGTTTCGTACGTGATGTAACTCCTATGCCACATAATGGATGTAGACCCCCTAAAAAAAGACGTGTAATGGCAAAAAAAAGTTTGATTCAGAGGGAGAGGAAGAGACAGAAATTGGAACAGAAATATCATTTGATTCGTCGATCCTTAAAAAAAGAAATAAGCAAAATTCCGTCGTTGAGTGAAAAATGGGAAATTCATGGAAAATTGCAATCCCTACCGCGTAATAGTGCACCCACACGTCTTCATCGACGTTGTTTTTCGACCGGAAGACCAAGAGGTAACTATCGAGACTTTGGGCTATCCGGACACATACTTCGAGAAATGGTTCATACATGTTTGTTACCGGGCGCAACAAGGTCCAGTTGGATTTCACAAGAAGAAAAAGAGGAAAACAAGGGGTCCGCCGAATTTCAAGTATTCAGTTTCACCAATAAGATACGAAGACTTACTTCACATTTAGAATTGCATAAAAAAGATTTTTTATCCCAGAGGGGTTTACAAATAATTCTGGGAAAACGTCAACGGCTGTTGGCGTATTTGTCAAAGAAAAATAGAGTACGTTATAAGAAATTAATTGGTCAGTTGGATATTCGAGAGCCAATGGATAAATCCAAGCAATCTTTCCATAAACCCAAGCGATCTTTTCGTAGGCGTTTGCCCCCAATTGGATCGGGGGATCGAATTGATTATAGAAACATGAGTTTAATTAGTCGATTTATTAGTGAACAAGGAAAAATATTATCTAGACGAGTGAATAGATTAACCTTGAAACAACAACGATTAATTACTATTGCTATAAAACAAGCTCGTATTTTATCTTTGTTACCTTTTCTTAATGTGACACGTTCAACAAAAAAAAATCCTTTTGTAGCTAATCATTTATTGGTAAAAATTGAGAAACTCAACATAAGGGAGGAAAAAGAAATAATAGTAACTTGGTCTAGGGCATCCACCATTATACCCATAATGATTGGCCATACAATCGCTATTCATAACGGAAAAGAACATTTACCCATTTATATAACAGATCGTATGGTAGGTCACAAATTGGGAGAATTTGCACCTACTCGAACTTATGGGAGACATGCCCGAAACGATAATAGATCGCGTCGCATGCCTAGATCTCGGATAAATGGAAATTTTATTGATAAGACCTCTTCGATTGTAGCCAATATCTTATTACGAATAATTCCGACAACTTCAGGAGAAAAAGAAGCATTTACCTATTACAGAGATGGGATGTCAGCTCAATCTGAAGGAAATTATGCGGAAGCTTTACAAAATTATTATGAAGCTACGCGATCAGAAATTGATCCCTATGATCGAAGTTATATACTCTATAACATAGGCCTTATACACACAAGTAATGGAGAGCATACGAAGGCTTTGGAATATTATTTTCGGGCACTAGAGCGGAATCCATTCTTACCACAAGCTTTTAATAATATGGCCGTGATCTGTCATTACCGGGGAGAACAGGCCATTCGACAGGGTGATTCTGAAATTGCGGAGGCTTGGTCCGATCAAGCTGCTGAGTATTGGAAACAAGCTATAGCGCTTACTCCGGGTAATTATATTGAAGCACATAATTGGTTGAAGATAACGAGGCGGTTCGAAATGAACTGGCGATCAGAACATATATGGATAGAACTTATAACGGGGTCTCGAAAAACAAGTAATTTTTTCTGGGCCTGTATCCTTTTTTTAGGTTCACTAGGATTCTTAATCGTTGGAACTTCCAGTTATCTTGGTAGGGATCTGATATCCGTATTTCCATATCAGCAAATATCTTTTTTTCCACAAGGGATTGTGATGTCTTTCTATGGAATTGCGGGTCTATTCATTAGCTCCTATTTGTGGTGCACAATTTTGTGGAATGTAGGTAGTGGTTATGATCGATTCGATAGAAAAGAAGGAATAGTGTGTATTTTTCGTTGGGGATTTCCTGGAAAAAATCGTCGTATCCTCCTTCGCTTCCTTATGAGTGATATTCAGTCAATCAGAATGGAGGTTAAAGAGGGCCTTTATACTCGACGTGTCCTTTATATGGAAGTCAGGGGCCAGGGAACTATTCCCTTGACTCGTACTGATGAGAATTTAACTCCACAAGAAATTGAACAAAAAGCTGCGGAATTAGCCTATTTCTTGCGCGTACCAATTGAA
>Cymbidium sinense
ATGGGAACCCTTCGAGCTGACGAAATTAGTAATATTATACGCGAACGTATTAAACAATATAATAGAGAAGTAAAGATTGTGAATACTGGTACCGTACTTCAAGTGGGCGACGGCATTGTTCGTATTCATGGTCTTGATGAAGTAATGGCAGGTGAATTAATAGAATTTGAAGAGGGTACCATAGGTATTGCTCTGAATTTGGAATCAAATAATGTTGGTGTTGTATTAATGGGTGATGGTTTGATGATAAAAGAGGGAAGCTCGGTAAAAGCAACAGGAAGAATCGCTCAGATCCCTGTGAGCGAGGCTTTTTTGGGTCGTGTCATAAATGCTCTGGCTAAACCTATTGATGGGAGAGGTGAAATTTCATCTTCTGAATCTCGGTTAATTGAATCTCCTGCCCCAGGTATTATTTCGAGACGTTCCGTATATGAGCCCCTTCAAACGGGACTTATTGCTATTGATTCAATGATTCCTATAGGACGCGGGCAGCGAGAATTAATTATTGGAGACAGACAGACTGGTAAAACAGCAGTAGCCACAGATACGATTCTCAATCAAAAAGGACAAAATGTGATATGTGTTTATGTAGCTATTGGTCAAAAAGCATCTTCTGTGGCTCAAGTAGTGACTACCTTCCAGGAAGGAGGGGCAATGGAATACACTATTGTGGTAGCCGAAACAGCAGATTCGCCTGCTACATTACAATATCTCGCTCCTTATACGGGAGCGGCTCTGGCTGAATATTTTATGTACCGTGAACGACATACTTCAGTAATTTATGATGATCTCTCCAAGCAGGCACAAGCTTATCGTCAAATGTCTCTTCTATTAAGAAGACCCCCAGGTCGTGAAGCTTATCCAGGAGATGTTTTTTATTTGCATTCACGACTTTTGGAAAGAGCCGCTAAATCAAGTTCTCGTTTAGGTGAAGGAAGTATGACTGCTTTACCAATAGTAGAGACTCAATCTGGAGACGTTTCGGCTTATATTCCGACTAATGTAATTTCTATTACAGATGGACAAATATTCTTATCTGCGGATCTATTCAATGCTGGAATCAGGCCTGCTATTAATGTAGGTATTTCTGTTTCAAGAGTAGGATCGGCAGCTCAAATTAAAGCCATGAAACAAGTAGCTGGCAAATCAAAATTGGAACTAGCTCAATTTGCAGAATTAGAAGCCTTTGCACAATTTGCTTCTGATCTAGATAAAGCTACTCAGAATCAATTGGCAAGAGGCCAACGATTACGTGAGTTGCTTAAACAATCTCAATCAGACCCTCTCGCGGTGGAAGACCAGATAGCTACTATTTACACCGGAACAAATGGATATCTTGATACGTTAGAAATTGGACAGGTAAAGAAATTTCTCGTTGAGTTACGTACCTACTTAACAAAGAAGAAACCTAAATTCCAAGAAATTCTATCTTCTACCAAGATATTCACCGAAGAGGCTGAAACCCTTTTGAAAGAAGCTATTCAGGAACAGATTGAACTCTTTCTACTTCAGAGCAATCCCACTACTTCTAATCCTGTGGTTTCTACACTTGAAGAACAAAACCTAGGGCGTATCACTCAAATTATTGGCCCAGTACTGGATGTCATTTTTCCACCGGGCAATATGCCTAATATTTATAATGCTTTGGTAATTAAAGGTCGAGATACTGTCGGTCAGCAAATTAATGTAACTTGTGAAGTACAACAATTATTAGGAAATAATCGAGTGAGAACTGTAGCTATGAGTGCTACAGATGGTCTGATGAGAGGAATGAAAGTGATTAACACGGGAGCTCCTCTAAGTGTTCCAGTCGGGGGAGCTACTCTCGGACGAATTTTCAACGTTCTTGGAGAGCCCGTTGATAATTTAGGTCCTGTCGATACTCGCACAACATCTCCTATTCATAGATCTGCACCCGCCTTCATACAGTTAGATACGAAATTATCAATCTTTGAAACAGGGATTAAAGTGGTAGATCTTTTAGCTCCCTATCGCCGTGGAGGAAAAATAGGACTATTTGGGGGAGCTGGAGTGGGTAAAACAGTACTCATCATGGAATTGATCAACAACATTGCCAAAGCTCACGGAGGCGTATCTGTATTTGGCGGAGTAGGTGAACGTACTCGTGAAGGAAATGATCTCTACATGGAAATGAAAGAATCCGGGGTGATTAATGAAAAAAATCTTGCAGAATCAAAAGTGGCTCTAGTCTATGGTCAAATGAATGAACCGCCAGGAGCTCGTATGAGAGTTGGCTTGACTGCCCTAACCATGGCGGAATATTTTAGGGATGTTAATGAGCAAGACGTACTTCTATTCATCGACAATATATTTCGTTTCGTTCAAGCAGGGTCCGAAGTCTCTGCCTTATTAGGTAGAATGCCTTCTGCAGTGGGTTATCAACCTACCCTTAGTACGGAAATGGGTTCTTTGCAAGAAAGAATTACTTCTACTAAAGAAGGATCCATAACATCGATCCAAGCAGTTTATGTACCTGCGGATGATTTGACCGACCCTGCTCCTGCCACGACATTTGCACATTTAGATGCTACTACCGTATTATCAAGAGGATTAGCTGCCAAAGGTATTTATCCAGCAGTAGATCCCTTGGATTCAACGTCAACTATGTTACAACCTAGGATCGTTGGTGAGGAACATTATGAAACTGCGCAAAGGGTTAAGCAAACTTCACAACGTTACAAAGAACTTCAGGACATTATAGCTATCCTTGGGTTGGACGAATTATCCGAAGAAGATCGTTTAACTGTAGCAAGAGCACGCAAAATTGAGCGTTTCTTATCACAACCCTTCTTTGTGGCAGAAATGACCTTAAATCTTTGTGTACTGACTCCTAATCGAATGATTTGGAATTCCGAAGTGAAAGAGATTATTTTATCTACTAATAGTGGACAAATTGGGATATTACCAAACCATGCCCCCATTGCCACGGCTGTAGATATAGGTCTTTTGAGAATACGGCTAAACGACCGATGGTTAACGGTGGCTCTTATGGGCGGTTTTGCTAGAATAAGTAATAATGAGATCACCATTTTAGGAAATGGTGCGGAAATTAGTACTGACATTGATCCACAAGAAGCTCAACAAACTCTTGAAATAGCTGAAGCTAACTTGAGTAGAGCTGAGGGTAAGAGACAAGCAATTGAGGCAAATCTAGCTCTCAGACGAGCTAGGACACGAGTAGAAGCTGTCAAAGCGATTATGAAAAATAGAACCGATTCTTTTGTTTCCGTGGGGCACTGGCCATCCGCTGGGAGTTTCGAATTTAATACCGATATTTTAGCAACAAATCCAATAAATCTAAGCGTAGTGCTGGGTGTATTGATTTTTTTTGGAAAGGGAGTGTTAAATGATTTATTAGATAAGCGAAAACAGAGGATCTTGAGTACTATTCGAAATTCAGAAGAATTACGTAGAGGAGCCATTGAACAGCTCGAAAGAGCTCGGGTTAGATTACGGAAAGTGGAAATCAAAGCAGATGAGTATCGAACGAATGGATATTCTGAGATAGAACAAGAAAAAGTAAATTTGATTAATGCTACTTGCAAGAGTTTGGAACAATTAGAAAATTACAAAAATGAAACTCTTTTTTTTGAAAAACAAAGAGCAATTAATCAGGTCCGACAACAAGTTTTGCAACAAGCCTTACAAAGAGCTCTAGGAACTTTGAATAGTTGTTTGAATAGCGAATTACATTTTCGTACCATCAGTGCTAATATTGGTATTCTCGGGTCCGCGGAAATGAATCCACTTATTTCTGCTGCTTCCGTTATTGCTGCTGGATTGGCTGTAGGGCTTGCTTCTATCGGACCTGGGGTTGGTCAAGGAACTGCTGCGGGCCAAGCCGTAGAAGGTATTGCGAGACAACCAGAAGCAGAGGGTAAAATACGAGGTACTTTATTGCTGAGTCTGGCTTTTATGGAAGCTTTAACCATTTATGGACTGGTCGTGGCATTAGCTCTTTTATTTGCAAATCCTTTTGTTATGAATGTTATACCATGTTCCATTAAAACACTCAAAGGGTTATATGATATATCAGGTGTAGAAGTAGGCCAACATTTATATTGGCAAATAGGAGGTTTACAAATTCATGCCCAAGTACTTATCACTTCTTGGGTTGTAATTGCTATCTTATTAGGTTCAGTCATCATAGCTGTTCGGAATCCACAAACCATTCCGACCGACGGTCAGAATTTCTTCGAATATGTCCTTGAATTTATTCAAGACTTGAGCAAAACTCAGATTGGAGAGGAGTATGGTCCTTGGGTTCCTTTTATAGGAACGATGTTCCTATTTATTTTTGTTTCTAACTGGTCAGGCGCTCTTTTACCTTGGAAAATCATAAAGTTACCTCATGGAGAGTTAGCTGCGCCCACGAATGATATAAATACTACTGTTGCTTTAGCTTTACCCACGTCAGTGGCATATTTCTATGCGGGTCTTAGTAAAAAAGGATTGGGATATTTCGGGAAATACATTCAACCAACTCCAATACTTTTACCAATTAATATTCTAGAAGATTTCACCAAACCTTTATCTCTTAGTTTTCGACTTTTTGGGAATATATTGGCTGATGAATTAGTGGTTGTTGTTCTTGTTTCTTTAGTGCCTTCAGTAGTTCCTATACCTGTCATGTTTCTTGGATTATTTACAAGCGGTATTCAAGCTCTTATTTTTGCAACTTTGGCTGCGGCTTATATAGGTGAATCCATGGAGGGTCATCATATGATATTTGCGACTTTAGAACATATATTAACTCATATTTCTTTTTCGATCATCTCAATTGTGATTCTAATTCATTTGATGAACTTATTAGTCTACGAAATCGAAGGATTACGTAATTCGTCAGAAAAAGGGATGATAGCTACTTTTTTCTCTATAACAGGGTTTTTAGTTATTCGTTGGATTTCTTCGGGACATTTTCCTTTAAGTAATTTATACGAATCGTTAATCTTCCTTTCATGGAGTTTATCCATTATTCATATGATTCCGTATCTTGGGAATCATAAAAATGATTTAAGCGCAATAACTGCACCAAGTGTTATTTTTACCCAAGGTTTTGCCACGTCAGGTCTTTCAACTGAAATGCATAAACCCGTAATATTAGTGCCTGCTCTACAATCTCAGTGGTTAATAATGCATGTAAGTATGATGCTCTTGAGCTATGCAGCTCTTTTATGCGGATCGTTATTATCAGTTGCTCTTATAGTGATTACATTTCAAAAAAGAATCGATTCTTTTTTGAAAAACAATAATTTTTTAAGGAAGTCGTTTTTCTTTGGTGATATGGAATATTTGAACGAAAAAGGAAGTGTATTAAAAAAGACTTATTTTCTCTCATTTCAAAATTTTTACAAATATCAATTAATTCAGCGTTTGGATTATTGGAGTTATCGTGTCATTAGTTTAGGATTTACCTTTTTAACCATAGGCATTCTTTCTGGAGCAGTATGGGCTAATGAAGCATGGGGTTCGTATTGGAATTGGGACCCTAAGGAAACTTGGGCATTTATTACTTGGACCATATTTGCAATTTATTTACATACTAGAAAAAATTCAAAATTGCAAGGTACAAATTCGGCATTTGTAGCTTCTATAGGATTTCTCCTAATTTGGATATGCTATTTTGGGATCAATATATTAGGAATCGGGTTCCATATGATAAAGGAGTACTCGGAGACACATATGCAAAGGTTTCGTATAGGAATGCACAAGGAAACAATACAATTGGTCCAAAGACAAAATGAATCTCATTTCCATATAATTTTGCATTTCTCTACAAACCTAATCTGTTTCGCTATACTAAGTGGTTATTTTTTTCTGGGTAATGAAGAACTTTTCATTCTAAATTCTTGGATTCAGGAATTTCTCTATAACTTAAGTGATACAATCAAAGCTTTTTCAATTCTTTTAGTTACTGATTTATGGATCGGGTTTCACTCAACCCATGGTTGGGAACTAATGATTGGTTCGATCTACAACGATTTTGGATTGGCTCAGAATGATCAGATTATATCTGGTCTTGTTTCCACTTTTCCAGTGATTCTAGATACAATTGTGAAATATTGGATCTTCCATTTTTTAAATCGTGTATCTCCTTCGCTTGTAGTAATTTATCATTCAATGAATGAAACAAGGATATTTAGA------TTTAAAAAAGATAGATTTCGGCAACAAAACTTCCTCTATCCGCTACTCCTTCAGGAGTATATTTACTCACTTGTTCATTATCATAGCTTCAATAGTTTGATTTTTTACGAACCTGTGGAAATTATCGGTTATGACAATAAATATAGTTTAGTACTTGTGAAACGTTTAATTACTCGAATGTACCAACAGGAATCTTTGATTTCTTCGGTGAATGATTCTAACAAAAATGGATTTTGGGGTCACAAGAATTCTTTTTATTCTCAAATGATATCAGAAGTTTTTGGAGTCATTCTGGAAATTCCATTCTCATCACGATTAGTATCTTCCCTTGAAGAAAAACGAATACCAAAATCTCAGAATTTACGATCTATTCATTCAATATTTCCCTTTTTAGAGGATAAATTATCACATTTAAATTATGTGTCAGATCTATTAATACCCCATCCTATCCATTTGGAAATCTTGGTTCAAATCCTTCAATGCTGGATCAAAGATGTTCCTTCTTTGCATTTCTTGCGATTGTTTTTCCACGAATATCATAATTTGAATAGTCTGATTACTTCAAAGAAATCTATTTACGTCTTTTCAAAAAGAAAGAAAAGATTCTTTTGGTTCCTACATAATTCTTATGTATATGAATTTGAATATCTATTCCTATTTCTTCGTAAACAGTCTTCTTATTTACGATCAATATCTTCTGGAATCTTTATTGAGCGAACACTTTTCTTTGGAAAAATAGAATATCTTATGGTCGTGTGTTGTAATTCTTTTCAGAGGATCCTATGGTTCCTCAAAGATACTTTCATACATTATGTTCGATATAAAGGAAAAGCGATTCTGGCTTCAAAAGGAACTCTTATTCTGATGAAGAAATGGAAATTTCATCTTGTGAATTTTTGGCAATCTTATTTTCGCTTTTGGTTTCAACCTTATAGGATCCATATAAAGCAATTACCCAACTATTCCTTCTCTTTTATGGGGTATTTTTCAAGTGTACTAAAAAATCCTTTGGTAGTAAGAAATCAAATGCTAGAGAATTCATTTCTAATAAATACTCTGACTAATAAATTAGATACCATAGCCCCAGTTATTTCTCTTATTGGATCGTTGTCGAAAGCTCAATTTTGTACTGTATTGGGTAATCCTATAAGTAAACCGATCTGGACCGATTTATCGGATTCTGATATTATTGATCGATTTTGTCGGATATGTAGAAATCTTTGTCATTATCACAGTGGATCCTCAAAGAAGCAGGTTTTGTATCGTATAAAGTATATACTTCGACTTTCGTGTGCTAGAACTTTGGCTCGTAAACATAAAAGTACAGTACGCACTTTTATGCGAAAATTAGGTTCGGGATTCTTAGAAGAATTTTTTTTGGAAAAAGAACAATCTCTTTCTTTAATCTTCCTCCAAAAGATCTTTATTTTACACCGATTACATAGAGAACGTATTTGGTATTTGGACATTATCCGTATCAATGATCTGGTGGATATGCAAAATAGAAAGACTTTTTCTTGGGTAAAAGAACAGATGACTCGATCCATTTTTGTATTGATCATGATATATGTAATAACTCGAGCATCTATTTCAAATGCATATCCCATTTTTGCGCAGCAGGGATATGAAAATCCACGAGAAGCAACTGGGCGAATTGTATGTGCCAATTGCCATTTAGCTAATAAGCCCGTGGATATTGAAGTTCCGCAAGCTGTACTTCCTGATACTGTATTTGAAGCAGTTGTTCGAATTCCTTATGATATGCAACTGAAACAAGTTCTTGCTAATGGTAAAAAAGGAGCTTTGAATGTAGGAGCTGTTCTTATTTTACCCGAGGGATTCGAATTAGCTCCCCCCGATCGTATTTCTCCCGAAATGAAAGAAAAGATGGGCAATCTTTCTTTTCAGTGTTATCGTCCTAATAAAAGAAATATTCTTGTGATAGGTCCTGTTTCCGGTCAGAAATATAGTGAAATCGTCTTTCCTATTCTTTCCCCCGACCCTGCTACGAAAAAAGACGTTTACTTCTTAAAATATCCCATATATGTAGGTGGGAACAGAGGAAGGGGTCAGATTTATCCTGATGGTAGCAAGAGTAACAATACAGTTTATAATGCTACATCTGCTGGTATAGTAAGCAGAATAGCACGTAAAGAAAAAGGGGGATATGAAATAACCATAGTTGATGCATCAGAAGGACGTCAAGTGGTTGATATTATACCTCCAGGACCAGAACTTCTTGTTTCAGAAGGTGAATCCATCAAGCTTGATCAACCATTAACAAGTAATCCAAATATAGGAGGTTTTGGTCAGGGAGACGCAGAAATAGTGCTTCAAGATCCATTACGAGTCCAAGGTCTTCTGTTCTTCTTGGCATCTGTGATTTTGGCACAAATCTTTTTGGTTCTGAAAAAGAAACAGTTTGAAAAGGTTCAGTTGTACGAAATGAATTTCATGAGCAAAGTATATGATTGGTTCGAGGAACGTCTCGAGATTCAAGCGATTGCAGATGATATAACTAGTAAATATGTTCCTCCTCATGTCAATATATTTTATTGTTTAGGGGGGATTACGCTGACTTGTTTTTTAGTACAAGTAGCTACGGGTTTTGCTATGACCTTTTACTATCGTCCAACTGTTACAGAGGCTTTTTCCTCTGTTCAATACATAATGACTGAGGCCAACTTTGGTTGGTTAATTCGATCAGTTCATCGATGGTCAGCAAGTATGATGGTTCTAATGATGATCTTGCACGTATTTCGTGTGTATCTTACGGGGGGTTTTAAAAAACCCCGCGAATTAACTTGGGTTACAGGGGTAGTTCTGGCTGTATTGACCGCATCTTTTGGCGTAACTGGTTATTCCTTACCTCGGGACCAAATTGGCTATTGGGCAGTAAAAATTGTAACAGGCGTACCTGAAGCTATTCCTATAATAGGATCACCTTTGGTAGAATTCTTACGTGGAAGTGCTAGTGTGGGCCAGTCCACTTTGACTCGTTTTTATAGTTTACATACTTTTGTATTGCCTCTTCTTACTGCCGTATTTATGTTAATGCACTTTCCAATGATACGTAAGCAAGGTATTTCGGGTCCTTTAATGGGACATAATTATTATGGAGAACCCGCATGGCCCAATGATCTTTTATATATCTTTCCAGTAGTAATCCTAGGCACTATTGCATGTAGTGTGGGTTTAGCAGTTCTAGAGCCGTCAATGATAGGTGAACCGGCGGATCCGTTTGCAACTCCGTTGGAAATATTACCCGAATGGTACTTCTTTCCCGTATTTCAAATACTTCGCACAGTGCCCAATAAATTATTGGGTGTTCTTTTAATGGTTTCAGTACCAATAGGATTATTGACAGTACCTTTTTTGGAGAATGTCAATAAATTCCAAAATCCATTTCGTCGTCCAGTAGCTACAACAGTATTTTTGATCGGTACCGCAGTAGCTCTTTGGTTAGGTATTGGAGCAACTTTACCTATCGATAAATCCCTCACTTTAGGTCTTTTTATGATTGAAGTTTTTCTATTTGGAATCGTCTTAGGTCTAATTCCTATTACTTTAACAGGATTATTTGTAACTGCATATTTACAATACAGGCGCGGTGATCAGTTGGACCTTATGGATATAGTAAGTCTCGCTTGGGCTGCTTTAATGGTAGTGTTTACATTTTCTCTTTCACTTGTAGTATGGGGAAGGAGTGGGCTTATGATTATTCGTTCGCCGGAACCCGAAGTGAAAATTGTTGTAGACAGGAATCCTATAAAAACGTCTTTTGAGGAATGGGCCAGACCCGGCCATTTCTCAAGAACAATAGCTAAGGGTCCTGATACTACCACTTGGATCTGGAACCTACATGCTGATGCTCACGATTTCGATAGTCATACCAGTGATTTAGAGGAGATCTCTCGAAAAGTCTTTAGTGCTCATTTTGGCCAACTCTCTATTATCTTTCTTTGGCTGAGTGGCATGTACTTCCATGGCGCCCGTTTTTCCAATTATGAAGCATGGCTAAGCGATCCTACTCATATTGCACCCAGTGCCCAAGTAGTTTGGCCAATAGTAGGTCAAGAAATATTGAATGGGGATGTGGGCGGTGGTTTCCGAGGAATACAAATAACCTCCGGTTTTTTTCAGATTTGGCGAGCATCTGGAATCACTAATGAATTACAACTCTATTGTACCGCAATTGGTGCATTGGTTTTTGCATCGTTAATGCTTTTTGCTGGTTGGTTCCATTATCACAAAGCCGCTCCAAAATTGGCTTGGTTCCAAGATGTAGAATCTATGTTGAATCATCACTTAGCGGGGTTACTAGGACTTGGGTCTCTTTCTTGGGCGGGACACCAAATCCACGTATCTTTACCAATTAACCAATTTCTTGACGCTGGAGTTGATCCTAAAGAAATACCACTTCCTCATGAATTTATCTTGAATCGGGATCTTTTGGCTCAACTTTATCCAAGTTTTGCCGAGGGAGCAACGCCCTTTTTCACCTTGAATTGGGCAAAATATGCGGAATTTCTGAGTTTTCGTGGAGGATTAGATCCAATAACAGGGGGTCTTTGGTTGAGTGATATTGCACACCATCATTTAGCTATTGCGATTCTGTTCCTGATCGCAGGTCATATGTATAGGACTAACTGGGCCATTGGTCATGGTCTGAAAGACATTTTAGAGGCTCATAAAGGTCCATTTACGGGCCAGGGCCATAAAGGTCTCTATGAAATCCTAACAACGTCATGGCATGCTCAATTATCTCTGAATCTGGCTATGTTAGGTTCTTTAACCATTGTTGTAGCTCACCATATGTATTCCATGCCCCCCTATCCATACCTAGCTATTGACTATGGTACACAACTTTCGTTGTTCACACATCACATGTGGATCGGGGGATTTCTTATAGTTGGCGCTGCTGCACATGCAGCCATATTTATGGTAAGAGACTACGATCCAACTACTCGATACAACGATCTATTAGATCGTGTCCTTAGACACCGTGATGCAATCATATCACATTTGAACTGGGCATGCATATTTCTAGGGTTTCACAGTTTTGGCTTGTATATTCATAATGATACTATGAGCGCTTTAGGGCGTCCCCAAGATATGTTTTCAGATACCGCTATACAATTACAACCCATCTTTGCTCAATGGGTACAAAACACCCATACTTTAGCACCTAGCGTAACAGCTCCTGGTGCAACAACAAGTACCAGCTTAACTTGGGGAGGTGGTGAGTTAGTAGCAGTGGGCGGCAAAGTTGCTTTGTTACCTATCCCATTAGGAACTGCAGATTTTTTGGTTCATCACATTCATGCATTTACAATTCACGTGACTGTATTGATCCTACTGAAAGGTGTTCTATTTGCTCGCAGTTCCCGTTTGATACCTGATAAAGCAAATCTTGGTTTTCGTTTCCCTTGTGATGGGCCTGGTAGGGGGGGAACATGTCAAGTATCCGCTTGGGATCATGTATTCTTAGGTCTATTCTGGATGTACAATGCAATTTCGGTAGTAATTTTCCATTTCAGTTGGAAAATGCAGTCGGATGTTTGGGGTACTATAAGTGATCAAGGAGTAGTCACTCATATCACAGGAGGGAACTTTGCACAGAGTTCCATTACTATTAATGGATGGCTCCGGGATTTCTTATGGGCACAGGCATCTCAAGTAATTCAGTCTTATGGTTCTTCATTATCTGCATATGGTCTTTTTTTCTTAGGTGCTCATTTTGTCTGGGCTTTCAGTTTAATGTTTCTATTCAGTGGCCGTGGTTATTGGCAAGAACTCATTGAATCCATCGTTTGGGCTCATAACAAATTAAAAGTTGCTCCTGCTACCCAGCCTAGAGCCTTGAGTATTGTACAAGGACGTGCTGTAGGAGTAACCCATTACCTTCTGGGTGGAATTGCCACAACATGGGCATTCTTCTTAGCAAGAATTATTGCAGTAGGAATGACATTAAGATTCCCAAGGTTTAGCCAAGGCTTAGCTCAGGACCCCACTACTCGTCGTATTTGGTTTGGTATTGCTACCGCACATGACTTCGAGAGTCATGATGATATTACTGAAGAACGTCTTTATCAGAACATTTTTGCTTCGCACTTTGGACAGTTAGCAATAATCTTTCTGTGGACGTCCGGAAATCTGTTTCATGTAGCTTGGCAAGGAAATTTTGAGTCATGGATACAGGACCCTTTACATGTAAGACCTATTGCTCATGCAATTTGGGATCCTCATTTTGGTCAACCTGCTGTAGAAGCCTTTACTAGAGGAGGTGCTATCGGTCCAGTGAATATCGCTTATTCTGGTGTTTATCAGTGGTGGTATACAATCGGATTACGCACCAATGGGGATCTTTATACTGGAGCTCTTTTTCTATTACTTCTTTCTGCTATATCCTTAATAGCGAGTTGGTTACACCTACAACCAAAATGGAAACCAAGCGTTTCTTGGTTCAAAAATGCCGAATCTCGTCTCAATCATCATTTGTCAGGACTTTTTGGAGTAAGTTCCTTGGCTTGGACAGGACATTTAGTTCATGTCGCTATTCCCGAATCGAGGGGAGAGTACGTCAGATGGAATAATTTCTTAGACGTATTGCCGTATCCCCAAGGGTTGGGCCCACTTTTTACGGGTCAATGGAATCTTTATGCTCAAAACCCTGATTCCAGTAGTCATTTATTTGGTACCTCCCAAGGGGCAGGAACTGCCATTCTAACCCTTCTTGGGGGATTCCATCCCCAAACGCAAAGTTTATGGCTAACCGATATTGCTCATCATCATTTAGCTATTGCATTCCTTTTTCTCGTTGCTGGCCATATGTATAGAACTAACTTCGGGATTGGACACAGTATTAAAGATCTTTTAGAAGCACATATTCCTCCGGGGGGTCGATTAGGACGTGGTCATAAGGGTCTTTATGACACAATAAATAATTCGCTTCATTTTCAATTGGGCCTTGCTCTAGCCTCTTTAGGGGTTATTACTTCCTTAGTAGCTCAACACATGTACTCTTTACCTGCTTATGCATTCATAGCACAAGACTTTACTACTCAAGCTGCGTTATATACTCATCACCAATACATCGCAGGGTTCATCATGACAGGAGCCTTTGCTCATGGGGCTATATTCTTCATTAGGGATTACAATCCAGAACAGAATGAGGATAATGTATTGGCAAGAATGTTATATCATAAAGAAGCTATAATATCTCATTTAAGTTGGGCTAGCCTATTTCTGGGGTTCCATACCTTGGGCCTTTATGTTCATAACGACGTCATGCTTGCTTTTGGTACTCCGGAAAAACAAATATTAATTGAACCTATATTTGCCCAATGGATACAATCTGCTCATGGCAAGACTTCGTATGGGTTCGATGTACTCTTATCTTCAACGAATAGCCCTGCATTCAATGCAGGTCGAAGCATATGGTTACCTGGCTGGTTGAATGCTATTAATGAGAATAGTAATTCACTTTTCTTAACAATAGGTCCGGGAGATTTCTTGGTTCATCATGCTATTGCTCTGGGTTTACATACGACTACATTGATTTTAGTAAAAGGTGCTTTAGATGCGCGTGGTTCCAAGTTAATGCCAGATAAAAAGGATTTCGGTTATAGTTTTCCTTGCGACGGTCCCGGGCGTGGCGGTACTTGTGATATTTCTGCTTGGGACGCATTTTATTTGGCAGTTTTCTGGATGCTAAATACCATTGGATGGGTTACTTTTTATTGGCATTGGAAACACATCACATTATGGCAGGGTAACGTTTCACAATTTAATGAATCCTCCACTTATTTGATGGGATGGTTAAGAGATTATCTATGGTTAAACTCTTCACAACTTATCAATGGATATAACCCTTTTGGTATGAATAGTTTATCGGTCTGGGCGTGGATGTTCTTATTTGGACATCTTGTTTGGGCTACTGGATTTATGTTCTTAATTTCCTGGCGTGGCTATTGGCAGGAATTGATTGAAACTTTAGCGTGGGCTCATGAACGTACACCTTTGGCTAATTTGATTCGATGGAAAGATAAGCCAGTGGCTCTTTCCATTGTGCAAGCAAGATTGGTTGGATTAGCCCACTTTTCCGTAGGTTATATATTTACTTACGCAGCTTTCTTGATTGCCTCCACATCAGGAAAATTTGGTATGTCACATTCAGTAAAGATTTATGATACATGTATAGGATGTACCCAATGTGTTCGAGCTTGTCCCACGGATGTATTGGAAATGATACCTTGGGACGGATGTAAAGCTAAGCAAATTGCTTCTGCCCCAAGAACCGAGGATTGTGTAGGTTGTAAAAGATGTGAATCCGCTTGTCCAACGGATTTTTTGAGTGTCCGTGTTTATTTATGGCATGAAACAACTCGCAGCATGGGTCTTTCCTATATGCGAGATATAAAAACATATCTCTCAACGGCACCTGTGCTAACCACTCTATGGTTTGGGTCTTTAGCAGGTCTATTGATAGAAATTAATCGTTTATTTCCAGATGCCTTGTCATTCATGACTGCAATTTTAGAGAGACGCGAAAGTACAAGCCTATGGGGTCGCTTCTGCAACTGGATTACCAGTACTGAAAACCGTCTTTACATTGGATGGTTTGGTGTTTTGATGATCCCTACTTTATTGACCGCAACTTCTGTATTTATCATTGCCTTCATTGCTGCCCCTCCAGTTGATATTGATGGTATTCGTGAACCTGTTTCTGGGTCTCTACTTTATGGAAACAATATTATATCAGGTGCCATTATTCCTACTTCCGCAGCTATAGGTTTGCATTTTTACCCAATATGGGAAGCAGCATCTGTTGATGAGTGGTTATACAATGGCGGTCCTTATGAACTGATTGTTCTACACTTTTTACTTGGTGTAGCTTGTTACATGGGTCGTGAGTGGGAACTTAGTTTCCGTCTGGGTATGCGTCCTTGGATTGCTGTTGCATATTCAGCTCCTGTTGCGGCTGCTACAGCTGTTTTCTTGATCTACCCTATTGGTCAAGGAAGTTTCTCTGATGGTATGCCTTTAGGAATATCCGGTACTTTCAACTTCATGATTGTATTCCAGGCAGAGCACAACATTCTTATGCATCCATTTCACATGTTAGGCGTAGCTGGTGTATTCGGCGGCTCCCTATTCAGTGCTATGCATGGTTCTTTGGTAACTTCTAGTTTAATCAGGGAAACCACTGAAAACGAGTCTGCTAATGAAGGTTACAGATTTGGTCAAGAGGAAGAAACCTATAATATTGTAGCCGCTCATGGTTATTTTGGCCGATTGATCTTCCAATATGCTAGTTTCAACAATTCCCGTTCCTTACATTTCTTCCTGGCTGCTTGGCCAGTAGTGGGTATCTGGTTCACTGCTTTGGGTATTAGCACTATGGCGTTCAACCTGAACGGTTTCAATTTTAACCAATCTGTAGTTGACAGTCAAGGTCGTGTTATTAACACTTGGGCTGATATCATAAATCGTGCTAATCTTGGTATGGAAGTAATGCATGAACGTAATGCACACAACTTCCCTCTAGATCTAGCTTCTGTGGAAGCTCCATCTATAAATGGAATGGGTTTGCCTTGGTATCGTGTTCATACCGTTGTATTGAATGATCCCGGTCGATTACTTTCTGTCCATATAATGCATACAGCTCTAGTTTCTGGTTGGGCCGGCTCGATGGCTCTATATGAATTAGCGGTTTTTGATCCCTCTGACCCTGTTCTTGATCCAATGTGGAGACAAGGCATGTTCGTTATACCCTTCATGACTCGTTTAGGAATAACCAATTCGTGGGGGGGTTGGAATATATCGGGAGGAACTATAATGAATCCGGGCATTTGGAGTTATGAAGGCGTGGCAGGAGCACATATTTTGTTTTCTGGCTTGTGCTTCTTGTCAGCTATCTGGCATTGGGTGTATTGGGACCTAGAAATATTCTGTGATGAACGTACGGGAAAACCTTCTTTGGATTTGCCCAAGATCTTTGGAATTCATTTATTTCTCTCAGGAGTTGCTTGCTTTGGCTTTGGTGCATTTCATGTAACAGGATTATATGGTCCTGGTATATGGGTGTCTGATCCTTATGGACTAACGGGAAAAGTACAATCTGTAAATCCAGCGTGGGGTGCGGAAGGTTTTGATCCTTTTGTTCCGGGGGGAATAGCTTCTCATCATATTGCAGCAGGTACATTGGGCATATTAGCGGGTCTATTCCATCTTAGTGTCCGTCCGCCTCAACGTTTATACAAAGGATTACGCATGGGTAATATTGAAACTGTGCTTTCCAGTAGTATTGCTGCTGTTTTTTTTGCAGCTTTCGTAGTTGCTGGAACTATGTGGTATGGTTCAGCAACTACTCCAATCGAATTATTTGGTCCCACTCGTTATCAGTGGGATCAGGGGTACTTCCAACAAGAAATATATCGAAGAGTTGGGGCCGGACTAGCCGAAAATTTGAGCTTATCGGAAGCTTGGTCTAAAATCCCCGAAAAATTAGCTTTTTACGATTACATTGGTAATAATCCGGCGAAAGGGGGATTATTCAGAGCAGGCTCAATGGATAATGGGGATGGAATAGCTGTTGGGTGGTTGGGGCACCCCATCTTTAGAGATAAAGAAGGGCGTGAACTCTTTGTACGTCGTATGCCTACCTTTTTTGAAACATTTCCGGTAGTTTTGGTAGATGGAGACGGAATTGTGAGGGCCGATGTTCCTTTTAGAAGGGCAGAATCCAAGTATAGTGTTGAACAAGTAGGGGTAACTGTTGAATTCTGTGGTGGAGAACTCAATGGAGTCATTTATAGTGATCCTGCTACTGTGAAAAAATATGCTAGACGTGCCCAATTAGGTGAGATTTTTGAATTAGACCGGGCTACTTTGAAATCCGATGGTGTTTTTCGTAGTAGTCCGAGGGGTTGGTTCACTTTTGGGCATGCTACGTTTGCTTTGCTTTTCTTTTTCGGACACATTTGGCACGGCGCCAGAACCTTGTTCAGAGATGTTTTTGCCGGTATTGATCCAGATTTGGATGCTCAAGTGGAATTTGGAGCATTCCAAAAACTTGGAGATCCAACTACAAGGAGACAAGTAGTCGTGGAAACGCTCTTTAATGGAACTTTAGCTTTAGTTGGTCGTGACCAAGAAACCACCGGTTTCGCTTGGTGGGCCGGGAATGCGAGACTTATAAATTTGTCCGGTAAACTACTTGGGGCTCATGTAGCTCATGCCGGATTAATCGTATTCTGGGCCGGAGCAATGAACCTATTTGAAGTGGCTCATTTCGTACCAGAGAAACCTATGTATGAACAAGGATTGATTTTACTTCCGCACTTAGCTACTCTAGGGTGGGGAGTAGGTCCGGGGGGAGAAGTTATCGACACCTTTCCTTACTTTGTATCTGGAGTACTCCACTTAATTTCCTCTGCAGTCTTAGGCTTTGGTGGTATTTATCATGCACTTCTAGGACCTGAAACTCTTGAAGAATCCTTTCCATTCTTCGGTTATGTATGGAAAGATAGAAATAAAATGACTACAATTTTGGGTATTCACTTAATTTTATTAGGTATAGGCGCTTTTCTTCTAGTACTCAAGGCTCTGTATTTTGGAGGCGTATATGATACCTGGGCACCCGGAGGGGGAGATGTAAGAAAAATTACCAACTTGACCCTTAGCCCAAGCGTGATCTTTGGTTATTTACTAAAATCTCCTTTTGGGGGAGAAGGATGGATTGTTAGTGTGGACGATTTAGAAGATATAATTGGGGGACATGTTTGGTTAGGTTCCATTTGTATACTTGGTGGAATTTGGCATATTTTAACCAAACCTTTTGCATGGGCTCGCCGTGCATTTGTATGGTCTGGAGAGGCTTACTTGTCATATAGTTTAGGTGCTCTATCTGTCTTTGGTTTCATCGCTTGTTGTTTCGTCTGGTTCAATAATACCGCTTATCCTAGTGAGTTTTACGGACCCACTGGGCCGGAAGCTTCTCAAGCTCAAGCATTTACTTTTCTAGTGAGAGACCAACGTCTTGGAGCTAACGTGGGATCCGCCCAAGGACCCACTGGTTTAGGTAAATATCTAATGCGTTCTCCGACCGGAGAGGTTATTTTTGGGGGAGAAACTATGCGTTTTTGGGATCTTCGTGCTCCCTGGTTAGAACCTCTAAGGGGTCCCAATGGTTTGGACTTGAGTAGGCTTAAAAAAGACATACAGCCTTGGCAAGAAATGGATGATTGGTTACGGAGGGACCGTTTCGTTTTTGTAGGCTGGTCCGGCCTATTGCTCTTTCCTTGTGCTTATTTCGCTTTAGGGGGTTGGTTCACAGGTACAACTTTTGTAACTTCATGGTATACCCATGGATTGGCTAGTTCCTATTTGGAAGGTTGTAATTTCTTAACGGCTGCGGTTTCTACTCCTGCAAATAGTTTAGCACATTCTTTGTTGCTACTATGGGGTCCTGAAGCACAAGGAGATTTTACTCGCTGGTGCCAATTAGGTGGTCTGTGGACTTTTGTTGCTCTCCATGGTGCTTTCGGTCTAATAGGTTTCATGTTACGTCAATTCGAACTTGCTCGTTCTGTTCAATTGCGACCTTATAATGCAATTGCATTTTCTGCTCCAATTGCTGTTTTTGTTTCTGTATTCCTGATTTATCCACTGGGTCAATCTGGTTGGTTCTTTGCACCCAGTTTTGGTGTAGCAGCTATATTTCGATTCATCCTTTTTTTCCAAGGGTTTCATAATTGGACGTTGAACCCATTTCATATGATGGGAGTTGCTGGAGTTTTAGGCGCTGCTCTGCTATGTGCTATTCATGGCGCCACCGTAGAAAATACCTTATTCGAAGATGGTGATGGTGCAAATACATTCCGTGCTTTTAACCCAACTCAAGCTGAAGAGACTTATTCAATGGTCACTGCTAACCGTTTTTGGTCCCAAATCTTTGGGGTTGCTTTTTCCAATAAACGTTGGTTACATTTCTTTATGCTATTTGTGCCAGTAACCGGTTTATGGATGAGTGCTATTGGGGTAGTCGGTCTGGCTCTGAACCTACGTGCCTATGACTTTGTTTCCCAAGAAATCCGTGCAGCGGAAGATCCTGAATTTGAAACTTTCTACACCAAAAATATTCTCTTAAACGAAGGTATTCGTGCTTGGATGGCGGCTCAGGATCAGCCTCATGAAAACCTTATATTCCCTGAGGAGGTTCTACCCCGTGGAAACGCTCTTATGTCTGGAAGCACGGGAGAACGTTCTTTTGCTGATATTATTACTAGTATTCGATACTGGGTCATTCATAGCATTACTATACCTTCCCTATTCATTGCGGGTTGGTTATTCGTCAGTACGGGTTTAGCTTACGATGTTTTTGGAAGTCCTCGGCCAAATGAATATTTCACAGAGAGCCGACAAGGGATTCCATTAATAACAGGCCGTTTTGATTCTTTGGAACAACTCGATGAATTTAGTAAATCCTTTATGACCATAGATCGAACCTATCCAATTTTTACAGTGCGATGGTTGGCTGTTCACGGACTGGCTGTACCTACTGTTTCTTTTTTAGGGTCAATATCAGCAATGCAGTTCATCCAACGAATGCTTACTCTTAAACTATTTGTTTATACAGTAGTAATATTCTTTGTTTCTCTCTTCATCTTCGGATTCTTATCTAATGATCCGGGGCGTAATCCTGGGCGTGAAGAAATGACCGATACTACTGGAAGGATTCCTCTTTGGCTGATAGGTACTGTAACTGGTATTCCTGTAATCGGTTTAATAGGCATTTTCTTTTACGGATCCTATTCCGGGTTGGGTTCATCTCTGATGTTTAATATCTTTAGTTTAATCTGTCTCTGTCTTAATTCTACCCTTTATTCGAGTAGTTTCTTCTTAGCCAAATTGCCCGAAGCTTATGCCTTTTTCAATCCAATTGTAGACGTTATGCCGGTTATCCCTGTACTTTTTCTTCTCTTAGCCTTTGTTTGGCAAGCTGCTGTAAGTTTTCGAATGACACAATCAAACCCGAATGAACAAAATGTTGAATTGAATCGTACCAGTCTATACTGGGGTTTATTACTCATTTTTGTACTTGCTGTTTTATTTTCCAATTATTTCTTCAATATGGAAGTCAATATTCTTGCGCTTATTGCTACTGCGCTGTTCATTTTAGTTCCTACTGCCTTTTTACTTATCATATACGTCAAAACAGTCAGCCAAAATGATATGGAAACAGCAACCCTAGTCGCCATCTCCATATCCGGTTTACTTGTAAGCTTTACTGGGTATGCCTTATATACCGCTTTTGGGCAACCCTCTCAAAAATTAAGAGATCCCTTCGAAGAACATGGGGACATGGAAGCATTGGTTTATATATTCCTCTTAGTTTCGACTTTAGGGATAATTTTTTTCGCTATCTTTTTTCGAGAACCACCTAAAGTTCCAACTAAAAAAATGTCACCACAAACAGAAACTAAAGCAAGCGTTGGATTTAAAGCTGGTGTTAAAGATTACAAATTGAATTATTATACTCCTGACTACGAAACCAAAGATACTGATATCTTGGCAGCATTCCGAGTAACTCCTCAACCGGGAGTTCCGCCGGAAGAAGCGGGGGCTGCGGTAGCAGCCGAATCTTCTACTGGTACATGGACAACTGTGTGGACTGATGGACTTACCAGTCTTGATCGTTACAAAGGACGATGCTACCACATCGAGGCTGTTGTTGGGGAGGAAAATCAATATATTGCTTATGTAGCTTATCCTTTAGACCTTTTTGAAGAAGGTTCTGTTACTAACATGTTTACTTCCATTGTGGGTAATGTATTTGGTTTCAAAGCCCTGCGAGCTTTACGTCTGGAAGATCTGCGAATTCCCACTTCTTATTCCAAAACTTTCCAAGGTCCGCCTCATGGCATCCAAGTTGAAAGAGATAAATTGAACAAGTACGGTCGTCCCCTATTGGGATGTACTATTAAACCAAAATTGGGATTATCCGCAAAAAACTACGGTAGAGCAGTTTATGAATGTCTACGGGGTGGACTTGATTTTACTAAGGATGATGAAAACGTAAATTCACAACCATTTATGCGTTGGAGAGATCGTTTCTTATTTTGTGCCGAAGCGCTTTTTAAAGCGCAAGCCGAAACGGGTGAAATTAAAGGACATTACTTGAATGCAACTGCGGGTACATGTGAAGAAATGATGAAAAGAGCGGTATTTGCCAGAGAATTGGGAACTCCTATCGTAATGCATGACTACTTAACTGGGGGGTTCACCGCAAATACTAGCTTGGCTCATTATTGCCGCGACAATGGTCTACTTCTTCACATCCATCGCGCAATGCATGCAGTTATTGATAGACAGAAAAATCATGGTATGCATTTTCGTGTACTAGCTAAAGCATTACGTATGTCTGGCGGAGATCATGTTCACGCTGGTACAGTAGTGGGTAAACTGGAAGGGGAACGTGAGATGACTTTGGGTTTTGTTGATTTATTACGTGATGATTTTATTGAAAAAGATCGAAGTCGTGGTATTTTTTTCACTCAAGACTGGGTCTCTATGCCAGGTGTTATACCCGTGGCTTCAGGGGGTATTCATGTTTGGCATATGCCTGCCCTAACCGAAATCTTTGGGGATGATTCTGTACTACAGTTCGGCGGAGGAACTTTAGGGCACCCTTGGGGAAATGCACCCGGTGCAGTAGCTAATCGAGTGGCTTTAGAAGCATGTGTACAAGCTCGTAATGAGGGACGTGATCTTGCTCGTGAAGGTAATGATATTATTCGTGAAGCTAGCAAATGGAGCCCTGAGCTAGCCGCTGCTTGTGAAATATGGAAAGAGATCACATTTGATTTTGACCCAGTGGATAAGCTAATGGTTCGAGAAGAAGTAGCAGGATCCACTCGAACACTAAAGTGGAAATGTGTTGAATCAAGAGTAGACAGCAAGCGTCTTTATTATGGTCGTTTTGTTCTGTCCCCGCTTATGAAAGGTCAAGCCAATACCATAGGTATTGCCATGCGAAGGGCTTTACTTGGAGAAATAGAAGGAACATGTATCACACGTGCAACATCTGAAAATGTTCTGCATGAATATTCTACGATAGAGGGTATTGAAGAATCAGTACATGAGATTTTAATAAATTTGAAAGAGATTGTATTGAAAAGTAATCTCTATGGAGTTAGGGGCGCATCCATTTGCGTCAGGGGACCTAAATACATAACAGCTCAAGATATTATCTCACCACCTTCTGTACAAATAGTTGACACGACACAGCATATAGCTAACCTGACAGAACCAATTGATTTGTGTATTGAATTACAAATCAAGAGAGATCGTGGATATCATATGAAATCCACAAATGAATCTCACGATGGAAGTTATCCTATAGATATTGTATCTATGCCTGTTCGAAATGCAAATCATAGTATTCATTCTTATGGGACTGGGAATGAAAAACAAGAGATACTCTTTCTAGAAATATGGACGAATGGAAGTTTAACTCCTAAAGAAGCACTTTATGAAGCTTCTCGTAATTTGATTGATTTATTGATTCCTTTTCTACATGCAGAGGAAGAGTACATGAATTTAGAGGAAAATGAAAACAGATGGAATCTACCCTTTTTTTCCTTTCAAGACAGATTCACTAATCTCAAGAAAAACAAAAAAGGAATTCCATTGACATGTATTTTTATTGACCAATCAGAATTGTCTTCCAGGACCTATAATTGTCTCAAAAGGTCCAATATACATACATTATTGGACCTTTTGAATCACAGTCAAGAAGATCTTCCCAAAAGAACCAGATTTCGTAAACAACATAGAGGTCGAATGAAGGGAATATCTTGCCGAGGCAATCAGATTTGTTTTGGCAGATACGCTCTTCAGGCACTTGAACCTGCTTGGATCACAGCTAGACAAATAGAAGCAGGGCGAAGAGCAATGACACGATATGCGCGTCGTGGTGGAAAGATATGGGTACGTATCTTTCCCGACAAACCTGTTACTGTGAGACCTACAGAAACACGTATGGGTTCGGGAAAGGGATCCCCCGAATATTGGGTATCCGTTGTTAAACCGAGCCGAATACTTTATGAAATTAGTGGAGTATCAGAAACTGTAGCCAAAGCTGCTATGAAAATAGCATCATGCAAAATGCCTATACGAACTCAATTTGTTATTTCAGGAATGACCAGAGTTAAACGAGGATATACAGCTCGGAGACGTCGAAAAAAGATTCGTTTATTTGCATCAACCTTTATAGGGGCTCATTCAAGACTTACTCGAACAACTACTCAACAAAGAATGAGAGCTTTGGTTTCTTCTCATCGAAATAGGAGCAGGAAAAAGAGAGATTTTCGTCGTTTGTGGATCACTCGGATAAATGCGGTAACTCGTGAGGATAGGCTATTCTATAGTTATAGCCTATTCATACACAATCTGTACAAGAGACAATTGCTTCTGAATCGTAAAATACTTGCGCAAATAGCCCTATCAAATAAGAATTGTTTTGATATTATTTCAAAGAAAATCATTAATATGTCTGTTTTCAAAGCACGAAGAGTAATTGATCAGATTCGGGGACGTTCTTATGAGGAAACACTCATGATACTGGAACTAATGCCTTATTGGGCATCTTATCCAATTTTAAAATTAGTTTATTCTGCAGCAGCAAATGCTAGTCATAATATGGGTTTAAATGAAGCTGATTTATTTATTAGTAAAGCTGAAGTCAATAGAGGTGCTATTGTAAAAAAGTTAAAACCCCGGGCTCGAGGACGTAGTTATCTGATAAAAAAAACCACTTGTCATATAAAGATTTCTTTAAAATCTAAAATGGGACATACAATGCATTACAGACGTATGATCATTACGCTTCAACCGGGTTATTCTATTCCACCTCTTATAGAGAAAATGGTTCGAGAAGAAGTAGCAGGATCCACTCGAACACTAAAGTGGAAATGTGTTGAATCAAGAGTAGACAGCAAGCGTCTTTATTATGGTCGTTTTGTTCTGTCCCCGCTTATGAAAGGTCAAGCCAATACCATAGGTATTGCCATGCGAAGGGCTTTACTTGGAGAAATAGAAGGAACATGTATCACACGTGCAACATCTGAAAATGTTCTGCATGAATATTCTACGATAGAGGGTATTGAAGAATCAGTACATGAGATTTTAATAAATTTGAAAGAGATTGTATTGAAAAGTAATCTCTATGGAGTTAGGGGCGCATCCATTTGCGTCAGGGGACCTAAATACATAACAGCTCAAGATATTATCTCACCACCTTCTGTACAAATAGTTGACACGACACAGCATATAGCTAACCTGACAGAACCAATTGATTTGTGTATTGAATTACAAATCAAGAGAGATCGTGGATATCATATGAAATCCACAAATGAATCTCACGATGGAAGTTATCCTATAGATATTGTATCTATGCCTGTTCGAAATGCAAATCATAGTATTCATTCTTATGGGACTGGGAATGAAAAACAAGAGATACTCTTTCTAGAAATATGGACGAATGGAAGTTTAACTCCTAAAGAAGCACTTTATGAAGCTTCTCGTAATTTGATTGATTTATTGATTCCTTTTCTACATGCAGAGGAAGAGTACATGAATTTAGAGGAAAATGAAAACAGATGGAATCTACCCTTTTTTTCCTTTCAAGACAGATTCACTAATCTCAAGAAAAACAAAAAAGGAATTCCATTGACATGTATTTTTATTGACCAATCAGAATTGTCTTCCAGGACCTATAATTGTCTCAAAAGGTCCAATATACATACATTATTGGACCTTTTGAATCACAGTCAAGAAGATCTTATGCTCCAGAATGGAAATGAGGGAATGTCCACAATACCTGGATTTAGTCAGATACAATTTGAGGGATTTTGTAGGTTCATTAATAAGGGCTTGACGGAAGAATTTCATAAGTTTCAAAAAATTGAAGATAGAGATCAAGAAATTGAATTTCAATTATTTGTGGAAACATATCAATTGGTAGAGCCCTTGATAAAAGAAAGAGATGCTGTGTATGAATCACTCACATATTCTTCTGAATTATATGTCCCCGCGGTCTTAATTTGGAAAACCGGTAGAAATATGCAAGAACAAACCGTTTTTATTGGAAACATCCCTATAATGAATTCTTTTGGAACCTCTATAGTAAATGGAATATACCGAATTGTGATCAACCAAATATTGCAAAGTCCCGGTATTTACTACCGTTCAGAGTTGGAACATAACGGAATTTCTGTCTATACTTGTACTATAATATCGGATTGGGGGGGAAGGTCGGAATTAGAAATTGATAGAAAAGCAAGGATATGGGCCCGTGTAAGTAGAAAACAAAAAATATCTATTCTAGTTCTATCATCAGCTATGGGTTTGAATATAAGAGAAATTCTAGATAATGTTTGTTACCCTGAAATTTTCTTGTCTTTCCCGAATGATAAAGAGAAAAAAAAGATTGGGTCAAAAGAAAATGCTATTTTGGAATTTTATCAACAATTTGCTTGTGTAGGGGGGGATCCGGTATTTTCTGAGTCCTTATGCAAGGAATTACAAAAGAAATTTTTTCAACAAAGATGTGAATTAGGAAAGATTGGTCGACGAAATATGAACCGGAGACTTAATCTTGATATACCCCAAAACAATACATTCTTGTTACCACGAGATCTATTGGCTGCTGTGGATCATTTGATTGGAATGAAATTGGGAATGGGTACACTTGACGATATGAATCACTTGAGAAATAAACGTATTCGTTCTGTAGCAGATCTATTACAGGATCAATTCGGATTGGCTCTTGTTCGTTTAGAGAATACGGTTCGAGGAACTATATGTGGAGCAATCAGGCATAAATTGATACCGACTCCTCAAAATTTGGTAACTTCAACTTCATTAACAACTACTTATGAATCGTTTTTTGGCCTACACCCTTTATCTCAAGTTTTGGATCGAACTAATCCGTTGACACAAATCGTTCATGGGCGAAAATGGAGTTATTTGGGTCCTGGAGGATTGACGGGGCGAACTGCTAGTTTTCGGATACGAGATATCCACCCGAGTCACTATGGACGTATTTGCCCAATCGACACGTCCGAAGGAATCAATGTTGGACTTATTGGATCATTAGCTATTCATGTGAAGGTTGGTTATTGGGGATCTATAGAGAGTCCGTTTTATGAATTATCTGATAGATCAAAAAATGCACAGATGGTTTATTTATCACCAAATAGAGATGAATATTATATGGTAGCAGCAGGAAATTCTTTGGCCTTGAATCGGGGTATTCAAGAACAACAGGTTGTTCCAGCTCGATATCGTCAAGAATTCCTGACTATTGCATGGGAAGAGATTCATCTTAGAAGCATTTTTCCTTTCCAATATTTTTCTATTGGAGCTTCCCTCATTCCTTTTATCGAGCATAATGATGCGAATCGAGCTTTAATGAGTTCTAATATGCAGCGCCAAGCAGTTCCCCTTTCTCGGTCCGAGAAGTGCATTGTTGGAACTGGGTTGGAAGGCCAAACGGCTCTAGATTCGGGGATTTCAGCTATAGCCGAACGCAAGGGAAAAATCATTTATACTGATACTCAAAAGATCATTTTCTCAAGTAATGGGGATACTATAAGCATTCCATTAGTTATGTATCAACGTTCCAACAAAAATACTTGTATGCATCAAAAAACTCAGGTTCAGCGGGGTAAATACATTAAAAAGGGACAAATTCTAGCGGACGGTGCGGCTACAGCTGGTGGGGAACTCGCTTTAGGAAAAAATGTATTAGTAGCTTATATGCCATGGGAAGGTTACAATTTTGAAGATGCAGTACTAATTAGCGAACGTCTGGTCTATGAAGATATTTATACTTCTTTTCACATCCGGAAATATGAAATTCAGACTCATGTAACAAGCCAAGGTCCTGAAAGAATCACTAAGGATATCCCGCATTTAGAGGCTCGTTTACTCCAAAATTTAGACAGAAATGGAATTGTGATGCTGGGATCTTGGATAGAAACAGGTGATATCTTAGTAGGTAAATTAACACCTCAGACAGCGAGCGAATCGTCATATGCTCCGGAGGATAGATTATTACGAGCTATACTTGGTATTCAGGTATCCACTTCAAAAGAAACTTCTCTAAGACTACCTATAGGAGGAAGGGGTCGAGTTATTGATGTGAGATGGATCCATAGAAAGGGAGTTTCCAATTCTAATCCAGAAAAGATTCGTGTATATATTTCACAGAAACGTGAAATCAAAGTAGGTGATAAAGTAGCTGGAAGGCATGGGAATAAGGGTATAATTTCTAAGATTTTGTCTAGACAAGATATGCCCTATTTGCAAGATGGAACGCCCGTTGATATGGTATTCAACCCATTAGGAGTCCCCTCACGAATGAATGTGGGACAGATATTTGAATGTTCGCTCGGGTTAGCGGGGGATCTCCTAAATAAACATTATAGAATAGGACCTTTTGATGAGAGATATGAGCAAGAGGCCTCAAGAAAACTAGTGTTTTCTGAATTATATGAAGCCAGTAAGAAAACAAAAAATCCATGGGTATTTGAACCCGAATACCCGGGAAAAAGCAGAATATTTGATGGAAGAACGGGAGATCTTTTTGAACAACCTGTTCTAATAGGAAAGTCCTATATCCTAAAATTAATTCATCAAGTTGATGATAAAATCCATGGACGTTCCAGTGGGCATTACGCACTTGTTACACAACAACCCCTTAGAGGGAGGGCCAAACAAGGGGGACAAAGAGTAGGAGAAATGGAAGTTTGGGCTCTAGAGGGATTTGGTGTTGCTCATATTTTACAAGAGATGCTTACTTATAAATCTGATCATATTAGAGCTCGTCAGGAAGTACTTGGTGCTACGATTATTGGAGCAACAGTACCTAATCCAGAGGGTGCTCCAGAATCTTTTCGATTGCTCGTTCGAGAACTACGATCTTTGTCCCTGGAACTGAATCATTTCCTTGTATCTGAAAAGAACTTTCAGATGGACAGGAAGGAAGCTATCGACCAGTATAAACATCAACAACTTCGAATTGGACCAGTTTCCCCTCAACAAATCATGGCTTGGGCAAAAAAAATTTTACCCAATGGAGAGATAGTCGGAGAGGTGACAAAACCCTATACTTTTCATTATAAAACTAATAAACCGGAGAAAGATGGATTGTTTTGTGAAAGAATTTTCGGACCCATAAAAAGTGGGATTTGTGCTTGTGGAAATTACCGAGGGATTGGGACTGAAAAAGAAGACCCGAAATTTTGTGAAGAATGCGGAGTGGAATTTGTTGATTCTCGGATACGAAGGTACCAAATGGGATACGTCAAACTGACATGTCCAGTGACTCATGTGTGGTATTTGAAACGTCTTCCTAGTTATATTGCGAATATTTTAGATAAGCCCCTTAGGGAATTAGAGGGCCTAGTATATTGCGATTTTTCTTTTGCTAGGCCTATAGTTAAAAAACCTACTTTCTTACGATTACGAGGTTCATTCGAATATGAAATCCAATCCTGGAAATACAGCATCCCACTCTTTTTTACTACTCAAGGTTTCGAGACATTTCGAAACCGAGAAATATCTACGGGGGCAGGTGCTATCAGAGAACAATTAGCCGATTCGGATTTGCGAATTATTACAGAGAATTCTTTGGTAGAATGGAAGGAATTAGGAGACGAAGAGTCCGCAGGAAATGAATGGGAAGATCAAAAAATTAGAAGAAGAAAGGATTTTTTGGTTAGGCGCATAGAATTAGCTAAACATTTTCTTCGAACAAATGTAGACCCAGAATGGATGGTTTTATGCCTATTACCAGTTCTTCCTCCTGAGTTGAGACCAATCATTCAGATAGACGGAGGTAAACTAATGAGTTCGGATATTAATGAACTCTATAGAAGAGTCATTTATCGGAACAATACTCTTACCGATCTATTAGCAACAAGTAGATCTACACCAGGGGAATTAGTAATGTGTCAAGAGAAATTGGTACAAGAGGCCGTGGATACACTTTTTGATAATGGGATCCGCGGACAACCCATGAGAGATGGTCATAATAAAGTTTACAAGTCATTTTCCGATGTAATTGAAGGCAAAGAAGGAAGATTTCGTGAGACTCTGCTTGGTAAACGGGTCGATTATTCGGGGCGTTCCGTCATTGTCGTGGGTCCTTTGCTTTCATTACATCAATGTGGATTACCTCGAGAAATAGCAATAGAGCTCTTCCAAACATTTGTAATTCGTGGTCTAATCAGACAAGATTTTGCTTCTAACACAGGGATTGCTAAAAGCAAAATTAGGGAAAAAGAACCCATTGTATGGGAAATCCTTCAAGAAGTGATGCAGGGGCATCCTGTATTGTTGAATAGAGCGCCCACCCTTCATAGATTGGGTATACAGGCGTTCCAACCCATTTTAGTGGAGGGGCGTGCTATTTGTTTACACCCATTAGTTTGTAAGGGCTTCAACGCAGACTTTGATGGGGATCAAATGGCTGTTCACATACCTTTATCTTTGGAAGCTCAAGCAGAAGCTCGTTTACTTATGTTTTCTCATATGAATCTCTTGTCTCCAGCTATTGGGGATCCCGTTTCCGTACCAACTCAAGATATGCTTATTGGACTCTATGTATTAACGATCGGGAATCTCCGAGGTATTTGTGCAAATAGGTATAATCAATATAATTGCAGA------AAAAAGGAAACAGTTTACAAGAATAACTTTAAGTATACA------AAAGAGCCGTATTTTTGTAGTTCTTATGATGCACTTGGAGCTTATCGGCAGAAACGAATTCATTTAGATAGTCCTTTGTGGCTCCGGTGGAGACTAGATCAACGTGTCGTTGGCTCAAGAGAAGTTCCCATCGAAGTTCAATATGAATCTTTTGGTAATTATAATGAGATTTATAAGCACTATCGAATAATAGGAAGTGTAAAAAGAGAAATTCGTTGTATATACATTCGAACTACTGTTGGTCATCTTTCTTTTTATCGAGAAATAGAAGAAGCCATACAGGGGTTTTGGCAGGCCTACTCAATAAAACGACTTATTAGTAGATTAATAGATCATTTCGGAATGGCATATACATCACATATCCTGGATCAAATGAAGGCTTTGGGTTTCCAGCGAGCCACTGCTACATCTATTTCATTAGGAATTGATGATCTTTTAACAATACCTTCTAAGGGATGGTTAGTTCAAGACGCTGAACAACAAAGTTTTCTTTTAGAGAAAAACCATCATTATGGGAATGTACATGTGGTAGAAAAATTACGTCAATCCATTGAGATATGGTATGCTACAAGTGAATATTTGAGACAAGAAATGAATCCTAATTTTCGGATGACTGATCCCTCTAATCCAGTCCATCTAATGTCCTTTTCGGGGGCTAGAGGAAATGCATCTCAAGTACACCAATTAGTAGGTATGAGAGGATTAATGTCGGATCCTCAAGGACAAATGATTGATTTACCCATTCAAAGCAATTTACGGGAAGGGCTTTCTTTGACAGAATATATAATTTCTTGCTACGGAGCCCGCAAAGGGGTTGTAGATACTGCTGTACGAACATCAGATGCTGGATACCTCACACGTAGACTTGTTGAAGTAGTTCAACACATTCTTGTACGTAGAACGGATTGTGGTACTATCCGAGGTATTTCCGTGAGTCCTCAAAATTGGATGACAGAAAAGATTTTTGTCCAAACATTAATTGGTCGTGTATTAGCAGACGATATATATATTGGTCTACGATGCATTGCCACTCGAAATAAAGATATTGGAATTGGACTTGTTAATCGATTCATAACCTTTCGAGCACACCCAATATATATTCGAACCCCTTTTACTTGCAGGAGTACATCTTGGATCTGTCAATTTTGTTATGGCCGGAGTCCTACTCATGGTGACCTGGTCGAGTTGGGAGAAGCCGTAGGCATTATTGCGGGTCAATCAATTGGGGAACCGGGGACTCAACTAACATTAAGAACTTTTCATACCGGCGGAGTATTCACAGGCGGTACTGCCGAATATGTACGAACTCCCTCTAATGGAAAAATAAAATTTGATGAGGATTTGGTTCATCCCACACGTACCCGTCATGGGCATCCTGCTTTTCTATGTTTTATAGACTTGTATGTAACTATTGAGAGTCGAGATATTATACATAATGTGAATATTCCAACAAAAAGTTTGATTTTAGTTCAAAATGATCAATATGTAGAATCAGAACAAGTGATTGCCGAGATTCGTGCCGGAACGTCCACTTTTCATTTTAAAGAGAGGGTTCAAAAACATATTTATTCTGAGTCAGAAGGAGAAATGCACTGGAGCACTGATGGCTATCATGCGCCCGAATATACATATAGTAATGTTCATCTATTACCAAAAACAAGTCATTTATGGATATTAGCAGGAGGTCTATGCAGATCCAAGATAGGGTCTTTTTCACTCCACAAGGATCAAGATCAATTTAATACTAATTCTTTTTCTCTCGAAGAAAGATATATCTTTGATCTCTCACTGACTCATGATCAAGTAAAACATAAATTGTTGGATACTTTTGGTAAAAAAGATAGGAAAATTCCTGACTATTCAAAACCTTATCGG------ACCAAGGGTCATTGGAATCTCATAGAGCCTTCTACTTATATTCGTCAAGAGAATTCCTTGGCGAAAAAGCGAAGGAATAGATTTGTGATTCCCTTACAATATGATCAAGAACAAGAAAAAAAGCTAAGACCCTGTTTTGGTATTTCGATTAAAATACCTAGAAATGGTATTTTACGTAGAAATAGTATTCTTGCTTATTTTGATGATCCGCGATACAGAAGAAGCAGTTCGGGAATTACTAAATATGGGATTTACGAAGTAGATTCAATTGTAAAAAAAGAGAATTTGATTGAGTATCGAGGAGCAAAAGAATTTAGTTCGAAATACCAAACTAAAGTAGATCGATTTTTTTTCATTCCCGAGGAAGTGCATATCTTACCCGGATCTTCGCCCATAATGGTCCGGAACAATAGTATCATTGGAGTAGATACACGACTTGCTTTCAATACAAGAAGTCGAGTAGGTGGATTAGTCCGAGTGGAGAAAAAAAAAAAAAGTATGGAACTGAAAATCTTTTCTGGAGATATTCATTTTTCTGGAGAGGTGGATAAAATATCTAGGCACAGTGGCATTTTGATACCACCAGGAATGGGAAAAAAAGATTCTAAAGGATCAAAAAAATTGAAAAATTGGATCTATGTCCAACGCATTACACCTACCAAAAAAAAGTCTTTTGTTTTGGTTCGTCCCGTAGTCACATATGAAATAGCTGATGGAATAAATTTAGCAACACTTTTCTTTCAGGATCTCTTGCAGGAAAAGGATAATGTCCAACTTCGAATTGTCAATTATATACTTTATGGAAATGGCAAGTCAATTCGAGGAATTTCTCACACAAGTATTCAATTAGTTCGGGCTTGCTTAGTATTGACTTGGGACCAAGAAAAAAAGAGTTCTATAGAAGAGGTTCATGCTTCTTTTGTTGAAATAAGGGCAAATGATCTGCTTCGTGATTTCATCCGAATTGAGTTAGTAAAGTCCACTATTTCGTATACCGAAAAAAGGTATGATACGCCAGGTTCAGGATTGATTTCCAATAATGAATTAGATCGTATCTATAGAAATCCTTTTGATTCCAAGGCAAAGATTCAAGCATTTCCCCAACATAAGGGAACTCTTGGTACGTTGTTGAATCGAAATAAGGAATGCCAATCTTTCATAATTTTGTCATCATCCAATTGCTCTCGAATTGGTCCCTTCAATACTTCGAGATATAATAATGCGACAAAAGGATCGGATCCCATGACTCCAATTAGGGATTTGTTGGGTCCTTTAGGTACTATTGTGCCTAAAATAGTAAATCTTCGTTCATCTTACTATTTAAGAACTTATAATCAAGTCTTTTTAAAGAAATATTTTTTACTTGAAAATTTTCAACAGACTTTCCAAGTGCTTCAATACTGTTTCCTAGATGAAAATAGTAGGATTTATAATCCCGATCCATGCAGTAACATCATTTGGAATTCATTCCATTTGAATTGGTGTTTTCTCCATCACGATTCTTGTGAAGAGGCATGGACAATAATTAGCCTTGGACAATTCCTTTGTGAAAATGCATGTCTATTGAAATATGGATTACGCATAAAAAAATCTGGTCAAATTTTCATTGTTCATGTTGACTCTTTAGTTATAAGATCATCTAAGCCCTATTTGGTCACTCCAGGAGCAACTGTCCATGGCCATTATGGAGAAATCTTTTCTGAAGGAGACACATTAATTACATTTATATATGAAAAATCGAGATCTGGTGACATAACGCAAGGTCTTCCAAAAGTGGAACAAATCTTAGAAGTTCGTTCAATTGATTCAATATCGATGAACCTCGAAAGAAGAGTTGAAGGTTGGGACGAACGTATCCGAAGGATTCTTGGGATCCCTTGGGGATTCTTGATTGGAGCTGAACTAACCATAGCCCAAAGTCGTATCTCTTTGGTTAATAAGATCCAAAAGGTTTATCGATCCCAAGGGGTACAGATCCATAATAGACATATAGAGATTATTGTACGTCAAGTAACATCAAGAGTTTTGGTTTCAGAAGATGGAATGTCTAATGTTTTTTTACCTGGGGAATTTATTGGATTGTTGCGAGCAGAGCGAGCAGGGCGCGTTTTGGACGAAGCGATCTGTTATCGGGCAATCTTATTGGGAATAACGAAGTCATCTCTGAATACTCAAAGTTTCATATCCGAAGCGAGTTTTCAAGAAACTGCTCGAGTTTTAGCAAAAGCTGCTCTACGAGGTCGTATTGATTGGTTGAAAGGCCTGAAAGAGAACGTTGTTCTGGGGGGGATTATACCGGTTGGTACCGGATTCAACAAATTAGTACATCGTTCAAAGCAAGACAAAAACATTCATTTGAAAATTAAAAGGAAGGATCTATTCGAGTTGGAAATGAGAGATATTTTGTTATACCATATGGGAAGACGATATTGGAACATCAATTTGGAAGAAATGATGGAAGCAGGAGTTCATTTTGGTCATGGTACTAATAAATGGAATCCTAGAATGGCTCCTTACATCTCTGCAAAGCGTAAGGGTATTCATATTACAAATCTTACTATAACTGCTCGTTTTTTATCAGAAGCTTGCGATTTAGTTTTTGATGCAGCAAGTAGGGGAAAAAAATTCTTAATCGTTGGCACCAAAAAGAAAGCAGCGGATTTAGTAGCATCAGCAGCAATAAGGGCTCGATGTCATTATGTTAATAAAAAAAGGCTTGGTGGTATGTTAACGAATTGGTATACTACAGAAACAAGACTTCAGAAGTTCAGGGACTTAAGAACAGAACAAAAGATGGGGAAATTCAATCGTCTCCCCAAAGGAGATGCAGCAATGTTGAAGAGAAATTTATCTACCTTGCAAGCATATCTGGGTGGGATCAAATATATGACGGGATTGCCCGATATTGTAATTATCGTTGATCAGCAAGAAGAATATACGGTTCTTCGAGAATGTTCCATTTTGGGTATTCCGACGATTTGTTTAATTGATACAAATTGTGACCCAGATCTTGCAGATATTTCTATTCCGGCCAACGATGATGCTATAGCTTCGATTCGATTGATTCTTACCAAATTAGTATCTGCAATTTGTGAGGGCCGTTCCAGTTATATGGGTCTACAAGAAGATGAAAGAATACGGAATTGTATTAAGGACTATGTAAAAAAAAATAAGAAAATATCCTCAGGTTTCGAAGGAATTGCCCGTATAGTAATTCAAAAAAGAATAGATTTGATTCAGGTCATAATCTACATTGGATTTCCCAACTTATTAATAGAAGGACGGACACGGGGAGTCGAAGAATTACAGATGAATGTACAAAAAAAGTTTCATTCTGTAAACCGGAGACTCAATATTGCTATCACAAGAATTGAAAAGCCTTATGGACAACCTAATATTCTTGCAGAATATATAGCTTTACAATTAAAAAATAGAGTCTCATTTCGAAAGGCAATGAAAAAAGCTATTGAATTAACTGAACAAACGGATACAAAAGGAATTCAAGTGCAAATTGCAGGACGTATCGACGGAAAAGAGATTGCACGTGTCGAATGGATCAGAGAAGGCAGGGTTCCCTTACAAACAATTCGCGCTAAAATTGATCACTGTTCCTATACAATTAGAACTATCTATGGAGTCTTAGGCATCAAAATTTGGATATTTGTAAACCAAGAAATGTCTCGTTACCGAGGACCTCGTTTCAAAAAAATACGCCGGCTGGGAGCTTTACCGGGACTAACTAGTAAAAGACCCAGATCCAGAAGTGATCTTCAAACCCAATTGCGCTCTGGAAAAAGATCACAATATCGTATTCGTTTAGAAGAGAAACAGAAATTGCGTTTTCATTATGGTCTGACAGAGCGACAATTACTTAAATATGTGCATATTGCTGGAAAAGCCAAAGGGTCAACAGGCCAGGTTTTACTACAACTACTTGAGATGCGTTTGGATAACATCCTTTTTCGATTAGGTATGGCTTCGACCATTCCTGGAGCCAGACAATTAGTTAACCATAGACACATCTTAGTGAATGGTCGTATAGTGGATATACCAAGTTATCGTTGCAAACCCCGAGATATTATTATTACGAAGGATAAAGAAAGATCGAAAGCTCTGATTCAAAATTATCTTGTTTCATCCCCCTACGGGGAATTGCCAAACCATTTGACTATTGACTCCTTACAATATAAAGGATTTGTAAATCAAATAATAGATAGTAAATGGATCGGTCTTAAAATAAATGAGTTGTTGGTCGTAGAATATTATTCCCGTATGTCACGTCGAGGTACTGCAGAAGAAAAAACTGCAAAATCCGATCCAATTTATCGTAATCGATTAGTTAACATGTTGGTTAACCGTATTCTGAAACACGGAAAAAAATCATTGGCTTATCAAATTATCTATCGAGCCGTGAAAAAGATTCAACAAAAGACAGAAACAAATCCACTATCTGTTTTACGTCAAGCAATACGTGGAGTAACTCCCGATATAGCAGTAAAAGCAAGACGTGTAGGCGGATCGACTCATCAAGTTCCTATTGAAATAGGATCTACACAAGGAAAAGCGCTTGCCATTCGTTGGTTATTAGGGGCATCCCGAAAGCGTCCGGGTCGAAATATGGCTTTCCGATTAAGTTCCGAATTAGTAGATGCTGCCAAAGGCAGTGGCGATGCCATACGCAAAAAGGAAGAGACTCATAGAATGGCAGAGGCAAATAGAGCTTTTGCGCATTTTCGTATGGGTAGGGACATTATTGCCGATATAATAACTTCTATAAGAAATGCTGACATAGATCAAAAAGGAAGAGTTCAAATAGTATCTACTAATATCACTAAAAACATTGTGAAAATACTTTTACGAGAAGGTTTTATTGAAAACGTTCGAAAACATCAAGAAAGTCAAAAAAATTTCTTGGTTTCAACCTTACGACATAGAAAGACTAGGAAAGGG---AATAAAATAAAATTAAAACGTATCAGCCGACCCGGTCTACGAATCTATTCCAACTATCAACGAATTCCTAAAATTTTAGGTGGAATGGGAATTGTAATTCTTTCTACTTCTCGAGGTATAATGACAGATCGAGAAGCTCGACTAGAAAAAATTGGAGGAGAAATTTTGTGTTATATATGGATGACAAAACCTATAGCAAAAATTGGTTTACGTAAGAATGCACGTATTGGTTCAAAAAAGAATGAACGTAGAATACCAAAAGGAGTTATTCATGTTCAAGCGAGTTTCAACAATACTATTGTAACTGTTACAGATGTACGAGGTCGGGTGGTTTCTTGGGCTTCCGCAGGTACTTCTGGATTCAGAGGCACAAGAAAAGGAACACCCTATGCTGCTCAAGCCGCGGCATTTAATGCTATTCGTACATTAGTTGATCAGGGTATGCAACGAGCAGAAGTTATGATAAAGGGTCCAGGTCTCGGAAGAGATGCGGCATTACGAGCCATTCGGAGAAATGGGATGCTATTAAGTTTCGTACGTGATGTAACACCCATGCCGCATAATGGATGTCGCCCCCCTAAAAAAAGACGTGTGATGGCAAGAAAAAGTTTGATTCAAAGGGAGAAGAAACGCCAGAAATTGGAACAGAAATATTATTGGATTCGTCGATCCTTAAAAAAAGAAATAAGCAAAGTTCCCTCGTTGAGGGAACAATGGAAAATTCATGGAAAATTGCAATCCCCACCACGTAATAGTGCGCCTATACGTCTTCATCGACGTTGTTTTTTAACCGGAAGACCTAGAGCGAACTATCGAGACTTTGGACTATCTGGACACATACTTCGAGAAATGTTTCATGCATGTTTGTTACCTGGCGCAACAAGATCAAGTTGGATTACACAAGAAGAAAAAGAAGAAAATAGTGGGTCTGTTGAATTTCAAGTATCCCATTTCACCAATAAGATACGGAGACTTACTTCACATTTACAATTGCACAAAAGAGATTTTTTATCGCAAAGGGGTCTACGAATAATTCTGGGAAAACGTCAACGATTATTGACTTATTTGTCAAAGAAAAATAAAATGCGTTATAAGAAATTAATAGATCAGTTAGATATTCGGGAACCAATGGATAAATCCAAACAACCTTTTCGTAAATCCAAGCGATCTTTTCGTAGACGTTTACCCCCAATCGGATCGGGGGATCGAATCGATTATAGAAACATGAGTTTAATTAGTCGATTTCTTAGTGAACAAGGAAAAATATTATCTAGACGGACAAATAGGTTAACTTTGAAACAACAACGATTAATTACTATTGCTATAAAACAAGCTCGTATTTTATCTTTGTTACCTTTTCGTAATGTGACACGTTCACTCAAAAAAAATCCTTTTGTAGCTAATCATTTATCGGGAAGAATTGAAAAACTCAACAGGAGGGAGGAGAAAGAAATCATAGTGACTTGGTCTCGGGCATCTACCATTATACCCACAATGATTGGCCATACAATCGCTATTCATAATGGAAAGGAACATTTACCTATTTATATCACAGATCGTATGGTCGGTCACAAATTGGGAGAATTTGCACCTACTCTCACTTTCGTGAGACACGCGAGAAACGATAATAAATCTCGTCGTATGCCTAGATCTCGAATCAATGGAAATTTTATTGATAAGACCTCTTCAATTGTAGCCAATATCTTATTACGAATAATTCCGACAACTTCAGGAGAAAAAAAGGCATTTACCTATTACAGAGATGGGATGTCGGCTCAATCCGAAGGAAATTATGCAGAAGCTTTACAGAATTATTATGAAGCTACGCGACCAGAAATTGATCCCTATGATCGAAGTTATATACTCTATAACATAGGTCTTATACACACAAGCAACGGAGAGCATACAAAAGCTTTGGAATATTATTTCCGAGCACTAGAACGAAATCCATTTTTACCACAAGCTTTTAATAATATGGCCGTGATCTGTCATTACCGGGGAGAACAGGCCATTCTACAAGGTGATTCGGAAATTGCGGAGGCTTGGTTCGATCAAGCTGCTGAGTATTGGAAACAAGCTATAGCGCTTACTCCAGGGAATTATATTGAAGCACATAATTGGTTAAAAATAACGAGGCGTTTTGAAATGAACTGGCGATCAGAACATATATGGATAGAACTTATAACGGGGTCTCGAAAAACAAGTAATTTTTGCTGGGCCTGTATCCTTTTTTTAGGTTCACTAGGATTCTTAGTGGTTGGAACTTCCAGTTATCTTGGTAAAAATCTGATATCCGTATTTCCGTCTCAGCAAATTCTTTTTTTCCCCCAAGGGATCGTGATGTCTTTCTATGGAATCGCAGGTCTATTCATTAGTTCTTATTTGTGGTGCACAATTTCATGGAATGTAGGTAGTGGTTATGACCGATTTGATAGAAAAGAAGGGATAATGTCCCTTTTTCGTTGGGGATTTCCTGGAATAAATCGTCGCATCTTCCTTCGTATCTTTCTGAAAGATATCCAATCAATCAGAATGGAGGTGAGAGAGGGTCTTTTTCCTCGTCGTGTCCTTTATATGGAAATCAGGGGCCAAGGAGCCATTCCGTTGGCCCGTACTGATGAGAATTTGACTCCACGAGAAATTGAACAAAAAGCTGCCGAATTGGCCTATTTCTTGCGCGTACCCATTGAA
>Dendrobium catenatum
[truncated: 1,106,151 more chars]
